# Supplementary material for: Bumble Bee Watch community science program increases scientific understanding of an important pollinator group across Canada and the USA
Source: PLoS One. 2024 May 22;19(5):e0303335. doi: 10.1371/journal.pone.0303335 (PMC11111064; doi:10.1371/journal.pone.0303335)
Supplement: S2 File — (XLSX) [file pone.0303335.s002.xlsx]

## Sheet: info
This file, including S2 File Tables 1-3, is the second of two additional supplementary information for the following paper:
Bumble Bee Watch community science program increases scientific understanding of an important pollinator group across Canada and the USA
Victoria J. MacPhail, Richard Hatfield, Sheila R Colla
PLOSOne 2024

## Sheet: S2 File Table 1 100km2 grid
S2 File Table 1. The total number of records, species, and the Menhinick’s and Shannon-Weiner diversity indices (all species combined) per 100km2 grid, by dataset. Menhinick's index is the number of species divided by the square-root of the total number of individuals. Shannon-Weiner diversity index is pi * lnpi where pi = relative individual species density. Only grids that have at least one rec…
	total # records/grid			total # species/grid			Menhinick's index			Shannon-Weiner diversity index
100km2 grid id	BBNA all years	BBNA 2010-2020	BBW	BBNA all years	BBNA 2010-2020	BBW	BBNA all years	BBNA 2010-2020	BBW	BBNA all years	BBNA 2010-2020	BBW
2	388	n/a	1	2	n/a	1	0.101535	n/a	1	0.119727	n/a	0
3	54	n/a	n/a	1	n/a	n/a	0.136083	n/a	n/a	0	n/a	n/a
8	4	n/a	n/a	1	n/a	n/a	0.5	n/a	n/a	0	n/a	n/a
9	27	n/a	n/a	1	n/a	n/a	0.19245	n/a	n/a	0	n/a	n/a
10	1	n/a	n/a	1	n/a	n/a	1	n/a	n/a	0	n/a	n/a
12	12	n/a	n/a	2	n/a	n/a	0.57735	n/a	n/a	0.450561	n/a	n/a
13	33	n/a	n/a	4	n/a	n/a	0.696311	n/a	n/a	0.729775	n/a	n/a
14	21	n/a	n/a	1	n/a	n/a	0.218218	n/a	n/a	0	n/a	n/a
15	2	n/a	n/a	1	n/a	n/a	0.707107	n/a	n/a	0	n/a	n/a
16	105	n/a	n/a	2	n/a	n/a	0.19518	n/a	n/a	0.0538017	n/a	n/a
17	31	n/a	n/a	1	n/a	n/a	0.179605	n/a	n/a	0	n/a	n/a
19	18	n/a	n/a	3	n/a	n/a	0.707107	n/a	n/a	0.556647	n/a	n/a
20	13	n/a	n/a	1	n/a	n/a	0.27735	n/a	n/a	0	n/a	n/a
21	19	n/a	n/a	2	n/a	n/a	0.458831	n/a	n/a	0.336496	n/a	n/a
23	51	n/a	n/a	3	n/a	n/a	0.420084	n/a	n/a	0.329286	n/a	n/a
24	36	n/a	n/a	3	n/a	n/a	0.5	n/a	n/a	0.425848	n/a	n/a
25	37	4	n/a	2	1	n/a	0.328798	0.5	n/a	0.124251	0	n/a
26	47	13	n/a	1	1	n/a	0.145865	0.27735	n/a	0	0	n/a
27	98	9	n/a	2	1	n/a	0.202031	0.333333	n/a	0.351183	0	n/a
28	19	n/a	3	2	n/a	1	0.458831	n/a	0.57735	0.206192	n/a	0
29	17	n/a	n/a	1	n/a	n/a	0.242536	n/a	n/a	0	n/a	n/a
30	10	n/a	2	3	n/a	2	0.948683	n/a	1.41421	0.639032	n/a	0.693147
32	59	n/a	1	2	n/a	1	0.260378	n/a	1	0.0859155	n/a	0
33	66	n/a	2	5	n/a	2	0.615457	n/a	1.41421	1.10519	n/a	0.693147
34	303	10	n/a	6	2	n/a	0.344691	0.632456	n/a	0.753312	0.610864	n/a
35	15	n/a	n/a	3	n/a	n/a	0.774597	n/a	n/a	0.990835	n/a	n/a
37	82	2	n/a	3	1	n/a	0.331295	0.707107	n/a	0.783296	0	n/a
38	95	n/a	n/a	2	n/a	n/a	0.205196	n/a	n/a	0.0584063	n/a	n/a
39	9	n/a	n/a	1	n/a	n/a	0.333333	n/a	n/a	0	n/a	n/a
40	23	n/a	n/a	1	n/a	n/a	0.208514	n/a	n/a	0	n/a	n/a
41	23	6	n/a	1	1	n/a	0.208514	0.408248	n/a	0	0	n/a
42	210	29	1	2	1	1	0.138013	0.185695	1	0.146145	0	0
43	244	10	2	3	1	1	0.192055	0.316228	0.707107	0.365783	0	0
44	84	13	3	3	1	1	0.327327	0.27735	0.57735	0.537695	0	0
45	54	16	11	4	1	1	0.544331	0.25	0.301511	0.396483	0	0
46	12	n/a	15	2	n/a	2	0.57735	n/a	0.516398	0.286836	n/a	0.392674
47	111	9	2	3	1	1	0.284747	0.333333	0.707107	0.781072	0	0
48	7	n/a	n/a	4	n/a	n/a	1.51186	n/a	n/a	1.15374	n/a	n/a
49	n/a	n/a	1	n/a	n/a	1	n/a	n/a	1	n/a	n/a	0
50	n/a	n/a	2	n/a	n/a	1	n/a	n/a	0.707107	n/a	n/a	0
51	5	n/a	n/a	1	n/a	n/a	0.447214	n/a	n/a	0	n/a	n/a
53	30	n/a	3	4	n/a	1	0.730297	n/a	0.57735	1.06254	n/a	0
54	822	1	18	6	1	4	0.209274	1	0.942809	1.19787	0	0.854806
55	7	n/a	n/a	4	n/a	n/a	1.51186	n/a	n/a	1.15374	n/a	n/a
58	173	12	1	3	1	1	0.228086	0.288675	1	0.697559	0	0
59	51	3	1	1	1	1	0.140028	0.57735	1	0	0	0
60	4	n/a	n/a	1	n/a	n/a	0.5	n/a	n/a	0	n/a	n/a
61	19	8	n/a	1	1	n/a	0.229416	0.353553	n/a	0	0	n/a
62	25	10	n/a	2	1	n/a	0.4	0.316228	n/a	0.167944	0	n/a
63	23	7	n/a	2	1	n/a	0.417029	0.377964	n/a	0.295439	0	n/a
64	19	7	7	2	1	1	0.458831	0.377964	0.377964	0.206192	0	0
65	49	20	n/a	2	1	n/a	0.285714	0.223607	n/a	0.410116	0	n/a
66	367	6	n/a	5	2	n/a	0.260998	0.816497	n/a	0.569272	0.636514	n/a
67	21	n/a	6	4	n/a	1	0.872872	n/a	0.408248	1.08987	n/a	0
68	51	13	2	2	1	1	0.280056	0.27735	0.707107	0.567657	0	0
69	29	n/a	2	3	n/a	2	0.557086	n/a	1.41421	0.717505	n/a	0.693147
70	2	n/a	4	1	n/a	1	0.707107	n/a	0.5	0	n/a	0
71	13	n/a	1	4	n/a	1	1.1094	n/a	1	1.22028	n/a	0
72	46	n/a	2	4	n/a	2	0.589768	n/a	1.41421	1.04551	n/a	0.693147
73	63	n/a	5	5	n/a	3	0.629941	n/a	1.34164	1.30031	n/a	0.950271
74	66	2	3	5	1	3	0.615457	0.707107	1.73205	0.93507	0	1.09861
76	2	n/a	n/a	1	n/a	n/a	0.707107	n/a	n/a	0	n/a	n/a
77	9	n/a	n/a	3	n/a	n/a	1	n/a	n/a	0.995027	n/a	n/a
78	2	n/a	2	1	n/a	1	0.707107	n/a	0.707107	0	n/a	0
79	335	n/a	2	6	n/a	2	0.327815	n/a	1.41421	1.19946	n/a	0.693147
80	152	n/a	5	6	n/a	4	0.486664	n/a	1.78885	1.29387	n/a	1.33218
81	20	1	1	3	1	1	0.67082	1	1	0.856841	0	0
82	26	n/a	n/a	1	n/a	n/a	0.196116	n/a	n/a	0	n/a	n/a
83	1271	n/a	n/a	7	n/a	n/a	0.196347	n/a	n/a	0.231454	n/a	n/a
84	808	5	n/a	6	1	n/a	0.211079	0.447214	n/a	0.253987	0	n/a
85	60	8	n/a	2	1	n/a	0.258199	0.353553	n/a	0.146145	0	n/a
87	8	n/a	n/a	1	n/a	n/a	0.353553	n/a	n/a	0	n/a	n/a
89	2	n/a	n/a	2	n/a	n/a	1.41421	n/a	n/a	0.693147	n/a	n/a
90	19	n/a	n/a	1	n/a	n/a	0.229416	n/a	n/a	0	n/a	n/a
91	1	1	1	1	1	1	1	1	1	0	0	0
92	2	2	n/a	1	1	n/a	0.707107	0.707107	n/a	0	0	n/a
93	19	2	1	1	1	1	0.229416	0.707107	1	0	0	0
94	7	n/a	n/a	2	n/a	n/a	0.755929	n/a	n/a	0.410116	n/a	n/a
95	3	1	1	1	1	1	0.57735	1	1	0	0	0
96	11	2	n/a	1	1	n/a	0.301511	0.707107	n/a	0	0	n/a
97	18	n/a	n/a	1	n/a	n/a	0.235702	n/a	n/a	0	n/a	n/a
98	49	7	1	4	3	1	0.571429	1.13389	1	1.1707	0.9557	0
99	14	n/a	n/a	3	n/a	n/a	0.801784	n/a	n/a	0.796312	n/a	n/a
100	3	n/a	n/a	2	n/a	n/a	1.1547	n/a	n/a	0.636514	n/a	n/a
101	10	n/a	n/a	4	n/a	n/a	1.26491	n/a	n/a	1.0889	n/a	n/a
102	5	n/a	n/a	2	n/a	n/a	0.894427	n/a	n/a	0.673012	n/a	n/a
103	75	n/a	2	4	n/a	2	0.46188	n/a	1.41421	1.04793	n/a	0.693147
104	23	n/a	17	5	n/a	3	1.04257	n/a	0.727607	1.4239	n/a	0.958692
105	11	n/a	15	2	n/a	4	0.603023	n/a	1.0328	0.585953	n/a	0.720125
106	16	n/a	3	3	n/a	3	0.75	n/a	1.73205	0.463414	n/a	1.09861
107	12	1	1	4	1	1	1.1547	1	1	1.30861	0	0
108	58	n/a	2	5	n/a	1	0.656532	n/a	0.707107	1.35219	n/a	0
109	35	n/a	n/a	5	n/a	n/a	0.845154	n/a	n/a	1.34801	n/a	n/a
110	54	n/a	n/a	4	n/a	n/a	0.544331	n/a	n/a	1.02842	n/a	n/a
111	140	n/a	6	6	n/a	3	0.507093	n/a	1.22474	1.47823	n/a	1.0114
114	94	n/a	n/a	3	n/a	n/a	0.309426	n/a	n/a	0.117714	n/a	n/a
115	628	n/a	1	8	n/a	1	0.319235	n/a	1	0.391333	n/a	0
116	1219	22	1	9	1	1	0.257775	0.213201	1	0.757446	0	0
117	153	n/a	n/a	3	n/a	n/a	0.242536	n/a	n/a	0.640246	n/a	n/a
118	10	n/a	n/a	2	n/a	n/a	0.632456	n/a	n/a	0.325083	n/a	n/a
119	17	n/a	n/a	2	n/a	n/a	0.485071	n/a	n/a	0.465999	n/a	n/a
120	381	n/a	n/a	9	n/a	n/a	0.461084	n/a	n/a	1.35291	n/a	n/a
121	12	n/a	n/a	3	n/a	n/a	0.866025	n/a	n/a	0.887694	n/a	n/a
122	268	n/a	n/a	3	n/a	n/a	0.183254	n/a	n/a	0.713654	n/a	n/a
123	1	n/a	n/a	1	n/a	n/a	1	n/a	n/a	0	n/a	n/a
124	4	2	n/a	2	1	n/a	1	0.707107	n/a	0.562335	0	n/a
125	19	n/a	n/a	2	n/a	n/a	0.458831	n/a	n/a	0.206192	n/a	n/a
126	7	5	n/a	1	1	n/a	0.377964	0.447214	n/a	0	0	n/a
127	22	3	1	2	1	1	0.426401	0.57735	1	0.184907	0	0
128	234	197	54	4	3	3	0.261488	0.213741	0.408248	0.244335	0.168051	0.639018
129	27	27	1	2	2	1	0.3849	0.3849	1	0.636514	0.636514	0
130	32	n/a	n/a	2	n/a	n/a	0.353553	n/a	n/a	0.139061	n/a	n/a
131	23	n/a	3	6	n/a	2	1.25109	n/a	1.1547	1.46338	n/a	0.636514
132	6	n/a	n/a	4	n/a	n/a	1.63299	n/a	n/a	1.24245	n/a	n/a
133	9	n/a	n/a	3	n/a	n/a	1	n/a	n/a	1.09861	n/a	n/a
134	15	n/a	n/a	3	n/a	n/a	0.774597	n/a	n/a	1.0606	n/a	n/a
135	12	n/a	3	5	n/a	3	1.44338	n/a	1.73205	1.58903	n/a	1.09861
136	8	n/a	n/a	4	n/a	n/a	1.41421	n/a	n/a	1.21301	n/a	n/a
137	12	n/a	n/a	5	n/a	n/a	1.44338	n/a	n/a	1.42413	n/a	n/a
138	1	n/a	n/a	1	n/a	n/a	1	n/a	n/a	0	n/a	n/a
139	6	n/a	3	2	n/a	2	0.816497	n/a	1.1547	0.636514	n/a	0.636514
140	6	n/a	5	2	n/a	2	0.816497	n/a	0.894427	0.450561	n/a	0.500402
141	9	n/a	n/a	4	n/a	n/a	1.33333	n/a	n/a	1.14906	n/a	n/a
142	96	n/a	1	5	n/a	1	0.51031	n/a	1	1.45814	n/a	0
143	57	9	3	4	2	3	0.529813	0.666667	1.73205	0.948634	0.348832	1.09861
144	20	4	n/a	2	2	n/a	0.447214	1	n/a	0.198515	0.562335	n/a
145	7	n/a	n/a	2	n/a	n/a	0.755929	n/a	n/a	0.682908	n/a	n/a
146	3	n/a	n/a	3	n/a	n/a	1.73205	n/a	n/a	1.09861	n/a	n/a
149	12	11	n/a	5	4	n/a	1.44338	1.20605	n/a	1.35798	1.16852	n/a
150	34	n/a	1	5	n/a	1	0.857493	n/a	1	1.06438	n/a	0
151	74	11	n/a	6	1	n/a	0.697486	0.301511	n/a	0.886068	0	n/a
152	148	n/a	n/a	6	n/a	n/a	0.493197	n/a	n/a	1.23984	n/a	n/a
153	9	n/a	n/a	2	n/a	n/a	0.666667	n/a	n/a	0.529706	n/a	n/a
154	9	n/a	n/a	2	n/a	n/a	0.666667	n/a	n/a	0.348832	n/a	n/a
155	436	6	1	10	1	1	0.478913	0.408248	1	1.30653	0	0
156	14	n/a	n/a	2	n/a	n/a	0.534522	n/a	n/a	0.257319	n/a	n/a
157	2	n/a	n/a	2	n/a	n/a	1.41421	n/a	n/a	0.693147	n/a	n/a
158	11	n/a	1	2	n/a	1	0.603023	n/a	1	0.585953	n/a	0
159	335	n/a	n/a	3	n/a	n/a	0.163908	n/a	n/a	0.373609	n/a	n/a
160	7	n/a	n/a	1	n/a	n/a	0.377964	n/a	n/a	0	n/a	n/a
161	6	2	n/a	2	1	n/a	0.816497	0.707107	n/a	0.636514	0	n/a
162	6	4	n/a	2	1	n/a	0.816497	0.5	n/a	0.450561	0	n/a
163	436	339	68	4	2	5	0.191565	0.108625	0.606339	0.348934	0.270625	0.947304
164	28	18	34	3	3	5	0.566947	0.707107	0.857493	1.07899	1.06086	1.38913
165	44	18	n/a	4	3	n/a	0.603023	0.707107	n/a	1.06844	1.0114	n/a
166	23	n/a	2	4	n/a	2	0.834058	n/a	1.41421	1.07297	n/a	0.693147
167	4	n/a	n/a	2	n/a	n/a	1	n/a	n/a	0.562335	n/a	n/a
168	5	1	n/a	1	1	n/a	0.447214	1	n/a	0	0	n/a
169	18	n/a	n/a	3	n/a	n/a	0.707107	n/a	n/a	0.556647	n/a	n/a
170	47	n/a	1	6	n/a	1	0.87519	n/a	1	1.42703	n/a	0
171	172	n/a	n/a	7	n/a	n/a	0.533745	n/a	n/a	1.50275	n/a	n/a
172	18	n/a	2	5	n/a	2	1.17851	n/a	1.41421	1.42644	n/a	0.693147
173	19	n/a	n/a	3	n/a	n/a	0.688247	n/a	n/a	0.824659	n/a	n/a
174	24	n/a	6	5	n/a	4	1.02062	n/a	1.63299	1.20344	n/a	1.32966
175	16	n/a	8	5	n/a	3	1.25	n/a	1.06066	1.36869	n/a	0.974315
176	2	n/a	n/a	1	n/a	n/a	0.707107	n/a	n/a	0	n/a	n/a
177	1	n/a	1	1	n/a	1	1	n/a	1	0	n/a	0
178	295	5	3	6	2	2	0.349334	0.894427	1.1547	1.14231	0.673012	0.636514
180	596	152	39	7	5	7	0.286731	0.405554	1.1209	1.5176	1.39838	1.60487
181	255	7	n/a	7	2	n/a	0.438357	0.755929	n/a	1.42504	0.59827	n/a
182	15	n/a	n/a	2	n/a	n/a	0.516398	n/a	n/a	0.24493	n/a	n/a
184	4	1	n/a	2	1	n/a	1	1	n/a	0.562335	0	n/a
185	9	n/a	1	4	n/a	1	1.33333	n/a	1	1.14906	n/a	0
186	74	n/a	n/a	7	n/a	n/a	0.813733	n/a	n/a	1.69082	n/a	n/a
187	120	n/a	n/a	11	n/a	n/a	1.00416	n/a	n/a	1.97893	n/a	n/a
188	112	n/a	n/a	10	n/a	n/a	0.944911	n/a	n/a	1.57569	n/a	n/a
189	117	n/a	n/a	11	n/a	n/a	1.01695	n/a	n/a	1.7647	n/a	n/a
190	115	10	n/a	7	5	n/a	0.652753	1.58114	n/a	1.44609	1.47081	n/a
191	2	n/a	n/a	1	n/a	n/a	0.707107	n/a	n/a	0	n/a	n/a
192	1	n/a	n/a	1	n/a	n/a	1	n/a	n/a	0	n/a	n/a
193	3	n/a	n/a	2	n/a	n/a	1.1547	n/a	n/a	0.636514	n/a	n/a
194	9	n/a	n/a	2	n/a	n/a	0.666667	n/a	n/a	0.348832	n/a	n/a
195	6	n/a	n/a	1	n/a	n/a	0.408248	n/a	n/a	0	n/a	n/a
196	14	n/a	n/a	1	n/a	n/a	0.267261	n/a	n/a	0	n/a	n/a
197	57	n/a	n/a	4	n/a	n/a	0.529813	n/a	n/a	0.906249	n/a	n/a
198	40	31	n/a	3	2	n/a	0.474342	0.359211	n/a	0.460897	0.239217	n/a
199	25	7	1	4	1	1	0.8	0.377964	1	0.711386	0	0
200	12	n/a	n/a	2	n/a	n/a	0.57735	n/a	n/a	0.450561	n/a	n/a
201	66	52	1	4	3	1	0.492366	0.416025	1	1.00971	0.669666	0
202	22	n/a	n/a	3	n/a	n/a	0.639602	n/a	n/a	0.81923	n/a	n/a
203	7	n/a	3	2	n/a	1	0.755929	n/a	0.57735	0.410116	n/a	0
204	5	n/a	2	3	n/a	2	1.34164	n/a	1.41421	0.950271	n/a	0.693147
205	40	n/a	n/a	5	n/a	n/a	0.790569	n/a	n/a	1.23842	n/a	n/a
206	92	n/a	1	7	n/a	1	0.7298	n/a	1	1.43843	n/a	0
207	1268	n/a	5	8	n/a	1	0.224662	n/a	0.447214	1.2115	n/a	0
208	4	n/a	4	2	n/a	3	1	n/a	1.5	0.562335	n/a	1.03972
209	6	n/a	n/a	4	n/a	n/a	1.63299	n/a	n/a	1.32966	n/a	n/a
210	6	n/a	n/a	1	n/a	n/a	0.408248	n/a	n/a	0	n/a	n/a
211	75	36	3	6	4	1	0.69282	0.666667	0.57735	1.36176	0.983088	0
212	6	n/a	n/a	2	n/a	n/a	0.816497	n/a	n/a	0.636514	n/a	n/a
213	7	n/a	n/a	3	n/a	n/a	1.13389	n/a	n/a	1.00424	n/a	n/a
214	34	n/a	4	5	n/a	4	0.857493	n/a	2	1.56859	n/a	1.38629
215	15	n/a	9	4	n/a	5	1.0328	n/a	1.66667	0.988154	n/a	1.42706
217	1229	19	25	6	5	4	0.171149	1.14708	0.8	1.4507	1.44799	1.18552
218	2658	n/a	24	11	n/a	6	0.213361	n/a	1.22474	1.628	n/a	1.53724
219	821	26	1	9	2	1	0.314102	0.392232	1	1.32783	0.163024	0
221	7	n/a	n/a	4	n/a	n/a	1.51186	n/a	n/a	1.15374	n/a	n/a
222	25	n/a	n/a	1	n/a	n/a	0.2	n/a	n/a	0	n/a	n/a
223	524	n/a	1	10	n/a	1	0.436852	n/a	1	1.64867	n/a	0
224	57	1	1	6	1	1	0.794719	1	1	1.28787	0	0
225	23	n/a	n/a	2	n/a	n/a	0.417029	n/a	n/a	0.178845	n/a	n/a
226	25	n/a	n/a	3	n/a	n/a	0.6	n/a	n/a	0.703843	n/a	n/a
227	32	n/a	n/a	6	n/a	n/a	1.06066	n/a	n/a	1.08071	n/a	n/a
228	367	1	8	12	1	3	0.626395	1	1.06066	1.87733	0	0.735622
229	31	n/a	2	4	n/a	1	0.718421	n/a	0.707107	1.21274	n/a	0
230	n/a	n/a	1	n/a	n/a	1	n/a	n/a	1	n/a	n/a	0
231	3	n/a	n/a	2	n/a	n/a	1.1547	n/a	n/a	0.636514	n/a	n/a
232	n/a	n/a	1	n/a	n/a	1	n/a	n/a	1	n/a	n/a	0
233	12	n/a	n/a	2	n/a	n/a	0.57735	n/a	n/a	0.450561	n/a	n/a
235	38	1	n/a	5	1	n/a	0.811107	1	n/a	1.19792	0	n/a
236	212	17	24	6	3	5	0.412082	0.727607	1.02062	0.880913	0.708688	1.4081
237	138	84	24	5	4	5	0.425628	0.436436	1.02062	0.620979	0.288448	1.45721
238	19	10	n/a	3	1	n/a	0.688247	0.316228	n/a	0.63304	0	n/a
239	9	n/a	5	3	n/a	3	1	n/a	1.34164	0.964963	n/a	1.05492
240	13	n/a	3	3	n/a	2	0.83205	n/a	1.1547	1.07339	n/a	0.636514
241	14	1	14	3	1	4	0.801784	1	1.06904	0.830472	0	1.0913
242	5	n/a	1	3	n/a	1	1.34164	n/a	1	0.950271	n/a	0
243	5	n/a	7	4	n/a	4	1.78885	n/a	1.51186	1.33218	n/a	1.15374
244	1	n/a	n/a	1	n/a	n/a	1	n/a	n/a	0	n/a	n/a
245	12	n/a	n/a	4	n/a	n/a	1.1547	n/a	n/a	1.32966	n/a	n/a
246	7	n/a	2	4	n/a	1	1.51186	n/a	0.707107	1.27703	n/a	0
247	18	n/a	2	2	n/a	2	0.471405	n/a	1.41421	0.590842	n/a	0.693147
248	64	17	9	9	3	3	1.125	0.727607	1	1.64849	0.846366	0.936888
249	243	1	18	7	1	3	0.44905	1	0.707107	0.830926	0	0.848686
250	37	n/a	n/a	4	n/a	n/a	0.657596	n/a	n/a	1.19208	n/a	n/a
251	330	1	3	5	1	3	0.275241	1	1.73205	1.27448	0	1.09861
252	132	n/a	n/a	6	n/a	n/a	0.522233	n/a	n/a	1.05457	n/a	n/a
253	22	1	1	5	1	1	1.066	1	1	1.37901	0	0
254	28	n/a	n/a	4	n/a	n/a	0.755929	n/a	n/a	1.10326	n/a	n/a
255	569	19	39	10	2	6	0.419222	0.458831	0.960769	1.35162	0.336496	1.3317
256	939	7	11	9	3	4	0.293704	1.13389	1.20605	1.60181	1.00424	1.16223
257	261	1	3	6	1	1	0.371391	1	0.57735	1.35343	0	0
258	5	n/a	n/a	3	n/a	n/a	1.34164	n/a	n/a	1.05492	n/a	n/a
259	5	n/a	n/a	4	n/a	n/a	1.78885	n/a	n/a	1.33218	n/a	n/a
260	42	n/a	n/a	1	n/a	n/a	0.154303	n/a	n/a	0	n/a	n/a
261	11	n/a	n/a	1	n/a	n/a	0.301511	n/a	n/a	0	n/a	n/a
262	505	198	2	13	11	2	0.578492	0.781736	1.41421	1.95833	1.63792	0.693147
263	400	138	n/a	13	10	n/a	0.65	0.851257	n/a	1.93899	1.81733	n/a
264	12	n/a	n/a	1	n/a	n/a	0.288675	n/a	n/a	0	n/a	n/a
265	72	n/a	n/a	9	n/a	n/a	1.06066	n/a	n/a	1.59206	n/a	n/a
267	896	n/a	n/a	14	n/a	n/a	0.467707	n/a	n/a	1.98991	n/a	n/a
268	247	n/a	4	16	n/a	3	1.01806	n/a	1.5	2.2718	n/a	1.03972
269	25	n/a	n/a	5	n/a	n/a	1	n/a	n/a	1.31053	n/a	n/a
270	5	n/a	n/a	2	n/a	n/a	0.894427	n/a	n/a	0.500402	n/a	n/a
271	1	n/a	n/a	1	n/a	n/a	1	n/a	n/a	0	n/a	n/a
272	7	n/a	n/a	2	n/a	n/a	0.755929	n/a	n/a	0.59827	n/a	n/a
273	5	n/a	1	4	n/a	1	1.78885	n/a	1	1.33218	n/a	0
274	52	12	n/a	3	1	n/a	0.416025	0.288675	n/a	0.770127	0	n/a
275	30	3	n/a	3	1	n/a	0.547723	0.57735	n/a	0.467652	0	n/a
276	195	17	1	7	2	1	0.50128	0.485071	1	1.01687	0.649248	0
277	23	7	4	3	2	3	0.625543	0.755929	1.5	0.822345	0.682908	1.03972
278	82	n/a	5	6	n/a	3	0.662589	n/a	1.34164	1.27597	n/a	1.05492
279	5	n/a	1	3	n/a	1	1.34164	n/a	1	0.950271	n/a	0
281	n/a	n/a	7	n/a	n/a	4	n/a	n/a	1.51186	n/a	n/a	1.27703
282	2	n/a	1	1	n/a	1	0.707107	n/a	1	0	n/a	0
283	2	n/a	2	2	n/a	1	1.41421	n/a	0.707107	0.693147	n/a	0
284	10	n/a	2	4	n/a	1	1.26491	n/a	0.707107	1.22061	n/a	0
285	125	n/a	3	6	n/a	3	0.536656	n/a	1.73205	1.55341	n/a	1.09861
286	52	35	n/a	5	1	n/a	0.693375	0.169031	n/a	0.796624	0	n/a
287	17	2	1	9	2	1	2.18282	1.41421	1	1.92541	0.693147	0
288	374	29	1	14	4	1	0.723923	0.742781	1	1.8958	1.16896	0
289	269	58	6	12	6	3	0.731653	0.787839	1.22474	1.80867	1.56927	1.0114
290	13	n/a	3	5	n/a	2	1.38675	n/a	1.1547	1.52471	n/a	0.636514
291	89	n/a	1	7	n/a	1	0.741999	n/a	1	1.11857	n/a	0
292	21	n/a	1	4	n/a	1	0.872872	n/a	1	0.567061	n/a	0
293	52	4	n/a	5	3	n/a	0.693375	1.5	n/a	1.35186	1.03972	n/a
294	444	n/a	5	5	n/a	3	0.237289	n/a	1.34164	0.96088	n/a	1.05492
295	336	n/a	2	7	n/a	2	0.381881	n/a	1.41421	1.45467	n/a	0.693147
296	533	n/a	n/a	10	n/a	n/a	0.433148	n/a	n/a	1.62959	n/a	n/a
297	81	6	1	7	1	1	0.777778	0.408248	1	1.04847	0	0
298	41	n/a	n/a	3	n/a	n/a	0.468521	n/a	n/a	0.387315	n/a	n/a
299	138	2	2	7	1	2	0.59588	0.707107	1.41421	0.843233	0	0.693147
300	28	n/a	1	6	n/a	1	1.13389	n/a	1	1.51728	n/a	0
301	1	n/a	n/a	1	n/a	n/a	1	n/a	n/a	0	n/a	n/a
302	227	1	2	7	1	1	0.464606	1	0.707107	1.1818	0	0
303	15	n/a	n/a	2	n/a	n/a	0.516398	n/a	n/a	0.24493	n/a	n/a
304	15	n/a	n/a	4	n/a	n/a	1.0328	n/a	n/a	0.720125	n/a	n/a
305	22	n/a	n/a	5	n/a	n/a	1.066	n/a	n/a	0.838728	n/a	n/a
306	215	12	8	14	1	4	0.954792	0.288675	1.41421	2.28299	0	1.07354
307	242	n/a	1	16	n/a	1	1.02852	n/a	1	2.40465	n/a	0
308	78	n/a	4	12	n/a	3	1.35873	n/a	1.5	1.8729	n/a	1.03972
309	271	n/a	n/a	16	n/a	n/a	0.971931	n/a	n/a	2.40129	n/a	n/a
310	55	n/a	n/a	6	n/a	n/a	0.80904	n/a	n/a	1.24079	n/a	n/a
311	69	n/a	n/a	3	n/a	n/a	0.361158	n/a	n/a	0.730236	n/a	n/a
312	1	n/a	n/a	1	n/a	n/a	1	n/a	n/a	0	n/a	n/a
313	26	n/a	1	4	n/a	1	0.784465	n/a	1	1.31744	n/a	0
314	33	n/a	n/a	3	n/a	n/a	0.522233	n/a	n/a	0.73806	n/a	n/a
315	68	n/a	n/a	3	n/a	n/a	0.363803	n/a	n/a	0.539769	n/a	n/a
316	5	n/a	3	1	n/a	2	0.447214	n/a	1.1547	0	n/a	0.636514
317	21	n/a	3	4	n/a	2	0.872872	n/a	1.1547	1.23126	n/a	0.636514
318	146	n/a	3	9	n/a	3	0.744845	n/a	1.73205	1.50692	n/a	1.09861
319	74	1	n/a	5	1	n/a	0.581238	1	n/a	1.32903	0	n/a
320	131	n/a	n/a	5	n/a	n/a	0.436852	n/a	n/a	1.37216	n/a	n/a
321	37	n/a	n/a	5	n/a	n/a	0.821995	n/a	n/a	1.17385	n/a	n/a
322	37	n/a	n/a	7	n/a	n/a	1.15079	n/a	n/a	1.55977	n/a	n/a
323	20	n/a	1	7	n/a	1	1.56525	n/a	1	1.83437	n/a	0
324	11	n/a	4	5	n/a	3	1.50756	n/a	1.5	1.15959	n/a	1.03972
325	34	n/a	8	6	n/a	4	1.02899	n/a	1.41421	1.54223	n/a	1.21301
326	1	n/a	n/a	1	n/a	n/a	1	n/a	n/a	0	n/a	n/a
327	68	n/a	2	6	n/a	2	0.727607	n/a	1.41421	1.28399	n/a	0.693147
328	1364	927	5	13	9	3	0.351995	0.295599	1.34164	1.86031	1.28229	0.950271
329	1311	544	36	14	9	9	0.386658	0.385872	1.5	2.04765	1.32837	1.86476
330	74	n/a	1	9	n/a	1	1.04623	n/a	1	1.69375	n/a	0
331	125	n/a	2	12	n/a	2	1.07331	n/a	1.41421	1.75244	n/a	0.693147
332	179	n/a	3	7	n/a	2	0.523205	n/a	1.1547	1.12488	n/a	0.636514
333	124	n/a	n/a	5	n/a	n/a	0.449013	n/a	n/a	1.2203	n/a	n/a
334	38	n/a	3	4	n/a	1	0.648886	n/a	0.57735	1.01587	n/a	0
335	300	n/a	1	9	n/a	1	0.519615	n/a	1	1.54307	n/a	0
336	209	n/a	n/a	7	n/a	n/a	0.4842	n/a	n/a	1.41101	n/a	n/a
337	959	137	3	14	2	2	0.452084	0.170872	1.1547	1.72428	0.633088	0.636514
338	592	107	n/a	18	6	n/a	0.739795	0.580042	n/a	2.01294	0.803388	n/a
339	8	n/a	n/a	4	n/a	n/a	1.41421	n/a	n/a	1.32089	n/a	n/a
340	10	n/a	n/a	3	n/a	n/a	0.948683	n/a	n/a	0.639032	n/a	n/a
341	4	n/a	n/a	2	n/a	n/a	1	n/a	n/a	0.562335	n/a	n/a
342	85	n/a	n/a	8	n/a	n/a	0.867722	n/a	n/a	0.797529	n/a	n/a
343	805	12	4	14	4	3	0.493435	1.1547	1.5	1.74017	1.19885	1.03972
344	83	3	n/a	10	2	n/a	1.09764	1.1547	n/a	1.64226	0.636514	n/a
345	39	n/a	n/a	2	n/a	n/a	0.320256	n/a	n/a	0.202273	n/a	n/a
346	204	n/a	n/a	14	n/a	n/a	0.980196	n/a	n/a	1.97491	n/a	n/a
347	466	1	3	16	1	2	0.741186	1	1.1547	2.12906	0	0.636514
348	827	n/a	1	18	n/a	1	0.625921	n/a	1	2.00064	n/a	0
349	379	n/a	2	15	n/a	2	0.770498	n/a	1.41421	2.26082	n/a	0.693147
350	715	n/a	n/a	17	n/a	n/a	0.635764	n/a	n/a	2.18636	n/a	n/a
351	105	n/a	2	6	n/a	1	0.58554	n/a	0.707107	1.43855	n/a	0
352	39	n/a	n/a	6	n/a	n/a	0.960769	n/a	n/a	1.08404	n/a	n/a
353	18	n/a	2	3	n/a	1	0.707107	n/a	0.707107	0.65467	n/a	0
354	5	n/a	n/a	2	n/a	n/a	0.894427	n/a	n/a	0.500402	n/a	n/a
355	36	n/a	n/a	5	n/a	n/a	0.833333	n/a	n/a	0.755451	n/a	n/a
356	34	n/a	3	4	n/a	2	0.685994	n/a	1.1547	0.705211	n/a	0.636514
357	11	n/a	4	2	n/a	4	0.603023	n/a	2	0.304636	n/a	1.38629
358	19	n/a	n/a	4	n/a	n/a	0.917663	n/a	n/a	0.853945	n/a	n/a
359	166	n/a	1	7	n/a	1	0.543305	n/a	1	1.32008	n/a	0
360	58	n/a	1	7	n/a	1	0.919145	n/a	1	1.29206	n/a	0
361	32	n/a	2	5	n/a	2	0.883883	n/a	1.41421	1.13529	n/a	0.693147
362	47	n/a	1	6	n/a	1	0.87519	n/a	1	1.66553	n/a	0
363	94	1	n/a	7	1	n/a	0.721995	1	n/a	1.60861	0	n/a
364	376	n/a	n/a	8	n/a	n/a	0.412568	n/a	n/a	1.69182	n/a	n/a
365	144	n/a	1	6	n/a	1	0.5	n/a	1	1.69969	n/a	0
366	2	n/a	3	1	n/a	2	0.707107	n/a	1.1547	0	n/a	0.636514
367	52	23	2	6	3	1	0.83205	0.625543	0.707107	0.72432	0.355713	0
368	8	n/a	n/a	5	n/a	n/a	1.76777	n/a	n/a	1.49418	n/a	n/a
369	17	n/a	2	7	n/a	1	1.69775	n/a	0.707107	1.80901	n/a	0
370	283	100	15	12	6	5	0.713326	0.6	1.29099	2.01394	1.30235	1.40195
371	612	450	n/a	13	9	n/a	0.525494	0.424264	n/a	1.55521	1.2943	n/a
372	106	n/a	n/a	10	n/a	n/a	0.971286	n/a	n/a	1.06395	n/a	n/a
373	842	10	26	9	2	7	0.31016	0.632456	1.37281	1.43106	0.610864	1.77514
374	81	n/a	n/a	6	n/a	n/a	0.666667	n/a	n/a	1.30572	n/a	n/a
375	20	n/a	1	4	n/a	1	0.894427	n/a	1	1.16112	n/a	0
376	7	n/a	n/a	2	n/a	n/a	0.755929	n/a	n/a	0.682908	n/a	n/a
377	2906	n/a	15	11	n/a	4	0.204054	n/a	1.0328	1.67402	n/a	1.33979
378	355	n/a	n/a	7	n/a	n/a	0.371521	n/a	n/a	0.666016	n/a	n/a
379	2352	427	4	17	6	3	0.350534	0.29036	1.5	1.47876	0.786624	1.03972
380	1411	168	n/a	19	10	n/a	0.505813	0.771517	n/a	2.19651	1.64902	n/a
381	7	n/a	n/a	2	n/a	n/a	0.755929	n/a	n/a	0.410116	n/a	n/a
383	17	n/a	n/a	2	n/a	n/a	0.485071	n/a	n/a	0.223718	n/a	n/a
384	3	n/a	n/a	1	n/a	n/a	0.57735	n/a	n/a	0	n/a	n/a
385	301	n/a	n/a	14	n/a	n/a	0.806947	n/a	n/a	1.93592	n/a	n/a
386	673	3	1	14	2	1	0.53966	1.1547	1	1.67711	0.636514	0
387	551	n/a	n/a	12	n/a	n/a	0.511217	n/a	n/a	1.79303	n/a	n/a
388	322	n/a	5	15	n/a	4	0.835917	n/a	1.78885	2.17655	n/a	1.33218
389	796	n/a	7	19	n/a	5	0.673437	n/a	1.88982	2.58644	n/a	1.47508
390	4701	6	4	18	4	2	0.262529	1.63299	1	2.44658	1.32966	0.562335
391	462	n/a	3	18	n/a	3	0.837436	n/a	1.73205	2.3675	n/a	1.09861
392	1442	3	17	19	3	10	0.500347	1.73205	2.42536	2.36842	1.09861	2.03773
393	36	n/a	n/a	6	n/a	n/a	1	n/a	n/a	1.46966	n/a	n/a
394	4	n/a	n/a	3	n/a	n/a	1.5	n/a	n/a	1.03972	n/a	n/a
395	59	n/a	n/a	7	n/a	n/a	0.911322	n/a	n/a	1.13529	n/a	n/a
396	25	n/a	n/a	3	n/a	n/a	0.6	n/a	n/a	0.334221	n/a	n/a
397	44	n/a	1	3	n/a	1	0.452267	n/a	1	0.355757	n/a	0
398	17	n/a	n/a	4	n/a	n/a	0.970143	n/a	n/a	1.03699	n/a	n/a
399	97	n/a	3	8	n/a	3	0.812277	n/a	1.73205	1.53194	n/a	1.09861
400	1065	n/a	6	8	n/a	5	0.245141	n/a	2.04124	1.78992	n/a	1.56071
401	21	n/a	87	7	n/a	9	1.52753	n/a	0.964901	1.61584	n/a	1.98921
402	291	n/a	7	8	n/a	5	0.468968	n/a	1.88982	1.51128	n/a	1.47508
403	464	n/a	14	7	n/a	4	0.324967	n/a	1.06904	1.42432	n/a	1.11637
404	1188	3	24	9	1	5	0.261116	0.57735	1.02062	1.6039	0	1.33041
405	192	1	13	9	1	5	0.649519	1	1.38675	1.72971	0	1.49857
406	157	n/a	1	7	n/a	1	0.558661	n/a	1	1.58328	n/a	0
407	102	n/a	7	7	n/a	4	0.693103	n/a	1.51186	1.33583	n/a	1.27703
408	40	n/a	6	5	n/a	3	0.790569	n/a	1.22474	1.17347	n/a	1.0114
409	16	n/a	16	6	n/a	3	1.5	n/a	0.75	1.48804	n/a	1.03972
410	29	1	3	3	1	3	0.557086	1	1.73205	0.816915	0	1.09861
411	2	n/a	n/a	1	n/a	n/a	0.707107	n/a	n/a	0	n/a	n/a
412	220	214	1	5	4	1	0.3371	0.273434	1	0.318458	0.262231	0
413	429	130	27	14	7	6	0.675926	0.613941	1.1547	2.08317	1.29009	1.59074
414	171	137	3	12	10	3	0.917663	0.854358	1.73205	1.74723	1.49061	1.09861
415	22	n/a	2	6	n/a	2	1.2792	n/a	1.41421	1.51133	n/a	0.693147
416	24	n/a	1	7	n/a	1	1.42887	n/a	1	1.72635	n/a	0
417	49	15	3	8	4	2	1.14286	1.0328	1.1547	1.67606	1.26809	0.636514
418	60	8	1	5	4	1	0.645497	1.41421	1	1.05214	1.25548	0
419	35	n/a	1	7	n/a	1	1.18322	n/a	1	1.53989	n/a	0
420	10862	136	149	20	4	6	0.1919	0.342997	0.491539	1.26751	0.549162	1.40246
421	946	n/a	1	11	n/a	1	0.357641	n/a	1	1.34507	n/a	0
422	5330	175	9	20	7	7	0.273947	0.52915	2.33333	2.07768	0.936801	1.88916
423	164	n/a	n/a	13	n/a	n/a	1.01513	n/a	n/a	1.97805	n/a	n/a
424	9	n/a	1	3	n/a	1	1	n/a	1	0.848686	n/a	0
426	40	n/a	1	5	n/a	1	0.790569	n/a	1	1.05331	n/a	0
427	118	41	n/a	11	7	n/a	1.01263	1.09322	n/a	1.98657	1.58723	n/a
428	13	n/a	n/a	4	n/a	n/a	1.1094	n/a	n/a	1.03177	n/a	n/a
429	454	224	n/a	17	7	n/a	0.79785	0.467707	n/a	1.9799	1.09896	n/a
430	49	n/a	n/a	10	n/a	n/a	1.42857	n/a	n/a	1.74347	n/a	n/a
431	55	n/a	n/a	9	n/a	n/a	1.21356	n/a	n/a	2.02988	n/a	n/a
432	188	n/a	2	14	n/a	2	1.02105	n/a	1.41421	2.25218	n/a	0.693147
433	554	n/a	2	15	n/a	2	0.637289	n/a	1.41421	2.17688	n/a	0.693147
434	5731	340	11	23	16	7	0.303817	0.867722	2.11058	2.57101	2.40395	1.89379
435	4893	115	113	24	12	10	0.343102	1.11901	0.940721	2.7642	2.01068	1.71742
437	72	n/a	1	8	n/a	1	0.942809	n/a	1	1.42192	n/a	0
438	8	n/a	7	3	n/a	2	1.06066	n/a	0.755929	0.900256	n/a	0.682908
439	42	n/a	3	5	n/a	1	0.771517	n/a	0.57735	1.15784	n/a	0
440	69	n/a	9	6	n/a	4	0.722315	n/a	1.33333	1.20564	n/a	1.00272
441	63	n/a	3	4	n/a	2	0.503953	n/a	1.1547	1.01217	n/a	0.636514
442	37	n/a	1	5	n/a	1	0.821995	n/a	1	1.04143	n/a	0
443	116	6	25	8	2	6	0.742781	0.816497	1.2	1.69792	0.693147	1.37429
444	14	n/a	2	3	n/a	2	0.801784	n/a	1.41421	0.509137	n/a	0.693147
445	13	n/a	n/a	6	n/a	n/a	1.6641	n/a	n/a	1.60521	n/a	n/a
446	198	n/a	1	8	n/a	1	0.568535	n/a	1	1.88993	n/a	0
447	86	n/a	n/a	7	n/a	n/a	0.754829	n/a	n/a	1.71256	n/a	n/a
448	771	22	8	13	3	3	0.468184	0.639602	1.06066	1.95427	1.03765	0.900256
449	120	n/a	5	8	n/a	3	0.730297	n/a	1.34164	1.74548	n/a	0.950271
450	219	146	n/a	9	6	n/a	0.608164	0.496564	n/a	1.57535	1.46857	n/a
451	319	6	10	10	2	4	0.559893	0.816497	1.26491	1.55661	0.450561	1.19355
452	177	n/a	7	9	n/a	5	0.676481	n/a	1.88982	1.56413	n/a	1.47508
453	503	n/a	3	7	n/a	2	0.312115	n/a	1.1547	0.502838	n/a	0.636514
454	183	18	3	9	1	2	0.665299	0.235702	1.1547	1.57012	0	0.636514
455	119	90	3	8	7	2	0.733359	0.737865	1.1547	1.312	0.8756	0.636514
456	869	819	1	11	9	1	0.373149	0.314485	1	1.03737	0.906555	0
457	1138	1061	3	12	10	1	0.355722	0.307003	0.57735	1.15215	1.01692	0
458	51	n/a	6	9	n/a	4	1.26025	n/a	1.63299	1.92682	n/a	1.24245
459	35	n/a	12	8	n/a	5	1.35225	n/a	1.44338	1.50736	n/a	1.42413
460	40	11	5	6	5	4	0.948683	1.50756	1.78885	1.29383	1.36671	1.33218
461	2611	150	6	16	6	3	0.313124	0.489898	1.22474	1.91693	1.20242	0.867563
462	3474	1	37	14	1	7	0.237527	1	1.15079	1.48234	0	1.56586
463	1705	2	17	13	2	5	0.314834	1.41421	1.21268	1.51662	0.693147	1.56437
464	3405	68	8	20	6	5	0.342745	0.727607	1.76777	1.79712	1.49475	1.38629
465	13	n/a	n/a	3	n/a	n/a	0.83205	n/a	n/a	0.858741	n/a	n/a
466	102	n/a	n/a	6	n/a	n/a	0.594089	n/a	n/a	1.5765	n/a	n/a
467	77	n/a	n/a	9	n/a	n/a	1.02565	n/a	n/a	1.45229	n/a	n/a
468	12	n/a	n/a	5	n/a	n/a	1.44338	n/a	n/a	1.35221	n/a	n/a
469	8	n/a	n/a	3	n/a	n/a	1.06066	n/a	n/a	0.974315	n/a	n/a
470	165	2	n/a	12	1	n/a	0.934199	0.707107	n/a	1.82181	0	n/a
471	1053	72	4	17	11	3	0.523884	1.29636	1.5	2.23277	2.04765	1.03972
472	356	n/a	n/a	17	n/a	n/a	0.900998	n/a	n/a	2.16527	n/a	n/a
473	205	n/a	n/a	17	n/a	n/a	1.18733	n/a	n/a	2.3893	n/a	n/a
474	69	n/a	2	7	n/a	1	0.842701	n/a	0.707107	1.18984	n/a	0
475	1170	1	3	18	1	2	0.526235	1	1.1547	2.35069	0	0.636514
476	2224	50	7	18	12	6	0.381685	1.69706	2.26779	2.34159	2.14718	1.74787
477	287	2	26	16	2	7	0.94445	1.41421	1.37281	2.20942	0.693147	1.44371
478	256	249	2	8	7	1	0.5	0.443607	0.707107	0.69781	0.686057	0
479	13	n/a	n/a	2	n/a	n/a	0.5547	n/a	n/a	0.429323	n/a	n/a
480	19	n/a	22	5	n/a	4	1.14708	n/a	0.852803	1.26433	n/a	1.00978
481	8	n/a	61	2	n/a	4	0.707107	n/a	0.512148	0.562335	n/a	0.712864
482	89	n/a	165	7	n/a	5	0.741999	n/a	0.389249	1.48357	n/a	1.04081
483	45	7	84	6	5	5	0.894427	1.88982	0.545545	1.18402	1.54983	1.32709
484	603	15	412	8	5	7	0.325785	1.29099	0.344865	1.56936	1.45948	1.59489
485	69	n/a	12	7	n/a	4	0.842701	n/a	1.1547	1.67559	n/a	1.28606
486	81	n/a	n/a	6	n/a	n/a	0.666667	n/a	n/a	0.840371	n/a	n/a
487	44	n/a	3	6	n/a	2	0.904534	n/a	1.1547	1.60002	n/a	0.636514
488	17	n/a	1	4	n/a	1	0.970143	n/a	1	1.1807	n/a	0
489	51	n/a	6	7	n/a	3	0.980196	n/a	1.22474	1.61891	n/a	1.0114
490	2324	n/a	5	12	n/a	4	0.248922	n/a	1.78885	1.18186	n/a	1.33218
491	3247	n/a	14	11	n/a	4	0.193042	n/a	1.06904	1.71692	n/a	1.02851
492	1372	341	11	11	7	4	0.296972	0.379071	1.20605	2.0176	1.62839	1.16223
493	213	57	34	11	6	7	0.753708	0.794719	1.20049	1.85403	1.28245	1.75456
494	207	67	13	10	4	5	0.695048	0.488678	1.38675	1.98137	1.22561	1.31143
495	457	n/a	4	9	n/a	3	0.421002	n/a	1.5	0.443446	n/a	1.03972
496	136	26	7	10	6	2	0.857493	1.1767	0.755929	1.35473	0.979628	0.682908
497	425	222	6	7	5	3	0.33955	0.335578	1.22474	0.970665	0.790818	0.867563
498	1251	1019	3	12	9	1	0.339276	0.281939	0.57735	1.21402	1.04999	0
499	1684	750	5	15	11	4	0.365528	0.401663	1.78885	1.72052	1.47618	1.33218
500	678	568	7	11	9	4	0.422452	0.377632	1.51186	1.35518	1.06458	1.15374
501	509	243	40	12	6	6	0.531891	0.3849	0.948683	1.43526	1.20426	1.3745
502	126	72	2	7	6	2	0.62361	0.707107	1.41421	1.54118	1.3513	0.693147
503	982	n/a	6	12	n/a	5	0.382935	n/a	2.04124	1.77836	n/a	1.56071
504	588	n/a	n/a	15	n/a	n/a	0.61859	n/a	n/a	1.29161	n/a	n/a
505	2306	6	11	16	2	5	0.333189	0.816497	1.50756	2.05562	0.450561	1.5466
506	2507	n/a	14	19	n/a	7	0.379469	n/a	1.87083	1.95843	n/a	1.80951
507	108	n/a	n/a	8	n/a	n/a	0.7698	n/a	n/a	1.35575	n/a	n/a
508	13	n/a	n/a	4	n/a	n/a	1.1094	n/a	n/a	1.07202	n/a	n/a
509	21	n/a	n/a	5	n/a	n/a	1.09109	n/a	n/a	1.46295	n/a	n/a
510	1095	n/a	2	16	n/a	2	0.483518	n/a	1.41421	1.6904	n/a	0.693147
511	100	n/a	n/a	12	n/a	n/a	1.2	n/a	n/a	2.14035	n/a	n/a
512	8	n/a	n/a	4	n/a	n/a	1.41421	n/a	n/a	1.21301	n/a	n/a
513	852	15	28	17	6	10	0.58241	1.54919	1.88982	2.28814	1.65655	2.10722
514	188	n/a	n/a	10	n/a	n/a	0.729325	n/a	n/a	1.57689	n/a	n/a
515	239	n/a	n/a	15	n/a	n/a	0.970269	n/a	n/a	2.1815	n/a	n/a
516	17	1	n/a	5	1	n/a	1.21268	1	n/a	0.871781	0	n/a
517	174	n/a	n/a	15	n/a	n/a	1.13715	n/a	n/a	2.28651	n/a	n/a
518	562	198	16	20	14	5	0.843649	0.994937	1.25	2.39419	2.09019	1.36869
519	190	90	8	11	6	6	0.798024	0.632456	2.12132	1.92876	1.46338	1.66746
520	50	n/a	22	7	n/a	6	0.989949	n/a	1.2792	1.5792	n/a	1.30684
521	16	n/a	1	3	n/a	1	0.75	n/a	1	0.900256	n/a	0
522	52	1	40	8	1	3	1.1094	1	0.474342	1.38058	0	0.835794
523	49	n/a	34	4	n/a	5	0.571429	n/a	0.857493	1.24611	n/a	0.831008
524	243	n/a	53	7	n/a	5	0.44905	n/a	0.686803	1.25423	n/a	1.17007
525	289	n/a	12	7	n/a	4	0.411765	n/a	1.1547	1.28343	n/a	1.28606
526	108	n/a	273	9	n/a	9	0.866025	n/a	0.544705	1.57251	n/a	1.22896
527	7	n/a	3	5	n/a	2	1.88982	n/a	1.1547	1.47508	n/a	0.636514
528	10	n/a	16	4	n/a	5	1.26491	n/a	1.25	1.0889	n/a	1.35359
529	19	n/a	7	5	n/a	3	1.14708	n/a	1.13389	1.42646	n/a	0.9557
530	60	n/a	58	8	n/a	8	1.0328	n/a	1.05045	1.82747	n/a	0.930665
531	123	2	14	7	1	6	0.631169	0.707107	1.60357	1.4286	0	1.6308
532	75	2	25	10	1	4	1.1547	0.707107	0.8	1.95213	0	0.793817
533	88	1	1	9	1	1	0.959403	1	1	1.51806	0	0
534	1215	327	9	10	8	7	0.286888	0.442401	2.33333	1.75936	1.60901	1.88916
535	12	1	5	5	1	3	1.44338	1	1.34164	1.51711	0	0.950271
536	25	n/a	n/a	7	n/a	n/a	1.4	n/a	n/a	1.64324	n/a	n/a
537	1667	n/a	25	15	n/a	4	0.367387	n/a	0.8	2.06964	n/a	0.950003
538	201	n/a	15	11	n/a	4	0.77588	n/a	1.0328	1.69275	n/a	1.02004
539	526	23	1	14	3	1	0.610429	0.625543	1	1.89423	0.822345	0
540	382	297	10	11	7	5	0.562809	0.406181	1.58114	0.918904	0.453343	1.41848
541	574	361	1	12	9	1	0.50087	0.473684	1	1.26363	0.93415	0
542	2411	2106	56	11	8	8	0.224024	0.174325	1.06904	1.60533	1.4869	1.82204
543	3708	1944	76	12	8	8	0.197066	0.181444	0.917663	1.70101	1.24723	1.64479
544	909	545	13	9	7	2	0.298511	0.299847	0.5547	1.32451	1.10062	0.540204
545	1	n/a	n/a	1	n/a	n/a	1	n/a	n/a	0	n/a	n/a
546	631	n/a	3	14	n/a	3	0.557331	n/a	1.73205	1.72911	n/a	1.09861
547	333	n/a	4	15	n/a	3	0.821995	n/a	1.5	1.41453	n/a	1.03972
548	1594	16	2	16	3	2	0.400752	0.75	1.41421	1.19462	1.07173	0.693147
549	405	21	1	14	1	1	0.695666	0.218218	1	1.99033	0	0
550	25	n/a	n/a	4	n/a	n/a	0.8	n/a	n/a	1.38395	n/a	n/a
551	5	n/a	n/a	2	n/a	n/a	0.894427	n/a	n/a	0.500402	n/a	n/a
552	5	n/a	n/a	4	n/a	n/a	1.78885	n/a	n/a	1.33218	n/a	n/a
553	244	n/a	1	13	n/a	1	0.83224	n/a	1	2.15374	n/a	0
554	4	n/a	1	3	n/a	1	1.5	n/a	1	1.03972	n/a	0
555	747	n/a	1	14	n/a	1	0.512233	n/a	1	1.70431	n/a	0
556	2761	43	17	20	5	8	0.380625	0.762493	1.94029	2.40022	0.994474	1.92541
557	981	319	20	17	10	3	0.542768	0.559893	0.67082	2.21011	1.87396	0.82372
558	14	n/a	n/a	5	n/a	n/a	1.33631	n/a	n/a	1.29636	n/a	n/a
559	32	n/a	1	11	n/a	1	1.94454	n/a	1	2.09006	n/a	0
560	2	n/a	n/a	2	n/a	n/a	1.41421	n/a	n/a	0.693147	n/a	n/a
561	24	n/a	3	5	n/a	2	1.02062	n/a	1.1547	1.44406	n/a	0.636514
562	22	n/a	1	8	n/a	1	1.70561	n/a	1	1.79104	n/a	0
563	741	n/a	11	13	n/a	5	0.477567	n/a	1.50756	1.91984	n/a	1.36671
564	67	n/a	28	7	n/a	3	0.855186	n/a	0.566947	1.31112	n/a	0.668111
565	57	1	3	4	1	2	0.529813	1	1.1547	1.30871	0	0.636514
566	197	n/a	163	7	n/a	6	0.498729	n/a	0.469956	1.2748	n/a	1.01876
567	161	1	8	6	1	4	0.472866	1	1.41421	1.05342	0	1.07354
568	258	n/a	45	8	n/a	5	0.498058	n/a	0.745356	1.34197	n/a	1.34759
569	278	2	75	11	1	6	0.659736	0.707107	0.69282	1.54561	0	1.58284
570	283	n/a	1	5	n/a	1	0.297219	n/a	1	0.875092	n/a	0
571	400	n/a	12	12	n/a	5	0.6	n/a	1.44338	1.66121	n/a	1.44519
572	46	n/a	26	5	n/a	7	0.73721	n/a	1.37281	1.3774	n/a	1.67822
573	3	n/a	31	2	n/a	7	1.1547	n/a	1.25724	0.636514	n/a	1.57311
574	295	2	16	10	2	5	0.582223	1.41421	1.25	1.47245	0.693147	1.48271
575	344	1	41	13	1	6	0.700913	1	0.937043	1.92556	0	1.48258
576	1456	328	80	15	9	7	0.393107	0.496942	0.782624	2.20815	1.77333	1.5391
577	375	90	3	11	5	2	0.568038	0.527046	1.1547	1.9311	1.25165	0.636514
578	102	8	22	10	3	7	0.990148	1.06066	1.49241	1.90995	0.900256	1.61876
579	164	17	6	12	6	4	0.937043	1.45521	1.63299	2.09962	1.70748	1.24245
580	693	3	88	12	3	9	0.455842	1.73205	0.959403	2.18695	1.09861	1.48471
581	273	23	87	11	2	11	0.66575	0.417029	1.17932	1.90292	0.178845	1.87462
582	204	19	13	11	5	4	0.770154	1.14708	1.1094	1.82569	0.926908	1.03177
583	1022	36	12	15	4	6	0.469208	0.666667	1.73205	1.9621	0.534923	1.58326
584	520	359	24	14	9	7	0.613941	0.475002	1.42887	1.64029	1.05734	1.55916
585	183	47	39	13	5	7	0.960988	0.729325	1.1209	2.04703	0.681055	1.36607
586	356	240	27	12	7	6	0.635999	0.451848	1.1547	1.06596	0.720533	1.4852
587	5018	2975	31	13	9	5	0.183518	0.165006	0.898027	1.59804	1.28169	1.32627
588	1159	522	1	12	5	1	0.352484	0.218844	1	1.49841	1.23553	0
589	1086	383	26	16	10	10	0.485518	0.510976	1.96116	2.12173	1.41532	2.11896
590	928	1	1	15	1	1	0.492399	1	1	1.62592	0	0
591	1974	n/a	4	18	n/a	4	0.405134	n/a	2	1.66377	n/a	1.38629
592	512	n/a	1	17	n/a	1	0.751301	n/a	1	2.14123	n/a	0
593	196	n/a	154	15	n/a	14	1.07143	n/a	1.12815	2.20263	n/a	1.50663
594	3	n/a	n/a	2	n/a	n/a	1.1547	n/a	n/a	0.636514	n/a	n/a
595	44	n/a	7	9	n/a	1	1.3568	n/a	0.377964	1.86446	n/a	0
596	4	n/a	15	2	n/a	4	1	n/a	1.0328	0.562335	n/a	1.33979
597	165	n/a	63	12	n/a	10	0.934199	n/a	1.25988	1.88412	n/a	1.80532
598	84	n/a	34	11	n/a	11	1.2002	n/a	1.88648	1.93249	n/a	2.15059
599	82	n/a	255	12	n/a	14	1.32518	n/a	0.876714	1.96893	n/a	2.14962
600	1043	n/a	19	12	n/a	7	0.371569	n/a	1.60591	1.69122	n/a	1.9133
601	158	n/a	n/a	16	n/a	n/a	1.27289	n/a	n/a	2.28101	n/a	n/a
602	122	n/a	1	11	n/a	1	0.995893	n/a	1	1.75863	n/a	0
603	7	n/a	1	3	n/a	1	1.13389	n/a	1	1.07899	n/a	0
604	15	n/a	n/a	5	n/a	n/a	1.29099	n/a	n/a	1.40195	n/a	n/a
605	19	n/a	n/a	5	n/a	n/a	1.14708	n/a	n/a	1.36985	n/a	n/a
606	383	9	3	20	4	3	1.02195	1.33333	1.73205	2.48297	1.21489	1.09861
607	617	562	n/a	10	10	n/a	0.402585	0.421825	n/a	1.51024	1.4763	n/a
608	185	98	1	15	7	1	1.10282	0.707107	1	2.03867	1.60177	0
609	10	n/a	n/a	4	n/a	n/a	1.26491	n/a	n/a	0.940448	n/a	n/a
610	6	n/a	n/a	3	n/a	n/a	1.22474	n/a	n/a	1.0114	n/a	n/a
611	17	n/a	n/a	7	n/a	n/a	1.69775	n/a	n/a	1.78902	n/a	n/a
612	68	n/a	5	8	n/a	3	0.970143	n/a	1.34164	1.61733	n/a	1.05492
613	364	n/a	6	9	n/a	5	0.471728	n/a	2.04124	1.41938	n/a	1.56071
614	49	2	3	6	1	2	0.857143	0.707107	1.1547	1.15819	0	0.636514
615	28	n/a	9	7	n/a	5	1.32288	n/a	1.66667	1.31498	n/a	1.42706
616	259	n/a	19	7	n/a	7	0.434959	n/a	1.60591	1.35982	n/a	1.78526
617	253	16	91	8	1	14	0.502956	0.25	1.4676	1.20011	0	2.20035
618	468	42	367	14	1	14	0.64715	0.154303	0.730794	1.81495	0	2.03335
619	2456	43	126	12	6	9	0.24214	0.914991	0.801784	0.594299	1.68174	1.82424
620	52	3	96	11	3	5	1.52543	1.73205	0.51031	1.93481	1.09861	0.596197
621	1392	37	45	15	6	7	0.402042	0.986394	1.0435	2.05741	1.47781	1.40355
622	2152	66	72	19	8	9	0.409574	0.984732	1.06066	2.13381	1.61306	1.73876
623	1224	535	217	16	5	11	0.45733	0.216169	0.746729	2.00821	1.20553	1.79445
624	261	35	26	13	3	6	0.80468	0.507093	1.1767	2.06899	0.666078	1.17221
625	56	1	8	11	1	3	1.46994	1	1.06066	1.90078	0	0.900256
626	50	n/a	n/a	9	n/a	n/a	1.27279	n/a	n/a	1.77779	n/a	n/a
627	61	2	2	9	1	2	1.15233	0.707107	1.41421	1.74731	0	0.693147
628	83	6	3	10	2	2	1.09764	0.816497	1.1547	1.92542	0.450561	0.636514
629	282	20	19	14	5	6	0.833688	1.11803	1.37649	2.24161	1.12057	1.41316
630	7183	3743	33	13	9	6	0.153388	0.147107	1.04447	0.97128	0.477829	1.59088
631	758	191	31	15	7	5	0.544825	0.506502	0.898027	1.93804	1.43198	1.30716
632	461	153	12	10	6	4	0.465746	0.485071	1.1547	1.8087	1.49023	1.23668
633	1253	8	134	18	2	11	0.508507	0.707107	0.950255	1.68175	0.562335	0.978766
634	3163	53	368	22	6	20	0.391177	0.824163	1.04257	2.15684	1.10669	2.5971
635	201	n/a	526	16	n/a	19	1.12855	n/a	0.828439	2.12011	n/a	1.62594
636	292	8	188	15	1	12	0.877809	0.353553	0.87519	2.05583	0	1.4525
637	269	n/a	85	12	n/a	7	0.731653	n/a	0.759257	1.93414	n/a	1.13117
638	6	n/a	38	3	n/a	10	1.22474	n/a	1.62221	0.867563	n/a	1.77379
639	125	n/a	400	11	n/a	14	0.98387	n/a	0.7	2.01607	n/a	2.11368
640	69	2	47	12	1	11	1.44463	0.707107	1.60451	2.14174	0	2.13345
641	343	107	199	11	9	16	0.593944	0.870063	1.13421	1.7835	1.10379	2.49022
642	37	n/a	112	6	n/a	11	0.986394	n/a	1.0394	1.0899	n/a	1.49074
643	647	99	163	18	8	13	0.707653	0.80403	1.01824	2.00823	1.47807	2.31282
644	1717	132	1	19	15	1	0.458531	1.30558	1	1.36381	2.2679	0
646	288	n/a	n/a	12	n/a	n/a	0.707107	n/a	n/a	1.91546	n/a	n/a
647	216	n/a	1	14	n/a	1	0.952579	n/a	1	1.91944	n/a	0
648	14	n/a	n/a	4	n/a	n/a	1.06904	n/a	n/a	1.19734	n/a	n/a
649	675	1	81	20	1	11	0.7698	1	1.22222	2.53708	0	2.08653
650	23	1	8	8	1	6	1.66812	1	2.12132	1.77448	0	1.73287
651	105	n/a	n/a	6	n/a	n/a	0.58554	n/a	n/a	0.844574	n/a	n/a
652	31	n/a	21	7	n/a	7	1.25724	n/a	1.52753	1.46087	n/a	1.84424
653	7	n/a	n/a	3	n/a	n/a	1.13389	n/a	n/a	1.00424	n/a	n/a
654	22	n/a	n/a	7	n/a	n/a	1.49241	n/a	n/a	1.62506	n/a	n/a
655	751	4	5	15	3	2	0.547358	1.5	0.894427	1.91574	1.03972	0.500402
656	6	n/a	21	4	n/a	6	1.63299	n/a	1.30931	1.32966	n/a	1.51746
657	53	4	64	9	1	11	1.23625	0.5	1.375	2.1166	0	2.08127
658	2332	8	171	14	1	14	0.28991	0.353553	1.07061	2.16837	0	2.32965
659	135	7	82	13	2	13	1.11886	0.755929	1.43561	1.98229	0.410116	2.24686
660	211	1	16	12	1	9	0.826114	1	2.25	1.87152	0	1.92739
661	50	n/a	43	10	n/a	11	1.41421	n/a	1.67748	1.92568	n/a	1.69294
662	142	1	17	11	1	7	0.923099	1	1.69775	1.65407	0	1.52847
663	235	24	5	14	7	3	0.913259	1.42887	1.34164	2.06697	1.71052	0.950271
664	126	28	3	12	6	3	1.06904	1.13389	1.73205	2.06624	1.57778	1.09861
665	216	135	3	14	10	1	0.952579	0.860663	0.57735	2.17244	1.66024	0
666	134	12	66	13	4	8	1.12303	1.1547	0.984732	1.99266	1.12693	1.5535
667	2664	1630	2513	16	10	13	0.309994	0.247689	0.259327	1.72258	1.36754	1.44254
668	1159	567	60	14	9	9	0.411231	0.377964	1.1619	1.95052	1.43015	1.62659
669	417	n/a	19	14	n/a	3	0.685583	n/a	0.688247	1.97939	n/a	0.909708
670	51	7	46	10	5	10	1.40028	1.88982	1.47442	1.79631	1.54983	1.95841
671	104	1	6	12	1	4	1.1767	1	1.63299	1.88184	0	1.32966
672	149	9	2	13	4	2	1.065	1.33333	1.41421	1.82333	1.31078	0.693147
673	1407	43	16	15	5	4	0.399893	0.762493	1	1.78367	0.577484	1.23424
674	4088	653	28	15	8	5	0.234604	0.313064	0.944911	1.8239	0.876611	1.27091
675	1917	151	3	14	6	3	0.319755	0.488273	1.73205	1.63351	0.650666	1.09861
676	126	n/a	4	8	n/a	4	0.712697	n/a	2	1.36453	n/a	1.38629
677	263	n/a	75	15	n/a	8	0.92494	n/a	0.92376	2.08807	n/a	1.63501
678	816	n/a	85	20	n/a	11	0.70014	n/a	1.19312	2.02444	n/a	1.90943
679	61	n/a	299	6	n/a	14	0.768221	n/a	0.809641	1.32699	n/a	1.6569
680	1	n/a	n/a	1	n/a	n/a	1	n/a	n/a	0	n/a	n/a
681	13	n/a	103	4	n/a	11	1.1094	n/a	1.08386	1.22028	n/a	1.18989
682	32	n/a	n/a	7	n/a	n/a	1.23744	n/a	n/a	1.8404	n/a	n/a
683	282	n/a	452	17	n/a	15	1.01234	n/a	0.705541	2.16817	n/a	1.96772
684	51	2	216	12	2	15	1.68034	1.41421	1.02062	1.82634	0.693147	2.25336
685	17	n/a	130	8	n/a	13	1.94029	n/a	1.14018	1.87057	n/a	2.1039
686	37	5	57	11	3	12	1.80839	1.34164	1.58944	1.94609	0.950271	2.15143
687	877	29	53	15	5	10	0.506514	0.928477	1.37361	2.25185	1.32928	1.83381
688	2093	794	2	18	17	2	0.393448	0.603307	1.41421	2.27389	2.26006	0.693147
689	1029	279	2	21	17	1	0.654654	1.01776	0.707107	2.53968	2.36313	0
690	448	69	10	17	8	4	0.803175	0.963087	1.26491	2.4019	1.41705	1.22061
691	312	49	30	14	6	11	0.792594	0.857143	2.00832	1.58001	1.10692	2.25788
692	45	45	n/a	8	8	n/a	1.19257	1.19257	n/a	1.38203	1.38203	n/a
693	111	29	8	9	7	4	0.854242	1.29987	1.41421	1.36125	1.43141	1.32089
694	39	n/a	n/a	7	n/a	n/a	1.1209	n/a	n/a	1.50005	n/a	n/a
695	5	n/a	n/a	2	n/a	n/a	0.894427	n/a	n/a	0.500402	n/a	n/a
696	35	n/a	n/a	6	n/a	n/a	1.01419	n/a	n/a	1.56298	n/a	n/a
697	22	n/a	1	4	n/a	1	0.852803	n/a	1	1.08253	n/a	0
698	141	n/a	4	12	n/a	1	1.01058	n/a	0.5	1.84492	n/a	0
699	38	n/a	2	4	n/a	1	0.648886	n/a	0.707107	0.926691	n/a	0
700	17	n/a	18	6	n/a	6	1.45521	n/a	1.41421	1.63	n/a	1.6591
701	1623	11	1068	14	2	17	0.347511	0.603023	0.520192	2.1132	0.304636	1.9084
702	1247	5	755	14	1	14	0.396456	0.447214	0.509512	1.94424	0	1.98602
703	27	1	45	8	1	13	1.5396	1	1.93793	1.81539	0	2.35329
704	36	n/a	35	10	n/a	8	1.66667	n/a	1.35225	1.82158	n/a	1.53377
705	71	n/a	9	10	n/a	6	1.18678	n/a	2	1.92617	n/a	1.58109
706	38	3	7	7	2	5	1.13555	1.1547	1.88982	1.30081	0.636514	1.47508
707	169	19	7	13	5	5	1	1.14708	1.88982	2.3931	1.36537	1.47508
708	185	32	8	12	6	4	0.882258	1.06066	1.41421	1.89928	1.66138	1.21301
709	152	36	3	14	8	1	1.13555	1.33333	0.57735	2.06185	1.90611	0
710	55	4	4	11	4	1	1.48324	2	0.5	1.91427	1.38629	0
711	1150	611	61	16	12	10	0.471814	0.485468	1.28037	2.14455	1.95973	1.39494
712	8365	5284	2244	19	12	16	0.20774	0.165082	0.33776	2.0385	1.58339	1.71371
713	510	41	248	16	5	11	0.708492	0.780869	0.698501	2.14177	1.06151	1.51034
714	228	5	7	14	4	5	0.927173	1.78885	1.88982	2.29006	1.33218	1.54983
715	2057	67	37	16	11	9	0.352779	1.34386	1.47959	2.34457	1.57238	1.55849
716	60	1	7	12	1	4	1.54919	1	1.51186	2.19795	0	1.35178
717	659	16	41	18	5	10	0.70118	1.25	1.56174	2.26931	1.24402	1.70217
718	2462	256	24	15	8	6	0.302306	0.5	1.22474	2.25372	1.35689	1.32799
719	1895	547	48	12	8	7	0.275662	0.342055	1.01036	1.89011	1.31171	1.48948
720	6256	4465	20	13	8	6	0.16436	0.119723	1.34164	1.54245	1.17246	1.32591
721	1	n/a	n/a	1	n/a	n/a	1	n/a	n/a	0	n/a	n/a
722	464	2	29	11	1	9	0.510662	0.707107	1.67126	1.76982	0	1.94492
723	184	n/a	341	13	n/a	14	0.958373	n/a	0.758143	1.93501	n/a	2.17945
724	6879	6217	235	18	12	19	0.217025	0.152192	1.23942	1.34704	1.14166	2.6678
725	54	2	214	13	1	12	1.76908	0.707107	0.820303	2.33505	0	1.93711
726	76	15	209	13	4	15	1.4912	1.0328	1.03757	2.17632	1.26809	2.07455
727	1039	32	261	17	2	15	0.527401	0.353553	0.928477	2.09038	0.233792	1.48013
728	557	n/a	393	15	n/a	15	0.63557	n/a	0.75665	2.04915	n/a	2.2795
729	54	n/a	195	10	n/a	13	1.36083	n/a	0.930949	1.66322	n/a	1.94653
730	515	80	82	18	9	15	0.793175	1.00623	1.65647	1.86059	1.53154	2.35604
731	373	24	n/a	14	8	n/a	0.724893	1.63299	n/a	1.91859	1.82772	n/a
732	961	241	n/a	20	15	n/a	0.645161	0.966235	n/a	2.47313	2.23873	n/a
733	1884	337	2	21	16	2	0.483814	0.871576	1.41421	2.30743	2.20815	0.693147
734	66	7	5	10	3	4	1.23091	1.13389	1.78885	2.07173	1.07899	1.33218
735	219	146	n/a	11	9	n/a	0.743311	0.744845	n/a	1.45614	1.25405	n/a
736	235	175	n/a	13	8	n/a	0.848026	0.604743	n/a	1.94389	1.54232	n/a
737	55	46	2	5	5	2	0.6742	0.73721	1.41421	1.56359	1.4932	0.693147
738	195	78	2	8	6	2	0.572892	0.679366	1.41421	1.60973	1.35159	0.693147
739	18	n/a	2	4	n/a	1	0.942809	n/a	0.707107	1.19378	n/a	0
740	n/a	n/a	4	n/a	n/a	3	n/a	n/a	1.5	n/a	n/a	1.03972
741	5	n/a	n/a	3	n/a	n/a	1.34164	n/a	n/a	0.950271	n/a	n/a
742	41	n/a	3	8	n/a	3	1.24939	n/a	1.73205	1.45513	n/a	1.09861
743	2333	n/a	n/a	17	n/a	n/a	0.351959	n/a	n/a	1.51943	n/a	n/a
744	16	n/a	11	6	n/a	6	1.5	n/a	1.80907	1.58082	n/a	1.59417
745	90	n/a	25	12	n/a	9	1.26491	n/a	1.8	2.21126	n/a	1.82873
746	57	n/a	43	9	n/a	11	1.19208	n/a	1.67748	1.79392	n/a	2.02432
747	56	n/a	28	10	n/a	10	1.33631	n/a	1.88982	1.88528	n/a	2.00716
748	91	n/a	25	8	n/a	10	0.838628	n/a	2	1.41718	n/a	1.88654
749	478	n/a	22	13	n/a	7	0.594606	n/a	1.49241	1.43246	n/a	1.52946
750	104	7	4	10	5	2	0.980581	1.88982	1	1.32654	1.54983	0.562335
751	40	15	22	10	7	9	1.58114	1.80739	1.91881	1.79766	1.84139	2.07449
752	46	n/a	9	6	n/a	4	0.884652	n/a	1.33333	1.19535	n/a	1.31078
753	2039	26	17	15	9	7	0.332187	1.76505	1.69775	1.6488	2.02093	1.78902
754	378	28	4	14	8	2	0.720082	1.51186	1	1.7412	1.97984	0.562335
755	62	62	3	8	8	3	1.016	1.016	1.73205	1.82005	1.82005	1.09861
756	530	244	87	14	9	11	0.608121	0.576166	1.17932	2.37165	1.91644	1.74969
757	2283	1874	455	16	12	15	0.334863	0.277202	0.703211	1.98505	1.76464	1.93615
758	1656	1341	414	16	12	13	0.393179	0.327693	0.638915	1.88314	1.49984	1.82273
759	315	n/a	109	15	n/a	12	0.845154	n/a	1.14939	2.24653	n/a	1.25793
760	168	43	1	14	9	1	1.08012	1.37249	1	2.01512	1.90208	0
761	115	1	1	13	1	1	1.21226	1	1	2.07457	0	0
762	886	370	18	14	10	4	0.470339	0.519875	0.942809	2.14354	1.65157	0.883876
763	4276	1249	15	16	12	4	0.244682	0.339547	1.0328	1.85483	1.38718	1.13692
764	2130	579	130	18	11	9	0.390016	0.457144	0.789352	1.90998	1.10335	1.27784
765	3046	2782	4	12	7	2	0.217428	0.132715	1	1.13071	0.957694	0.562335
766	150	n/a	21	11	n/a	7	0.898146	n/a	1.52753	2.00963	n/a	1.56271
767	1300	26	718	19	2	15	0.526965	0.392232	0.559795	2.29198	0.357627	2.19637
768	1226	66	186	17	7	15	0.485516	0.86164	1.09985	2.04588	1.76637	2.39419
769	237	53	117	12	5	17	0.779484	0.686803	1.57165	1.93934	1.31823	2.37297
770	34	n/a	71	7	n/a	10	1.20049	n/a	1.18678	1.32565	n/a	2.04841
771	597	n/a	479	18	n/a	17	0.736691	n/a	0.77675	2.31285	n/a	2.48185
772	467	n/a	299	13	n/a	15	0.601568	n/a	0.867472	1.91261	n/a	2.34418
773	131	n/a	339	16	n/a	14	1.39793	n/a	0.760376	2.15659	n/a	2.34215
774	677	344	10	15	11	7	0.576497	0.59308	2.21359	2.039	1.6697	1.83437
775	135	44	4	15	9	4	1.29099	1.3568	2	2.0947	1.84129	1.38629
776	214	96	3	15	12	3	1.02538	1.22474	1.73205	2.25092	2.18957	1.09861
777	648	31	1	18	8	1	0.707107	1.43684	1	2.23412	1.8963	0
778	550	292	19	20	14	7	0.852803	0.819288	1.60591	2.10849	1.66762	1.72195
779	248	209	2	10	8	2	0.635001	0.553372	1.41421	1.31189	1.07473	0.693147
780	26	25	n/a	4	4	n/a	0.784465	0.8	n/a	0.692421	0.711386	n/a
781	27	13	n/a	6	5	n/a	1.1547	1.38675	n/a	1.54657	1.41807	n/a
782	182	108	2	11	7	2	0.815374	0.673575	1.41421	1.80263	1.43557	0.693147
783	28	n/a	3	7	n/a	3	1.32288	n/a	1.73205	1.64541	n/a	1.09861
784	16	n/a	3	9	n/a	3	2.25	n/a	1.73205	1.97701	n/a	1.09861
785	7	n/a	5	5	n/a	4	1.88982	n/a	1.78885	1.54983	n/a	1.33218
786	23	n/a	7	7	n/a	6	1.4596	n/a	2.26779	1.4955	n/a	1.74787
787	88	1	2	11	1	2	1.1726	1	1.41421	1.92158	0	0.693147
788	4083	n/a	56	19	n/a	10	0.297347	n/a	1.33631	2.40174	n/a	2.02314
789	2632	387	28	15	7	7	0.29238	0.35583	1.32288	1.66341	1.12047	1.3458
790	77	n/a	30	5	n/a	10	0.569803	n/a	1.82574	0.97059	n/a	1.75247
791	129	n/a	89	13	n/a	14	1.14459	n/a	1.484	1.92205	n/a	1.9155
792	77	6	25	10	4	8	1.13961	1.63299	1.6	1.44718	1.32966	1.72019
793	100	17	5	13	9	1	1.3	2.18282	0.447214	1.70903	2.11928	0
794	428	17	7	12	7	5	0.580042	1.69775	1.88982	1.15251	1.92541	1.47508
795	182	5	12	11	3	5	0.815374	1.34164	1.44338	1.41947	0.950271	1.23427
796	306	76	4	14	9	2	0.800327	1.03237	1	1.39647	1.36189	0.562335
797	266	14	91	16	6	12	0.981023	1.60357	1.25794	1.96948	1.67312	1.75992
798	35	23	19	7	3	7	1.18322	0.625543	1.60591	1.57103	0.876604	1.68925
799	503	237	30	12	9	9	0.535054	0.584613	1.64317	1.98236	1.87427	1.95185
800	504	383	27	14	9	9	0.62361	0.459879	1.73205	2.05663	1.77304	1.79327
801	705	259	109	15	7	11	0.564933	0.434959	1.05361	2.03484	1.49532	2.09379
802	668	572	82	14	10	12	0.541676	0.418121	1.32518	1.87489	1.66725	2.12518
803	505	105	284	15	7	13	0.667491	0.68313	0.771408	2.21287	1.3507	1.69087
804	659	229	87	16	9	10	0.623272	0.594737	1.07211	2.34425	1.59455	1.46646
805	977	272	6	16	9	4	0.511885	0.545705	1.63299	1.65193	1.48748	1.32966
806	4583	2507	75	19	12	11	0.280659	0.239665	1.27017	2.21209	1.87203	1.86997
807	3630	2595	45	16	10	6	0.265562	0.196305	0.894427	1.84469	1.538	1.27856
808	4734	1108	35	17	10	7	0.247078	0.300421	1.18322	1.96603	1.00611	1.77316
809	544	4	245	15	2	13	0.64312	1	0.83054	2.2231	0.693147	2.06915
810	748	285	1157	17	9	15	0.621582	0.533114	0.440986	2.19235	1.34454	1.98229
811	765	563	232	21	16	18	0.759257	0.67432	1.18176	2.22989	2.04164	2.46078
812	291	10	114	13	3	11	0.762073	0.948683	1.03024	1.94982	0.950271	1.52078
813	38	n/a	60	11	n/a	10	1.78444	n/a	1.29099	2.10584	n/a	1.62842
814	2522	4	268	19	3	17	0.378339	1.5	1.03844	2.53752	1.03972	2.5145
815	285	n/a	180	18	n/a	16	1.06623	n/a	1.19257	2.40254	n/a	2.07099
816	353	43	70	16	5	9	0.851594	0.762493	1.07571	1.6709	1.31022	1.95763
817	441	63	11	13	8	6	0.619048	1.00791	1.80907	1.80319	1.52334	1.72019
818	15	n/a	2	7	n/a	2	1.80739	n/a	1.41421	1.76701	n/a	0.693147
819	55	34	n/a	8	4	n/a	1.07872	0.685994	n/a	1.64612	0.974674	n/a
820	55	n/a	n/a	10	n/a	n/a	1.3484	n/a	n/a	1.86943	n/a	n/a
821	91	3	n/a	9	2	n/a	0.943456	1.1547	n/a	1.27613	0.636514	n/a
822	80	79	n/a	6	6	n/a	0.67082	0.675053	n/a	1.41376	1.39208	n/a
823	79	70	n/a	5	5	n/a	0.562544	0.597614	n/a	1.28656	1.20121	n/a
824	94	81	n/a	9	7	n/a	0.928279	0.777778	n/a	1.52915	1.23024	n/a
825	27	n/a	1	3	n/a	1	0.57735	n/a	1	0.683739	n/a	0
826	22	n/a	1	9	n/a	1	1.91881	n/a	1	1.72935	n/a	0
827	8	n/a	2	5	n/a	2	1.76777	n/a	1.41421	1.49418	n/a	0.693147
828	35	n/a	n/a	11	n/a	n/a	1.85934	n/a	n/a	2.05082	n/a	n/a
829	32	n/a	1	5	n/a	1	0.883883	n/a	1	1.2246	n/a	0
830	61	n/a	13	9	n/a	6	1.15233	n/a	1.6641	1.96782	n/a	1.52471
831	60	n/a	19	7	n/a	8	0.903696	n/a	1.83533	1.22991	n/a	1.90966
832	332	162	29	12	9	9	0.658586	0.707107	1.67126	1.58264	1.09186	1.79874
833	249	n/a	117	10	n/a	15	0.633724	n/a	1.38675	1.43028	n/a	2.23204
834	81	n/a	6	9	n/a	2	1	n/a	0.816497	1.43467	n/a	0.450561
835	53	11	n/a	6	2	n/a	0.824163	0.603023	n/a	1.27516	0.474139	n/a
836	185	12	5	12	8	4	0.882258	2.3094	1.78885	0.707766	1.9792	1.33218
837	86	3	n/a	4	3	n/a	0.431331	1.73205	n/a	0.492384	1.09861	n/a
838	53	n/a	121	8	n/a	11	1.09888	n/a	1	1.10706	n/a	1.91841
839	n/a	n/a	103	n/a	n/a	11	n/a	n/a	1.08386	n/a	n/a	1.82309
840	1595	1547	124	13	10	12	0.325509	0.254246	1.07763	1.5501	1.4811	1.91619
841	98	91	28	8	7	6	0.808122	0.733799	1.13389	1.7188	1.69146	1.21188
842	45	n/a	34	11	n/a	7	1.63978	n/a	1.20049	2.01968	n/a	1.61785
843	124	39	47	14	5	11	1.25724	0.800641	1.60451	2.1201	1.35831	1.84359
844	268	n/a	199	18	n/a	12	1.09952	n/a	0.850657	2.38888	n/a	1.46614
845	935	125	839	16	8	14	0.523256	0.715542	0.483334	2.46548	1.64717	1.54402
846	258	173	55	15	8	10	0.933859	0.608229	1.3484	1.73139	0.981028	1.7522
847	5645	4039	42	16	13	10	0.212955	0.204553	1.54303	2.04705	1.7557	1.86138
848	2943	1833	6	16	10	3	0.294934	0.233571	1.22474	1.86199	1.6024	1.0114
849	225	45	33	14	8	9	0.933333	1.19257	1.5667	2.04026	1.73516	1.83243
850	307	84	50	14	5	12	0.799022	0.545545	1.69706	2.1518	0.966054	2.17361
851	245	n/a	57	12	n/a	9	0.766652	n/a	1.19208	1.83673	n/a	2.13213
852	959	n/a	390	18	n/a	13	0.58125	n/a	0.658281	2.03545	n/a	1.99751
853	956	110	839	15	5	19	0.485135	0.476731	0.655953	1.60153	0.865346	2.23691
854	254	42	390	17	6	18	1.06667	0.92582	0.911465	2.26237	0.845927	2.42528
855	41	n/a	157	7	n/a	12	1.09322	n/a	0.957704	1.63761	n/a	1.97568
856	425	14	441	18	4	19	0.873128	1.06904	0.904762	2.10777	1.27703	2.47197
857	289	59	324	15	7	16	0.882353	0.911322	0.888889	2.25342	1.70314	2.00591
858	187	94	5	12	11	2	0.877527	1.13456	0.894427	1.8862	1.94405	0.673012
859	724	116	60	19	16	11	0.706129	1.48556	1.42009	2.25066	2.16887	1.85753
860	530	513	4	15	15	3	0.651558	0.662266	1.5	1.96694	1.9558	1.03972
861	50	50	n/a	8	8	n/a	1.13137	1.13137	n/a	1.39139	1.39139	n/a
862	89	79	2	14	14	2	1.484	1.57512	1.41421	2.18492	2.14172	0.693147
863	9	7	n/a	2	2	n/a	0.666667	0.755929	n/a	0.686962	0.59827	n/a
864	118	116	41	10	10	7	0.920575	0.928477	1.09322	1.75007	1.74083	1.55522
865	309	286	n/a	11	11	n/a	0.625768	0.650444	n/a	1.86656	1.83344	n/a
866	154	108	n/a	12	12	n/a	0.966988	1.1547	n/a	1.73049	1.64485	n/a
867	20	n/a	9	6	n/a	6	1.34164	n/a	2	1.07908	n/a	1.73513
868	9	n/a	n/a	6	n/a	n/a	2	n/a	n/a	1.73513	n/a	n/a
869	70	n/a	9	9	n/a	5	1.07571	n/a	1.66667	1.87027	n/a	1.52296
870	13	n/a	n/a	4	n/a	n/a	1.1094	n/a	n/a	1.20479	n/a	n/a
871	26	n/a	13	3	n/a	7	0.588348	n/a	1.94145	0.431071	n/a	1.77823
872	26	n/a	1	1	n/a	1	0.196116	n/a	1	0	n/a	0
873	349	79	4	13	5	2	0.695874	0.562544	1	1.5545	0.854684	0.562335
874	260	215	20	10	7	7	0.620174	0.477396	1.56525	1.39827	1.04184	1.63851
875	196	125	1	8	6	1	0.571429	0.536656	1	1.4424	1.16872	0
876	340	339	25	8	8	7	0.433861	0.4345	1.4	1.32076	1.3144	1.16046
877	1336	1112	319	13	10	13	0.355664	0.29988	0.72786	1.9444	1.81791	2.1339
878	58	5	1	7	3	1	0.919145	1.34164	1	1.196	0.950271	0
880	41	19	2	5	4	1	0.780869	0.917663	0.707107	1.21585	1.13555	0
881	505	83	n/a	11	4	n/a	0.489494	0.439057	n/a	1.69349	0.773551	n/a
882	5	n/a	n/a	3	n/a	n/a	1.34164	n/a	n/a	1.05492	n/a	n/a
883	1	n/a	1	1	n/a	1	1	n/a	1	0	n/a	0
884	20	n/a	38	9	n/a	7	2.01246	n/a	1.13555	2.02968	n/a	1.52095
885	5	n/a	n/a	4	n/a	n/a	1.78885	n/a	n/a	1.33218	n/a	n/a
886	2	n/a	1	1	n/a	1	0.707107	n/a	1	0	n/a	0
887	6	n/a	15	6	n/a	8	2.44949	n/a	2.06559	1.79176	n/a	1.77162
888	87	n/a	7	6	n/a	4	0.643268	n/a	1.51186	1.20767	n/a	1.15374
889	536	425	119	16	10	10	0.691095	0.485071	0.916698	1.61459	1.15021	1.74188
890	1139	1126	349	12	11	13	0.355565	0.327811	0.695874	1.84341	1.80457	1.79639
891	190	80	27	12	7	10	0.870572	0.782624	1.9245	1.94888	1.57162	2.07616
892	88	5	73	15	3	11	1.59901	1.34164	1.28745	1.98601	0.950271	1.89311
893	376	111	117	16	9	11	0.825137	0.854242	1.01695	2.11661	2.01285	2.21303
894	1047	947	21	14	10	7	0.432668	0.324956	1.52753	1.33179	1.15747	1.661
895	75	8	20	11	6	8	1.27017	2.12132	1.78885	2.02146	1.73287	1.92068
896	49	21	18	11	8	7	1.57143	1.74574	1.64992	1.8916	1.91355	1.75016
897	94	1	48	10	1	9	1.03142	1	1.29904	1.83439	0	1.98383
898	1497	54	367	21	8	16	0.542761	1.08866	0.835193	2.31704	1.54236	2.19191
899	1467	76	965	16	6	14	0.417739	0.688247	0.450676	2.03536	1.25004	1.97569
900	463	182	304	16	13	19	0.743583	0.963624	1.08972	1.86238	1.77214	2.63896
901	466	58	296	19	4	17	0.880158	0.525226	0.988105	1.60013	0.446244	2.32043
902	224	49	333	11	5	16	0.734968	0.714286	0.876795	1.5797	0.728353	2.14105
903	813	204	721	14	8	17	0.491001	0.560112	0.633113	1.84407	1.03963	2.36937
904	346	285	1	12	12	1	0.645124	0.710819	1	2.12284	1.97804	0
905	1981	675	21	23	18	11	0.516756	0.69282	2.4004	2.38151	2.43778	2.22744
906	200	119	17	12	9	7	0.848528	0.825029	1.69775	1.91053	1.75624	1.79309
907	40	5	4	12	4	2	1.89737	1.78885	1	2.26765	1.33218	0.693147
908	739	241	9	17	15	6	0.625355	0.966235	2	2.2423	2.01742	1.67699
909	38	3	1	7	1	1	1.13555	0.57735	1	1.43727	0	0
910	64	47	1	10	7	1	1.25	1.02105	1	1.92975	1.74405	0
911	57	n/a	2	10	n/a	1	1.32453	n/a	0.707107	1.84624	n/a	0
912	8	6	4	4	2	2	1.41421	0.816497	1	1.25548	0.693147	0.562335
913	48	n/a	4	9	n/a	3	1.29904	n/a	1.5	1.65276	n/a	1.03972
914	13	n/a	12	7	n/a	6	1.94145	n/a	1.73205	1.63135	n/a	1.53965
915	633	n/a	9	16	n/a	5	0.635943	n/a	1.66667	1.86867	n/a	1.42706
916	56	n/a	16	9	n/a	6	1.20268	n/a	1.5	1.85021	n/a	1.70016
917	102	n/a	242	7	n/a	12	0.693103	n/a	0.771389	1.00158	n/a	1.90406
918	31	n/a	7	6	n/a	4	1.07763	n/a	1.51186	1.10975	n/a	1.27703
919	5320	86	17	13	6	7	0.178233	0.646997	1.69775	1.03538	1.13986	1.57923
920	210	155	499	9	6	16	0.621059	0.481932	0.716258	1.43702	1.00488	2.18868
921	73	71	5	6	6	4	0.702247	0.712069	1.78885	0.974359	0.929989	1.33218
922	27	18	2	7	4	1	1.34715	0.942809	0.707107	1.28687	0.633663	0
923	343	336	25	8	8	10	0.431959	0.436436	2	1.41593	1.39376	2.1025
924	246	221	12	8	8	8	0.510061	0.538138	2.3094	1.51875	1.34727	2.02281
925	199	177	11	12	8	6	0.850657	0.601317	1.80907	1.58888	1.33512	1.67263
926	310	279	1	12	8	1	0.681554	0.478947	1	1.49311	1.35323	0
927	7	n/a	n/a	3	n/a	n/a	1.13389	n/a	n/a	1.07899	n/a	n/a
928	1	n/a	4	1	n/a	4	1	n/a	2	0	n/a	1.38629
929	5	n/a	13	4	n/a	8	1.78885	n/a	2.2188	1.33218	n/a	1.99151
930	16	n/a	22	6	n/a	7	1.5	n/a	1.49241	1.47294	n/a	1.74398
932	4	n/a	n/a	1	n/a	n/a	0.5	n/a	n/a	0	n/a	n/a
935	21	17	3	5	3	3	1.09109	0.727607	1.73205	1.44271	1.0176	1.09861
936	509	478	12	11	7	6	0.487566	0.320173	1.73205	1.43206	1.2782	1.70455
937	n/a	n/a	5	n/a	n/a	4	n/a	n/a	1.78885	n/a	n/a	1.33218
938	116	1	n/a	7	1	n/a	0.649934	1	n/a	1.16079	0	n/a
939	79	68	n/a	9	8	n/a	1.01258	0.970143	n/a	1.60888	1.50844	n/a
940	279	163	47	12	9	9	0.718421	0.704934	1.31278	1.57507	1.17871	1.81533
941	106	5	36	11	2	8	1.06841	0.894427	1.33333	1.56792	0.500402	1.78104
942	88	26	133	13	4	11	1.3858	0.784465	0.953821	2.07491	1.33491	1.92398
943	7	n/a	4	4	n/a	2	1.51186	n/a	1	1.35178	n/a	0.562335
944	162	85	70	10	4	8	0.785674	0.433861	0.956183	1.46272	0.649589	1.52072
945	2209	321	567	20	13	17	0.425532	0.725589	0.713933	2.19397	1.82796	2.21257
946	865	n/a	410	15	n/a	12	0.510015	n/a	0.592638	1.73115	n/a	1.91896
947	502	50	279	17	9	15	0.758747	1.27279	0.898027	2.0743	1.78926	2.23989
948	939	50	501	19	9	21	0.620042	1.27279	0.938211	2.09188	1.8333	2.22712
949	124	2	59	11	1	12	0.987829	0.707107	1.56227	1.14474	0	2.26777
950	350	18	17	14	3	7	0.748331	0.707107	1.69775	1.87741	1.09861	1.75824
951	102	n/a	12	9	n/a	7	0.891133	n/a	2.02073	1.07483	n/a	1.82008
952	254	144	16	18	11	10	1.12942	0.916667	2.5	2.04926	1.69849	2.22003
953	618	105	26	18	8	9	0.724066	0.78072	1.76505	2.2065	1.49727	2.01499
954	227	4	61	9	1	13	0.597351	0.5	1.66448	1.57074	0	2.18674
955	36	n/a	45	5	n/a	12	0.833333	n/a	1.78885	1.54837	n/a	2.29346
956	20	4	n/a	5	1	n/a	1.11803	0.5	n/a	1.5741	0	n/a
957	23	2	2	7	1	2	1.4596	0.707107	1.41421	1.66199	0	0.693147
958	9	n/a	13	6	n/a	5	2	n/a	1.38675	1.73513	n/a	1.45832
959	33	6	97	8	1	17	1.39262	0.408248	1.72609	1.68037	0	2.45235
960	197	168	6	13	10	4	0.926212	0.771517	1.63299	1.85961	1.6731	1.32966
961	57	n/a	9	10	n/a	4	1.32453	n/a	1.33333	1.93734	n/a	1.21489
962	120	36	16	15	5	7	1.36931	0.833333	1.75	1.97714	1.23427	1.66746
963	10	n/a	2	4	n/a	2	1.26491	n/a	1.41421	1.16828	n/a	0.693147
964	47	n/a	5	11	n/a	4	1.60451	n/a	1.78885	1.34921	n/a	1.33218
965	9	n/a	17	3	n/a	8	1	n/a	1.94029	0.683739	n/a	1.79309
966	1	n/a	1	1	n/a	1	1	n/a	1	0	n/a	0
967	16	n/a	6	5	n/a	4	1.25	n/a	1.63299	1.36869	n/a	1.24245
968	1	n/a	6	1	n/a	4	1	n/a	1.63299	0	n/a	1.32966
970	122	119	n/a	7	7	n/a	0.63375	0.641689	n/a	1.33911	1.27844	n/a
971	108	106	1	8	8	1	0.7698	0.777029	1	1.53064	1.52113	0
972	42	33	n/a	7	7	n/a	1.08012	1.21854	n/a	1.77483	1.83309	n/a
974	7	n/a	5	3	n/a	2	1.13389	n/a	0.894427	1.00424	n/a	0.500402
975	6	n/a	6	5	n/a	5	2.04124	n/a	2.04124	1.56071	n/a	1.56071
976	20	n/a	22	5	n/a	7	1.11803	n/a	1.49241	1.30345	n/a	1.78321
977	26	n/a	1	5	n/a	1	0.980581	n/a	1	1.0857	n/a	0
979	n/a	n/a	4	n/a	n/a	4	n/a	n/a	2	n/a	n/a	1.38629
982	2	n/a	n/a	2	n/a	n/a	1.41421	n/a	n/a	0.693147	n/a	n/a
983	236	n/a	44	12	n/a	9	0.781133	n/a	1.3568	0.829825	n/a	1.90599
984	5	n/a	6	4	n/a	4	1.78885	n/a	1.63299	1.33218	n/a	1.32966
985	38	n/a	n/a	8	n/a	n/a	1.29777	n/a	n/a	1.67676	n/a	n/a
986	177	170	4	14	13	3	1.0523	0.997054	1.5	2.28206	2.25178	1.03972
987	314	262	103	16	14	10	0.902932	0.864923	0.985329	2.35456	2.22722	1.76126
988	238	107	49	14	10	10	0.907485	0.966736	1.42857	2.08332	2.15457	1.89022
989	155	8	74	13	4	10	1.04419	1.41421	1.16248	2.29701	1.21301	1.93009
990	136	74	188	11	7	11	0.943242	0.813733	0.802257	2.16609	1.66752	1.95719
994	67	27	n/a	8	4	n/a	0.977356	0.7698	n/a	1.77781	1.17988	n/a
995	245	21	65	10	2	12	0.638877	0.436436	1.48842	1.87146	0.410116	2.03124
996	5029	6	610	16	4	17	0.225621	1.63299	0.68831	1.77901	1.32966	1.87326
997	263	3	7	15	1	7	0.92494	0.57735	2.64575	2.18308	0	1.94591
998	161	4	24	17	2	10	1.33979	1	2.04124	2.14082	0.562335	2.1961
999	356	n/a	18	18	n/a	9	0.953998	n/a	2.12132	2.08914	n/a	2.02915
1000	48	3	12	9	1	6	1.29904	0.57735	1.73205	1.98801	0	1.66095
1001	99	21	14	13	6	7	1.30655	1.30931	1.87083	2.1537	1.48596	1.90854
1002	579	264	1006	22	12	24	0.914289	0.738549	0.75668	2.57449	2.03607	2.50707
1003	13	11	9	4	3	7	1.1094	0.904534	2.33333	1.15699	0.994924	1.88916
1004	11	n/a	n/a	6	n/a	n/a	1.80907	n/a	n/a	1.54031	n/a	n/a
1005	9	3	3	4	2	3	1.33333	1.1547	1.73205	1.36892	0.636514	1.09861
1006	1	n/a	2	1	n/a	2	1	n/a	1.41421	0	n/a	0.693147
1007	18	n/a	4	2	n/a	4	0.471405	n/a	2	0.636514	n/a	1.38629
1008	8	3	3	5	1	3	1.76777	0.57735	1.73205	1.49418	0	1.09861
1009	5	n/a	n/a	3	n/a	n/a	1.34164	n/a	n/a	0.950271	n/a	n/a
1010	42	3	2	8	1	2	1.23443	0.57735	1.41421	1.88634	0	0.693147
1011	51	n/a	1	9	n/a	1	1.26025	n/a	1	1.66391	n/a	0
1012	7	n/a	6	3	n/a	5	1.13389	n/a	2.04124	0.9557	n/a	1.56071
1014	2	n/a	n/a	1	n/a	n/a	0.707107	n/a	n/a	0	n/a	n/a
1016	n/a	n/a	3	n/a	n/a	3	n/a	n/a	1.73205	n/a	n/a	1.09861
1025	n/a	n/a	2	n/a	n/a	2	n/a	n/a	1.41421	n/a	n/a	0.693147
1028	1	n/a	n/a	1	n/a	n/a	1	n/a	n/a	0	n/a	n/a
1029	n/a	n/a	15	n/a	n/a	8	n/a	n/a	2.06559	n/a	n/a	1.89893
1031	n/a	n/a	19	n/a	n/a	5	n/a	n/a	1.14708	n/a	n/a	1.53519
1032	106	n/a	33	8	n/a	9	0.777029	n/a	1.5667	1.52563	n/a	1.95954
1033	11	n/a	11	3	n/a	5	0.904534	n/a	1.50756	0.600166	n/a	1.46814
1034	133	n/a	8	12	n/a	5	1.04053	n/a	1.76777	2.10107	n/a	1.49418
1035	6	n/a	13	4	n/a	6	1.63299	n/a	1.6641	1.32966	n/a	1.58577
1036	147	35	4	9	8	3	0.742307	1.35225	1.5	1.01134	1.83366	1.03972
1037	45	8	22	5	3	7	0.745356	1.06066	1.49241	1.221	1.03972	1.79104
1038	81	31	219	12	8	14	1.33333	1.43684	0.946032	1.98251	1.70278	2.0017
1039	714	166	165	14	11	12	0.523937	0.853766	0.934199	2.14434	1.75206	1.92364
1040	450	1	81	14	1	11	0.659966	1	1.22222	2.09915	0	2.05716
1041	11	n/a	1	5	n/a	1	1.50756	n/a	1	1.51571	n/a	0
1043	63	2	3	9	1	3	1.13389	0.707107	1.73205	1.45262	0	1.09861
1044	28	1	19	5	1	7	0.944911	1	1.60591	0.900281	0	1.73984
1045	2	n/a	2	1	n/a	2	0.707107	n/a	1.41421	0	n/a	0.693147
1046	180	31	3	13	2	3	0.968963	0.359211	1.73205	1.68287	0.239217	1.09861
1047	829	656	8	15	9	6	0.520972	0.351391	2.12132	2.06872	1.72465	1.73287
1048	236	28	17	18	5	9	1.1717	0.944911	2.18282	2.22964	1.27703	2.03366
1049	622	29	3	15	9	1	0.601445	1.67126	0.57735	1.97158	2.03081	0
1050	962	161	9	23	11	6	0.74155	0.866921	2	2.34303	1.81809	1.73513
1051	794	791	70	18	18	18	0.638796	0.640006	2.15141	2.09478	2.08555	2.55423
1052	807	789	36	18	15	11	0.63363	0.534014	1.83333	1.5258	1.44098	2.15259
1053	555	555	21	11	11	9	0.466924	0.466924	1.96396	1.09555	1.09555	1.97956
1054	121	120	5	9	9	4	0.818182	0.821584	1.78885	1.62839	1.63608	1.33218
1055	6	n/a	n/a	3	n/a	n/a	1.22474	n/a	n/a	1.0114	n/a	n/a
1056	10	n/a	3	6	n/a	3	1.89737	n/a	1.73205	1.60944	n/a	1.09861
1057	95	7	48	12	3	7	1.23117	1.13389	1.01036	1.78968	1.00424	1.74813
1058	10	n/a	5	6	n/a	4	1.89737	n/a	1.78885	1.49787	n/a	1.33218
1059	72	n/a	1	8	n/a	1	0.942809	n/a	1	1.60629	n/a	0
1060	74	n/a	n/a	12	n/a	n/a	1.39497	n/a	n/a	1.1659	n/a	n/a
1062	2	n/a	n/a	1	n/a	n/a	0.707107	n/a	n/a	0	n/a	n/a
1064	3	n/a	n/a	1	n/a	n/a	0.57735	n/a	n/a	0	n/a	n/a
1065	9	n/a	n/a	3	n/a	n/a	1	n/a	n/a	0.848686	n/a	n/a
1071	31	n/a	n/a	2	n/a	n/a	0.359211	n/a	n/a	0.142506	n/a	n/a
1074	49	n/a	1	10	n/a	1	1.42857	n/a	1	1.99783	n/a	0
1079	n/a	n/a	138	n/a	n/a	13	n/a	n/a	1.10663	n/a	n/a	2.14558
1080	n/a	n/a	8	n/a	n/a	4	n/a	n/a	1.41421	n/a	n/a	1.32089
1081	329	235	15	12	9	7	0.661581	0.587095	1.80739	1.67155	1.58011	1.6792
1082	4	n/a	n/a	1	n/a	n/a	0.5	n/a	n/a	0	n/a	n/a
1083	25	n/a	15	7	n/a	6	1.4	n/a	1.54919	1.74609	n/a	1.5519
1084	22	n/a	96	8	n/a	12	1.70561	n/a	1.22474	1.70556	n/a	2.09812
1085	111	32	22	8	7	5	0.759326	1.23744	1.066	1.51478	1.71134	1.22524
1086	188	117	24	11	11	8	0.802257	1.01695	1.63299	1.91539	2.02111	1.46532
1087	89	2	17	9	1	7	0.953998	0.707107	1.69775	1.65191	0	1.62422
1088	541	29	57	13	9	11	0.558914	1.67126	1.45699	1.86556	1.89534	1.9316
1089	307	2	12	13	2	6	0.741949	1.41421	1.73205	1.93908	0.693147	1.70455
1090	1326	305	23	13	12	10	0.357003	0.687118	2.08514	2.22718	2.18004	2.03832
1091	16	5	n/a	6	2	n/a	1.5	0.894427	n/a	1.63043	0.673012	n/a
1092	4	n/a	n/a	2	n/a	n/a	1	n/a	n/a	0.693147	n/a	n/a
1094	6	n/a	n/a	1	n/a	n/a	0.408248	n/a	n/a	0	n/a	n/a
1095	3	n/a	n/a	1	n/a	n/a	0.57735	n/a	n/a	0	n/a	n/a
1096	15	15	n/a	2	2	n/a	0.516398	0.516398	n/a	0.673012	0.673012	n/a
1097	244	193	2	11	7	2	0.704203	0.503871	1.41421	1.08123	0.696091	0.693147
1098	28	23	n/a	5	2	n/a	0.944911	0.417029	n/a	0.881594	0.295439	n/a
1099	5	3	n/a	3	1	n/a	1.34164	0.57735	n/a	0.950271	0	n/a
1100	4	n/a	16	2	n/a	10	1	n/a	2.5	0.562335	n/a	2.22003
1101	143	136	31	14	12	13	1.17074	1.02899	2.33487	1.95183	1.80532	2.37003
1102	854	789	83	20	17	17	0.684386	0.605216	1.86599	1.87531	1.66393	2.4971
1103	1196	1196	15	13	13	8	0.375905	0.375905	2.06559	1.24466	1.24466	1.99135
1104	1465	1458	17	13	13	6	0.339644	0.340459	1.45521	1.36437	1.35623	1.69668
1105	13	n/a	5	6	n/a	3	1.6641	n/a	1.34164	1.58577	n/a	1.05492
1106	2	n/a	15	2	n/a	6	1.41421	n/a	1.54919	0.693147	n/a	1.52925
1107	65	6	42	13	3	8	1.61245	1.22474	1.23443	2.3321	1.09861	1.77934
1108	135	n/a	9	10	n/a	5	0.860663	n/a	1.66667	2.10474	n/a	1.52296
1109	16	1	n/a	6	1	n/a	1.5	1	n/a	1.64622	0	n/a
1110	53	n/a	n/a	9	n/a	n/a	1.23625	n/a	n/a	1.56321	n/a	n/a
1112	n/a	n/a	2	n/a	n/a	2	n/a	n/a	1.41421	n/a	n/a	0.693147
1113	3	n/a	n/a	1	n/a	n/a	0.57735	n/a	n/a	0	n/a	n/a
1123	1	n/a	n/a	1	n/a	n/a	1	n/a	n/a	0	n/a	n/a
1124	n/a	n/a	2	n/a	n/a	2	n/a	n/a	1.41421	n/a	n/a	0.693147
1126	98	n/a	n/a	9	n/a	n/a	0.909137	n/a	n/a	1.4566	n/a	n/a
1127	3	n/a	n/a	2	n/a	n/a	1.1547	n/a	n/a	0.636514	n/a	n/a
1129	69	n/a	n/a	7	n/a	n/a	0.842701	n/a	n/a	1.80394	n/a	n/a
1134	2	n/a	n/a	1	n/a	n/a	0.707107	n/a	n/a	0	n/a	n/a
1135	50	n/a	3	11	n/a	3	1.55563	n/a	1.73205	2.13221	n/a	1.09861
1136	8	n/a	2	3	n/a	2	1.06066	n/a	1.41421	0.900256	n/a	0.693147
1137	11	n/a	1	3	n/a	1	0.904534	n/a	1	0.759547	n/a	0
1138	80	7	3	10	5	2	1.11803	1.88982	1.1547	2.11598	1.54983	0.636514
1139	512	146	11	14	12	3	0.618718	0.993127	0.904534	2.25422	2.05427	1.0362
1140	1	n/a	n/a	1	n/a	n/a	1	n/a	n/a	0	n/a	n/a
1144	4	n/a	n/a	1	n/a	n/a	0.5	n/a	n/a	0	n/a	n/a
1145	23	n/a	n/a	4	n/a	n/a	0.834058	n/a	n/a	0.53051	n/a	n/a
1146	89	1	8	16	1	6	1.696	1	2.12132	1.93048	0	1.73287
1147	n/a	n/a	2	n/a	n/a	2	n/a	n/a	1.41421	n/a	n/a	0.693147
1148	15	11	2	4	1	2	1.0328	0.301511	1.41421	0.857174	0	0.693147
1149	130	82	14	16	9	5	1.40329	0.993884	1.33631	2.37945	1.89835	1.37606
1150	4	n/a	9	2	n/a	8	1	n/a	2.66667	0.562335	n/a	2.04319
1151	16	11	2	7	3	2	1.75	0.904534	1.41421	1.7214	0.994924	0.693147
1152	2398	1901	200	22	17	18	0.44926	0.389904	1.27279	2.50935	2.19538	2.38702
1153	1524	1516	29	18	18	8	0.461084	0.462299	1.48556	1.72324	1.71193	1.77979
1154	1	1	14	1	1	6	1	1	1.60357	0	0	1.35178
1155	n/a	n/a	5	n/a	n/a	4	n/a	n/a	1.78885	n/a	n/a	1.33218
1156	14	n/a	7	8	n/a	5	2.13809	n/a	1.88982	1.82884	n/a	1.54983
1157	42	28	3	12	8	2	1.85164	1.51186	1.1547	2.2471	1.97634	0.636514
1158	54	n/a	3	7	n/a	2	0.952579	n/a	1.1547	1.49655	n/a	0.636514
1160	350	n/a	1	14	n/a	1	0.748331	n/a	1	2.13438	n/a	0
1161	10	n/a	n/a	8	n/a	n/a	2.52982	n/a	n/a	1.973	n/a	n/a
1173	1	n/a	n/a	1	n/a	n/a	1	n/a	n/a	0	n/a	n/a
1175	n/a	n/a	1	n/a	n/a	1	n/a	n/a	1	n/a	n/a	0
1176	7	n/a	n/a	1	n/a	n/a	0.377964	n/a	n/a	0	n/a	n/a
1177	n/a	n/a	4	n/a	n/a	3	n/a	n/a	1.5	n/a	n/a	1.03972
1183	2	n/a	n/a	2	n/a	n/a	1.41421	n/a	n/a	0.693147	n/a	n/a
1186	306	239	n/a	8	4	n/a	0.45733	0.258738	n/a	1.12918	0.599726	n/a
1189	15	n/a	9	7	n/a	6	1.80739	n/a	2	1.70947	n/a	1.67699
1190	n/a	n/a	2	n/a	n/a	1	n/a	n/a	0.707107	n/a	n/a	0
1191	15	n/a	3	3	n/a	3	0.774597	n/a	1.73205	0.882311	n/a	1.09861
1194	36	2	7	9	1	4	1.5	0.707107	1.51186	1.92307	0	1.15374
1195	28	n/a	1	5	n/a	1	0.944911	n/a	1	1.3216	n/a	0
1196	11	11	5	1	1	3	0.301511	0.301511	1.34164	0	0	1.05492
1197	3	3	n/a	1	1	n/a	0.57735	0.57735	n/a	0	0	n/a
1199	6	3	10	3	2	6	1.22474	1.1547	1.89737	1.0114	0.636514	1.74807
1200	37	19	2	9	6	2	1.47959	1.37649	1.41421	1.87677	1.48376	0.693147
1201	92	49	6	14	10	4	1.4596	1.42857	1.63299	2.15808	1.56228	1.24245
1202	n/a	n/a	2	n/a	n/a	2	n/a	n/a	1.41421	n/a	n/a	0.693147
1206	n/a	n/a	2	n/a	n/a	2	n/a	n/a	1.41421	n/a	n/a	0.693147
1207	13	n/a	n/a	1	n/a	n/a	0.27735	n/a	n/a	0	n/a	n/a
1208	n/a	n/a	1	n/a	n/a	1	n/a	n/a	1	n/a	n/a	0
1210	2	n/a	n/a	2	n/a	n/a	1.41421	n/a	n/a	0.693147	n/a	n/a
1211	20	n/a	n/a	5	n/a	n/a	1.11803	n/a	n/a	1.45817	n/a	n/a
1213	1	n/a	n/a	1	n/a	n/a	1	n/a	n/a	0	n/a	n/a
1223	5	n/a	4	2	n/a	2	0.894427	n/a	1	0.673012	n/a	0.562335
1230	4	4	n/a	4	4	n/a	2	2	n/a	1.38629	1.38629	n/a
1233	68	n/a	n/a	9	n/a	n/a	1.09141	n/a	n/a	1.86431	n/a	n/a
1234	159	n/a	n/a	10	n/a	n/a	0.793052	n/a	n/a	1.70344	n/a	n/a
1235	2	n/a	n/a	2	n/a	n/a	1.41421	n/a	n/a	0.693147	n/a	n/a
1238	24	n/a	4	6	n/a	2	1.22474	n/a	1	1.45491	n/a	0.562335
1240	n/a	n/a	3	n/a	n/a	3	n/a	n/a	1.73205	n/a	n/a	1.09861
1247	21	n/a	n/a	2	n/a	n/a	0.436436	n/a	n/a	0.191444	n/a	n/a
1248	5	n/a	n/a	3	n/a	n/a	1.34164	n/a	n/a	0.950271	n/a	n/a
1249	15	n/a	37	4	n/a	11	1.0328	n/a	1.80839	1.02004	n/a	2.2416
1250	10	n/a	78	3	n/a	14	0.948683	n/a	1.58519	1.05492	n/a	2.17674
1252	3	n/a	1	2	n/a	1	1.1547	n/a	1	0.636514	n/a	0
1253	6	n/a	1	5	n/a	1	2.04124	n/a	1	1.56071	n/a	0
1254	13	11	1	7	7	1	1.94145	2.11058	1	1.81848	1.89379	0
1255	116	60	7	14	9	6	1.29987	1.1619	2.26779	1.47215	1.51949	1.74787
1256	6	6	n/a	3	3	n/a	1.22474	1.22474	n/a	0.867563	0.867563	n/a
1267	5	n/a	1	2	n/a	1	0.894427	n/a	1	0.673012	n/a	0
1272	n/a	n/a	1	n/a	n/a	1	n/a	n/a	1	n/a	n/a	0
1274	n/a	n/a	2	n/a	n/a	2	n/a	n/a	1.41421	n/a	n/a	0.693147
1275	5	n/a	n/a	1	n/a	n/a	0.447214	n/a	n/a	0	n/a	n/a
1279	n/a	n/a	3	n/a	n/a	2	n/a	n/a	1.1547	n/a	n/a	0.636514
1288	1	n/a	n/a	1	n/a	n/a	1	n/a	n/a	0	n/a	n/a
1289	19	n/a	n/a	9	n/a	n/a	2.06474	n/a	n/a	1.94084	n/a	n/a
1290	3	n/a	n/a	2	n/a	n/a	1.1547	n/a	n/a	0.636514	n/a	n/a
1291	1	n/a	n/a	1	n/a	n/a	1	n/a	n/a	0	n/a	n/a
1292	42	1	8	6	1	4	0.92582	1	1.41421	1.38305	0	1.21301
1294	n/a	n/a	4	n/a	n/a	3	n/a	n/a	1.5	n/a	n/a	1.03972
1295	1	n/a	2	1	n/a	2	1	n/a	1.41421	0	n/a	0.693147
1296	9	2	4	5	1	4	1.66667	0.707107	2	1.42706	0	1.38629
1297	15	6	1	3	1	1	0.774597	0.408248	1	1.08519	0	0
1298	16	n/a	1	3	n/a	1	0.75	n/a	1	0.984087	n/a	0
1300	19	n/a	n/a	5	n/a	n/a	1.14708	n/a	n/a	1.44799	n/a	n/a
1301	n/a	n/a	16	n/a	n/a	6	n/a	n/a	1.5	n/a	n/a	1.63476
1302	12	n/a	n/a	6	n/a	n/a	1.73205	n/a	n/a	1.63263	n/a	n/a
1303	n/a	n/a	7	n/a	n/a	5	n/a	n/a	1.88982	n/a	n/a	1.47508
1304	4	n/a	1	4	n/a	1	2	n/a	1	1.38629	n/a	0
1306	33	n/a	n/a	8	n/a	n/a	1.39262	n/a	n/a	1.90803	n/a	n/a
1307	237	225	4	17	12	4	1.10427	0.8	2	1.68578	1.49573	1.38629
1308	4	n/a	1	3	n/a	1	1.5	n/a	1	1.03972	n/a	0
1310	n/a	n/a	1	n/a	n/a	1	n/a	n/a	1	n/a	n/a	0
1311	9	n/a	2	6	n/a	2	2	n/a	1.41421	1.67699	n/a	0.693147
1322	27	2	n/a	6	1	n/a	1.1547	0.707107	n/a	1.35586	0	n/a
1323	6	1	n/a	2	1	n/a	0.816497	1	n/a	0.450561	0	n/a
1329	45	n/a	n/a	5	n/a	n/a	0.745356	n/a	n/a	1.14025	n/a	n/a
1336	n/a	n/a	1	n/a	n/a	1	n/a	n/a	1	n/a	n/a	0
1337	1	n/a	n/a	1	n/a	n/a	1	n/a	n/a	0	n/a	n/a
1342	1	n/a	n/a	1	n/a	n/a	1	n/a	n/a	0	n/a	n/a
1343	2	n/a	n/a	2	n/a	n/a	1.41421	n/a	n/a	0.693147	n/a	n/a
1344	152	21	5	6	3	3	0.486664	0.654654	1.34164	1.3357	0.998941	1.05492
1345	2022	2009	14	11	9	6	0.244626	0.200795	1.60357	0.663096	0.636454	1.56915
1346	16	2	3	5	1	3	1.25	0.707107	1.73205	1.29965	0	1.09861
1347	47	12	51	8	3	10	1.16692	0.866025	1.40028	1.63072	1.07756	2.12433
1348	20	2	113	7	1	11	1.56525	0.707107	1.03479	1.5968	0	2.1012
1349	1	n/a	n/a	1	n/a	n/a	1	n/a	n/a	0	n/a	n/a
1350	12	n/a	n/a	3	n/a	n/a	0.866025	n/a	n/a	0.823959	n/a	n/a
1351	46	n/a	n/a	7	n/a	n/a	1.03209	n/a	n/a	1.77609	n/a	n/a
1352	156	n/a	n/a	11	n/a	n/a	0.880705	n/a	n/a	1.36239	n/a	n/a
1353	53	n/a	n/a	9	n/a	n/a	1.23625	n/a	n/a	1.81053	n/a	n/a
1354	14	n/a	n/a	7	n/a	n/a	1.87083	n/a	n/a	1.45081	n/a	n/a
1355	1	n/a	n/a	1	n/a	n/a	1	n/a	n/a	0	n/a	n/a
1357	10	5	1	6	3	1	1.89737	1.34164	1	1.60944	0.950271	0
1358	1	n/a	n/a	1	n/a	n/a	1	n/a	n/a	0	n/a	n/a
1359	2	n/a	n/a	1	n/a	n/a	0.707107	n/a	n/a	0	n/a	n/a
1363	1	n/a	1	1	n/a	1	1	n/a	1	0	n/a	0
1371	4	n/a	n/a	1	n/a	n/a	0.5	n/a	n/a	0	n/a	n/a
1374	6	n/a	n/a	3	n/a	n/a	1.22474	n/a	n/a	1.09861	n/a	n/a
1393	2	n/a	n/a	1	n/a	n/a	0.707107	n/a	n/a	0	n/a	n/a
1394	n/a	n/a	1	n/a	n/a	1	n/a	n/a	1	n/a	n/a	0
1395	2	2	4	1	1	4	0.707107	0.707107	2	0	0	1.38629
1396	n/a	n/a	7	n/a	n/a	3	n/a	n/a	1.13389	n/a	n/a	0.796312
1397	n/a	n/a	1	n/a	n/a	1	n/a	n/a	1	n/a	n/a	0
1399	10	10	n/a	4	4	n/a	1.26491	1.26491	n/a	1.36616	1.36616	n/a
1400	91	n/a	1	9	n/a	1	0.943456	n/a	1	1.57085	n/a	0
1401	3	n/a	n/a	1	n/a	n/a	0.57735	n/a	n/a	0	n/a	n/a
1402	1	n/a	n/a	1	n/a	n/a	1	n/a	n/a	0	n/a	n/a
1405	33	25	n/a	7	5	n/a	1.21854	1	n/a	1.58787	1.14032	n/a
1406	8	8	n/a	2	2	n/a	0.707107	0.707107	n/a	0.37677	0.37677	n/a
1409	1062	n/a	n/a	14	n/a	n/a	0.429601	n/a	n/a	2.20084	n/a	n/a
1410	862	n/a	n/a	14	n/a	n/a	0.476842	n/a	n/a	2.12025	n/a	n/a
1413	7	n/a	n/a	4	n/a	n/a	1.51186	n/a	n/a	1.35178	n/a	n/a
1420	22	n/a	n/a	2	n/a	n/a	0.426401	n/a	n/a	0.184907	n/a	n/a
1422	154	1	n/a	6	1	n/a	0.483494	1	n/a	0.802909	0	n/a
1423	530	6	1	9	2	1	0.390935	0.816497	1	1.41135	0.693147	0
1432	61	61	n/a	3	3	n/a	0.384111	0.384111	n/a	1.02118	1.02118	n/a
1433	177	164	n/a	7	3	n/a	0.526152	0.234261	n/a	1.05756	0.858747	n/a
1437	11	n/a	n/a	4	n/a	n/a	1.20605	n/a	n/a	1.16852	n/a	n/a
1440	8	n/a	1	2	n/a	1	0.707107	n/a	1	0.661563	n/a	0
1441	19	n/a	n/a	4	n/a	n/a	0.917663	n/a	n/a	1.20604	n/a	n/a
1444	39	31	1	4	4	1	0.640513	0.718421	1	1.1676	1.16485	0
1445	7	4	n/a	4	2	n/a	1.51186	1	n/a	1.27703	0.562335	n/a
1446	3	n/a	n/a	2	n/a	n/a	1.1547	n/a	n/a	0.636514	n/a	n/a
1451	6	1	n/a	3	1	n/a	1.22474	1	n/a	0.867563	0	n/a
1455	1	n/a	1	1	n/a	1	1	n/a	1	0	n/a	0
1457	9	8	n/a	1	1	n/a	0.333333	0.353553	n/a	0	0	n/a
1458	1	n/a	n/a	1	n/a	n/a	1	n/a	n/a	0	n/a	n/a
1459	34	n/a	n/a	7	n/a	n/a	1.20049	n/a	n/a	1.50901	n/a	n/a
1470	5	n/a	n/a	1	n/a	n/a	0.447214	n/a	n/a	0	n/a	n/a
1482	7	n/a	1	3	n/a	1	1.13389	n/a	1	0.9557	n/a	0
1485	12	n/a	n/a	4	n/a	n/a	1.1547	n/a	n/a	1.07514	n/a	n/a
1486	n/a	n/a	2	n/a	n/a	2	n/a	n/a	1.41421	n/a	n/a	0.693147
1489	31	n/a	n/a	8	n/a	n/a	1.43684	n/a	n/a	1.61676	n/a	n/a
1491	42	35	n/a	2	2	n/a	0.308607	0.338062	n/a	0.191444	0.219033	n/a
1494	127	n/a	n/a	12	n/a	n/a	1.06483	n/a	n/a	2.06136	n/a	n/a
1495	20	3	n/a	8	2	n/a	1.78885	1.1547	n/a	1.84645	0.636514	n/a
1501	45	23	n/a	8	3	n/a	1.19257	0.625543	n/a	1.46512	0.559834	n/a
1502	2	n/a	n/a	1	n/a	n/a	0.707107	n/a	n/a	0	n/a	n/a
1503	1	n/a	n/a	1	n/a	n/a	1	n/a	n/a	0	n/a	n/a
1511	38	n/a	n/a	2	n/a	n/a	0.324443	n/a	n/a	0.623655	n/a	n/a
1514	n/a	n/a	2	n/a	n/a	2	n/a	n/a	1.41421	n/a	n/a	0.693147
1519	n/a	n/a	1	n/a	n/a	1	n/a	n/a	1	n/a	n/a	0
1522	10	n/a	n/a	1	n/a	n/a	0.316228	n/a	n/a	0	n/a	n/a
1527	4	n/a	1	2	n/a	1	1	n/a	1	0.562335	n/a	0
1528	156	n/a	n/a	5	n/a	n/a	0.40032	n/a	n/a	0.606609	n/a	n/a
1531	41	13	n/a	6	2	n/a	0.937043	0.5547	n/a	1.14883	0.540204	n/a
1532	1	n/a	n/a	1	n/a	n/a	1	n/a	n/a	0	n/a	n/a
1533	82	n/a	n/a	11	n/a	n/a	1.21475	n/a	n/a	2.10404	n/a	n/a
1534	98	35	n/a	4	4	n/a	0.404061	0.676123	n/a	1.01128	1.25352	n/a
1537	25	2	n/a	7	1	n/a	1.4	0.707107	n/a	1.66694	0	n/a
1538	1	n/a	n/a	1	n/a	n/a	1	n/a	n/a	0	n/a	n/a
1542	3	n/a	n/a	1	n/a	n/a	0.57735	n/a	n/a	0	n/a	n/a
1543	23	n/a	1	5	n/a	1	1.04257	n/a	1	1.33857	n/a	0
1544	2	n/a	n/a	1	n/a	n/a	0.707107	n/a	n/a	0	n/a	n/a
1549	8	n/a	n/a	3	n/a	n/a	1.06066	n/a	n/a	0.735622	n/a	n/a
1553	32	n/a	n/a	2	n/a	n/a	0.353553	n/a	n/a	0.525321	n/a	n/a
1554	56	n/a	n/a	2	n/a	n/a	0.267261	n/a	n/a	0.61386	n/a	n/a
1562	n/a	n/a	1	n/a	n/a	1	n/a	n/a	1	n/a	n/a	0
1563	188	n/a	9	3	n/a	2	0.218797	n/a	0.666667	0.360004	n/a	0.348832
1567	18	n/a	n/a	5	n/a	n/a	1.17851	n/a	n/a	1.35327	n/a	n/a
1569	52	n/a	n/a	5	n/a	n/a	0.693375	n/a	n/a	0.851582	n/a	n/a
1573	42	19	n/a	8	4	n/a	1.23443	0.917663	n/a	1.7499	1.17851	n/a
1574	87	4	21	12	2	4	1.28654	1	0.872872	1.9896	0.693147	0.887242
1575	43	n/a	n/a	5	n/a	n/a	0.762493	n/a	n/a	1.3379	n/a	n/a
1577	36	36	n/a	6	6	n/a	1	1	n/a	1.47539	1.47539	n/a
1578	69	36	n/a	10	5	n/a	1.20386	0.833333	n/a	1.20651	0.740916	n/a
1579	1	n/a	n/a	1	n/a	n/a	1	n/a	n/a	0	n/a	n/a
1580	55	n/a	n/a	9	n/a	n/a	1.21356	n/a	n/a	2.03597	n/a	n/a
1581	9	9	n/a	2	2	n/a	0.666667	0.666667	n/a	0.686962	0.686962	n/a
1584	6	n/a	n/a	2	n/a	n/a	0.816497	n/a	n/a	0.450561	n/a	n/a
1585	1	n/a	n/a	1	n/a	n/a	1	n/a	n/a	0	n/a	n/a
1586	2	n/a	n/a	2	n/a	n/a	1.41421	n/a	n/a	0.693147	n/a	n/a
1587	2	n/a	n/a	2	n/a	n/a	1.41421	n/a	n/a	0.693147	n/a	n/a
1592	21	n/a	n/a	4	n/a	n/a	0.872872	n/a	n/a	0.684955	n/a	n/a
1595	1	n/a	n/a	1	n/a	n/a	1	n/a	n/a	0	n/a	n/a
1605	n/a	n/a	3	n/a	n/a	2	n/a	n/a	1.1547	n/a	n/a	0.636514
1606	n/a	n/a	2	n/a	n/a	1	n/a	n/a	0.707107	n/a	n/a	0
1610	9	n/a	n/a	3	n/a	n/a	1	n/a	n/a	1.06086	n/a	n/a
1613	7	5	n/a	3	2	n/a	1.13389	0.894427	n/a	0.9557	0.500402	n/a
1614	89	1	2	12	1	2	1.272	1	1.41421	1.91673	0	0.693147
1615	264	1	n/a	12	1	n/a	0.738549	1	n/a	1.80027	0	n/a
1616	3	n/a	n/a	2	n/a	n/a	1.1547	n/a	n/a	0.636514	n/a	n/a
1617	11	8	n/a	6	4	n/a	1.80907	1.41421	n/a	1.54031	1.07354	n/a
1618	1	n/a	n/a	1	n/a	n/a	1	n/a	n/a	0	n/a	n/a
1619	n/a	n/a	1	n/a	n/a	1	n/a	n/a	1	n/a	n/a	0
1620	47	44	n/a	10	10	n/a	1.45865	1.50756	n/a	2.10543	2.12561	n/a
1622	38	1	1	6	1	1	0.973329	1	1	0.999509	0	0
1625	10	n/a	n/a	5	n/a	n/a	1.58114	n/a	n/a	1.50479	n/a	n/a
1626	30	1	3	8	1	2	1.46059	1	1.1547	1.82455	0	0.636514
1627	2	n/a	n/a	1	n/a	n/a	0.707107	n/a	n/a	0	n/a	n/a
1628	9	n/a	n/a	5	n/a	n/a	1.66667	n/a	n/a	1.52296	n/a	n/a
1629	1	n/a	n/a	1	n/a	n/a	1	n/a	n/a	0	n/a	n/a
1630	1	n/a	n/a	1	n/a	n/a	1	n/a	n/a	0	n/a	n/a
1633	5	n/a	n/a	1	n/a	n/a	0.447214	n/a	n/a	0	n/a	n/a
1638	65	n/a	n/a	3	n/a	n/a	0.372104	n/a	n/a	0.676858	n/a	n/a
1646	n/a	n/a	1	n/a	n/a	1	n/a	n/a	1	n/a	n/a	0
1648	33	n/a	n/a	2	n/a	n/a	0.348155	n/a	n/a	0.585953	n/a	n/a
1651	12	3	1	2	1	1	0.57735	0.57735	1	0.636514	0	0
1652	101	61	n/a	2	2	n/a	0.199007	0.256074	n/a	0.675347	0.196095	n/a
1654	n/a	n/a	1	n/a	n/a	1	n/a	n/a	1	n/a	n/a	0
1655	190	58	n/a	10	8	n/a	0.725476	1.05045	n/a	1.91702	1.77205	n/a
1656	35	26	n/a	8	6	n/a	1.35225	1.1767	n/a	1.77056	1.47563	n/a
1657	455	286	2	14	11	2	0.65633	0.650444	1.41421	1.86142	1.74278	0.693147
1658	5	n/a	n/a	3	n/a	n/a	1.34164	n/a	n/a	1.05492	n/a	n/a
1660	2	n/a	n/a	1	n/a	n/a	0.707107	n/a	n/a	0	n/a	n/a
1661	18	18	n/a	5	5	n/a	1.17851	1.17851	n/a	1.38234	1.38234	n/a
1670	12	n/a	n/a	1	n/a	n/a	0.288675	n/a	n/a	0	n/a	n/a
1677	69	n/a	n/a	4	n/a	n/a	0.481543	n/a	n/a	0.850048	n/a	n/a
1681	2	n/a	n/a	2	n/a	n/a	1.41421	n/a	n/a	0.693147	n/a	n/a
1684	1	n/a	n/a	1	n/a	n/a	1	n/a	n/a	0	n/a	n/a
1686	6	n/a	n/a	2	n/a	n/a	0.816497	n/a	n/a	0.693147	n/a	n/a
1687	2	n/a	n/a	1	n/a	n/a	0.707107	n/a	n/a	0	n/a	n/a
1688	1	n/a	n/a	1	n/a	n/a	1	n/a	n/a	0	n/a	n/a
1689	2	n/a	n/a	1	n/a	n/a	0.707107	n/a	n/a	0	n/a	n/a
1690	5	n/a	n/a	2	n/a	n/a	0.894427	n/a	n/a	0.673012	n/a	n/a
1693	11	n/a	n/a	3	n/a	n/a	0.904534	n/a	n/a	1.0362	n/a	n/a
1696	39	n/a	n/a	5	n/a	n/a	0.800641	n/a	n/a	1.067	n/a	n/a
1697	65	59	n/a	10	9	n/a	1.24035	1.1717	n/a	1.95707	1.89417	n/a
1698	212	161	n/a	12	11	n/a	0.824163	0.866921	n/a	2.05186	1.88956	n/a
1699	520	340	n/a	11	11	n/a	0.482382	0.596559	n/a	1.90932	1.89543	n/a
1700	9	n/a	n/a	2	n/a	n/a	0.666667	n/a	n/a	0.348832	n/a	n/a
1701	57	n/a	n/a	8	n/a	n/a	1.05963	n/a	n/a	1.43273	n/a	n/a
1702	14	3	n/a	6	2	n/a	1.60357	1.1547	n/a	1.35178	0.636514	n/a
1703	14	14	n/a	5	5	n/a	1.33631	1.33631	n/a	1.33166	1.33166	n/a
1705	20	n/a	n/a	6	n/a	n/a	1.34164	n/a	n/a	1.54012	n/a	n/a
1710	6	n/a	n/a	1	n/a	n/a	0.408248	n/a	n/a	0	n/a	n/a
1712	6	5	n/a	2	2	n/a	0.816497	0.894427	n/a	0.636514	0.500402	n/a
1713	17	n/a	n/a	2	n/a	n/a	0.485071	n/a	n/a	0.649248	n/a	n/a
1714	3	n/a	1	2	n/a	1	1.1547	n/a	1	0.636514	n/a	0
1720	3	n/a	n/a	2	n/a	n/a	1.1547	n/a	n/a	0.636514	n/a	n/a
1725	52	n/a	n/a	4	n/a	n/a	0.5547	n/a	n/a	0.824317	n/a	n/a
1740	1	1	n/a	1	1	n/a	1	1	n/a	0	0	n/a
1741	4086	141	n/a	20	15	n/a	0.312882	1.26323	n/a	2.22722	2.18643	n/a
1742	418	42	n/a	9	9	n/a	0.440204	1.38873	n/a	1.22433	1.75581	n/a
1743	261	203	n/a	9	9	n/a	0.557086	0.631676	n/a	1.56326	1.49528	n/a
1744	1	n/a	n/a	1	n/a	n/a	1	n/a	n/a	0	n/a	n/a
1745	39	n/a	n/a	6	n/a	n/a	0.960769	n/a	n/a	1.46996	n/a	n/a
1746	16	n/a	n/a	3	n/a	n/a	0.75	n/a	n/a	1.04335	n/a	n/a
1772	5	n/a	n/a	2	n/a	n/a	0.894427	n/a	n/a	0.673012	n/a	n/a
1774	1	n/a	n/a	1	n/a	n/a	1	n/a	n/a	0	n/a	n/a
1776	16	n/a	n/a	3	n/a	n/a	0.75	n/a	n/a	0.463414	n/a	n/a
1780	6	n/a	n/a	2	n/a	n/a	0.816497	n/a	n/a	0.450561	n/a	n/a
1781	4	n/a	n/a	3	n/a	n/a	1.5	n/a	n/a	1.03972	n/a	n/a
1782	20	n/a	n/a	6	n/a	n/a	1.34164	n/a	n/a	1.18989	n/a	n/a
1783	156	n/a	n/a	12	n/a	n/a	0.960769	n/a	n/a	1.80944	n/a	n/a
1787	8	n/a	n/a	3	n/a	n/a	1.06066	n/a	n/a	0.900256	n/a	n/a
1788	33	33	n/a	6	6	n/a	1.04447	1.04447	n/a	1.181	1.181	n/a
1789	241	214	n/a	13	12	n/a	0.837404	0.820303	n/a	1.99245	1.84348	n/a
1790	120	18	n/a	13	6	n/a	1.18673	1.41421	n/a	2.09604	1.45936	n/a
1791	17	15	n/a	6	4	n/a	1.45521	1.0328	n/a	1.28488	0.953271	n/a
1792	220	197	n/a	11	11	n/a	0.74162	0.783718	n/a	1.68052	1.66625	n/a
1793	35	31	n/a	6	5	n/a	1.01419	0.898027	n/a	1.52498	1.41111	n/a
1798	120	4	1	12	2	1	1.09545	1	1	2.17271	0.562335	0
1801	25	n/a	n/a	6	n/a	n/a	1.2	n/a	n/a	1.45652	n/a	n/a
1802	63	n/a	n/a	5	n/a	n/a	0.629941	n/a	n/a	0.826092	n/a	n/a
1807	39	n/a	n/a	5	n/a	n/a	0.800641	n/a	n/a	1.3042	n/a	n/a
1809	1	1	n/a	1	1	n/a	1	1	n/a	0	0	n/a
1816	13	n/a	n/a	3	n/a	n/a	0.83205	n/a	n/a	0.790268	n/a	n/a
1817	n/a	n/a	n/a	n/a	n/a	n/a	n/a	n/a	n/a	n/a	n/a	n/a
1824	72	1	4	4	1	1	0.471405	1	0.5	0.614922	0	0
1829	35	n/a	n/a	5	n/a	n/a	0.845154	n/a	n/a	1.31731	n/a	n/a
1830	1	n/a	n/a	1	n/a	n/a	1	n/a	n/a	0	n/a	n/a
1833	20	n/a	n/a	7	n/a	n/a	1.56525	n/a	n/a	1.6782	n/a	n/a
1834	44	n/a	n/a	8	n/a	n/a	1.20605	n/a	n/a	1.34641	n/a	n/a
1836	42	n/a	n/a	12	n/a	n/a	1.85164	n/a	n/a	2.05927	n/a	n/a
1837	260	202	n/a	14	12	n/a	0.868243	0.844317	n/a	1.81017	1.62728	n/a
1839	22	n/a	n/a	6	n/a	n/a	1.2792	n/a	n/a	1.48695	n/a	n/a
1840	115	96	n/a	11	8	n/a	1.02576	0.816497	n/a	1.88501	1.64954	n/a
1841	145	145	n/a	12	12	n/a	0.996546	0.996546	n/a	1.72891	1.72891	n/a
1842	81	2	n/a	10	2	n/a	1.11111	1.41421	n/a	1.75956	0.693147	n/a
1843	162	72	n/a	11	9	n/a	0.864242	1.06066	n/a	1.84539	1.75612	n/a
1844	86	74	n/a	9	8	n/a	0.970495	0.929981	n/a	1.60714	1.51058	n/a
1845	93	66	1	12	9	1	1.24434	1.10782	1	1.85088	1.52433	0
1856	1	n/a	n/a	1	n/a	n/a	1	n/a	n/a	0	n/a	n/a
1857	1	n/a	n/a	1	n/a	n/a	1	n/a	n/a	0	n/a	n/a
1878	1	n/a	n/a	1	n/a	n/a	1	n/a	n/a	0	n/a	n/a
1879	27	n/a	n/a	7	n/a	n/a	1.34715	n/a	n/a	1.67353	n/a	n/a
1880	16	n/a	n/a	7	n/a	n/a	1.75	n/a	n/a	1.7214	n/a	n/a
1881	11	n/a	n/a	6	n/a	n/a	1.80907	n/a	n/a	1.72019	n/a	n/a
1883	110	n/a	n/a	8	n/a	n/a	0.76277	n/a	n/a	1.4848	n/a	n/a
1884	51	n/a	n/a	6	n/a	n/a	0.840168	n/a	n/a	1.41692	n/a	n/a
1886	11	n/a	n/a	4	n/a	n/a	1.20605	n/a	n/a	1.12095	n/a	n/a
1887	2	n/a	n/a	2	n/a	n/a	1.41421	n/a	n/a	0.693147	n/a	n/a
1888	447	n/a	1	10	n/a	1	0.472984	n/a	1	0.884462	n/a	0
1889	5677	1238	11	21	14	6	0.278715	0.397894	1.80907	1.45414	1.38184	1.72019
1890	80	80	n/a	9	9	n/a	1.00623	1.00623	n/a	1.57568	1.57568	n/a
1891	100	90	n/a	6	5	n/a	0.6	0.527046	n/a	1.25417	1.10982	n/a
1892	179	93	n/a	12	10	n/a	0.896922	1.03695	n/a	1.97022	1.38414	n/a
1893	20	n/a	n/a	5	n/a	n/a	1.11803	n/a	n/a	1.41502	n/a	n/a
1894	41	37	n/a	6	6	n/a	0.937043	0.986394	n/a	1.58592	1.53607	n/a
1895	387	314	n/a	13	12	n/a	0.660827	0.677199	n/a	1.98107	1.94251	n/a
1896	234	184	n/a	16	14	n/a	1.04595	1.03209	n/a	2.13346	2.00891	n/a
1900	2	n/a	n/a	1	n/a	n/a	0.707107	n/a	n/a	0	n/a	n/a
1903	14	n/a	n/a	2	n/a	n/a	0.534522	n/a	n/a	0.51958	n/a	n/a
1907	132	14	n/a	5	3	n/a	0.435194	0.801784	n/a	1.17026	0.796312	n/a
1911	54	3	n/a	4	1	n/a	0.544331	0.57735	n/a	1.19112	0	n/a
1912	2	n/a	n/a	1	n/a	n/a	0.707107	n/a	n/a	0	n/a	n/a
1917	3	n/a	n/a	3	n/a	n/a	1.73205	n/a	n/a	1.09861	n/a	n/a
1926	18	n/a	n/a	3	n/a	n/a	0.707107	n/a	n/a	0.867563	n/a	n/a
1931	n/a	n/a	1	n/a	n/a	1	n/a	n/a	1	n/a	n/a	0
1932	13	n/a	1	4	n/a	1	1.1094	n/a	1	0.937156	n/a	0
1933	1	n/a	n/a	1	n/a	n/a	1	n/a	n/a	0	n/a	n/a
1935	53	n/a	n/a	6	n/a	n/a	0.824163	n/a	n/a	1.47068	n/a	n/a
1937	1	n/a	n/a	1	n/a	n/a	1	n/a	n/a	0	n/a	n/a
1938	360	n/a	n/a	12	n/a	n/a	0.632456	n/a	n/a	1.53501	n/a	n/a
1940	1	n/a	n/a	1	n/a	n/a	1	n/a	n/a	0	n/a	n/a
1941	1	1	n/a	1	1	n/a	1	1	n/a	0	0	n/a
1942	1	n/a	n/a	1	n/a	n/a	1	n/a	n/a	0	n/a	n/a
1943	86	n/a	1	12	n/a	1	1.29399	n/a	1	2.25041	n/a	0
1944	2	n/a	n/a	2	n/a	n/a	1.41421	n/a	n/a	0.693147	n/a	n/a
1945	73	n/a	n/a	10	n/a	n/a	1.17041	n/a	n/a	1.83877	n/a	n/a
1946	7162	3058	n/a	18	15	n/a	0.212694	0.271252	n/a	1.73372	1.6231	n/a
1947	5	n/a	n/a	3	n/a	n/a	1.34164	n/a	n/a	1.05492	n/a	n/a
1948	4	n/a	n/a	3	n/a	n/a	1.5	n/a	n/a	1.03972	n/a	n/a
1949	106	n/a	n/a	11	n/a	n/a	1.06841	n/a	n/a	1.61864	n/a	n/a
1950	8	n/a	n/a	4	n/a	n/a	1.41421	n/a	n/a	1.07354	n/a	n/a
1951	45	45	n/a	7	7	n/a	1.0435	1.0435	n/a	1.52684	1.52684	n/a
1952	116	112	n/a	6	5	n/a	0.557086	0.472456	n/a	1.23788	1.17298	n/a
1957	10	n/a	n/a	2	n/a	n/a	0.632456	n/a	n/a	0.673012	n/a	n/a
1961	47	n/a	n/a	4	n/a	n/a	0.58346	n/a	n/a	1.06082	n/a	n/a
1970	38	n/a	n/a	3	n/a	n/a	0.486664	n/a	n/a	1.07594	n/a	n/a
1985	1	n/a	n/a	1	n/a	n/a	1	n/a	n/a	0	n/a	n/a
1986	7	n/a	n/a	4	n/a	n/a	1.51186	n/a	n/a	1.27703	n/a	n/a
1989	2	n/a	n/a	2	n/a	n/a	1.41421	n/a	n/a	0.693147	n/a	n/a
1990	5	n/a	n/a	5	n/a	n/a	2.23607	n/a	n/a	1.60944	n/a	n/a
1996	1798	1709	1	16	16	1	0.377333	0.387034	1	1.95389	1.89284	0
1997	6353	6180	1	18	18	1	0.225831	0.22897	1	1.89567	1.85719	0
1998	166	104	n/a	10	5	n/a	0.776151	0.49029	n/a	1.28455	0.594483	n/a
1999	2	n/a	n/a	1	n/a	n/a	0.707107	n/a	n/a	0	n/a	n/a
2000	11	n/a	n/a	4	n/a	n/a	1.20605	n/a	n/a	1.29455	n/a	n/a
2004	41	40	n/a	6	5	n/a	0.937043	0.790569	n/a	1.41303	1.33082	n/a
2005	53	n/a	n/a	6	n/a	n/a	0.824163	n/a	n/a	1.60935	n/a	n/a
2007	2	n/a	n/a	2	n/a	n/a	1.41421	n/a	n/a	0.693147	n/a	n/a
2009	34	2	n/a	5	1	n/a	0.857493	0.707107	n/a	0.831008	0	n/a
2031	1	n/a	n/a	1	n/a	n/a	1	n/a	n/a	0	n/a	n/a
2047	3240	3171	n/a	12	11	n/a	0.210819	0.195342	n/a	1.39106	1.3753	n/a
2048	26	n/a	n/a	7	n/a	n/a	1.37281	n/a	n/a	1.77823	n/a	n/a
2049	7394	2140	n/a	22	14	n/a	0.255849	0.302636	n/a	2.06784	1.9519	n/a
2050	584	219	n/a	15	10	n/a	0.620704	0.675737	n/a	2.034	1.93274	n/a
2051	223	n/a	n/a	11	n/a	n/a	0.736614	n/a	n/a	2.02399	n/a	n/a
2053	116	n/a	n/a	8	n/a	n/a	0.742781	n/a	n/a	1.40653	n/a	n/a
2054	17	n/a	n/a	6	n/a	n/a	1.45521	n/a	n/a	1.56266	n/a	n/a
2055	2	n/a	n/a	2	n/a	n/a	1.41421	n/a	n/a	0.693147	n/a	n/a
2056	47	n/a	n/a	9	n/a	n/a	1.31278	n/a	n/a	1.80059	n/a	n/a
2057	171	n/a	3	12	n/a	3	0.917663	n/a	1.73205	1.74722	n/a	1.09861
2058	7	n/a	n/a	1	n/a	n/a	0.377964	n/a	n/a	0	n/a	n/a
2062	n/a	n/a	2	n/a	n/a	1	n/a	n/a	0.707107	n/a	n/a	0
2063	36	n/a	n/a	3	n/a	n/a	0.5	n/a	n/a	0.894655	n/a	n/a
2064	23	n/a	n/a	4	n/a	n/a	0.834058	n/a	n/a	1.25441	n/a	n/a
2084	2	n/a	n/a	1	n/a	n/a	0.707107	n/a	n/a	0	n/a	n/a
2088	424	98	n/a	12	9	n/a	0.582772	0.909137	n/a	1.71615	1.6037	n/a
2089	33	n/a	n/a	6	n/a	n/a	1.04447	n/a	n/a	1.38393	n/a	n/a
2091	8	n/a	n/a	4	n/a	n/a	1.41421	n/a	n/a	1.21301	n/a	n/a
2092	11	n/a	n/a	1	n/a	n/a	0.301511	n/a	n/a	0	n/a	n/a
2095	30	n/a	n/a	7	n/a	n/a	1.27802	n/a	n/a	1.32176	n/a	n/a
2096	349	344	n/a	13	13	n/a	0.695874	0.700913	n/a	1.49524	1.50902	n/a
2097	47	n/a	n/a	7	n/a	n/a	1.02105	n/a	n/a	0.984946	n/a	n/a
2098	24	n/a	n/a	9	n/a	n/a	1.83712	n/a	n/a	1.84839	n/a	n/a
2100	15	12	n/a	7	5	n/a	1.80739	1.44338	n/a	1.86404	1.54542	n/a
2101	1	n/a	n/a	1	n/a	n/a	1	n/a	n/a	0	n/a	n/a
2104	14	n/a	n/a	2	n/a	n/a	0.534522	n/a	n/a	0.651757	n/a	n/a
2107	9	9	n/a	5	5	n/a	1.66667	1.66667	n/a	1.52296	1.52296	n/a
2108	29	n/a	n/a	3	n/a	n/a	0.557086	n/a	n/a	0.398441	n/a	n/a
2120	3	n/a	n/a	2	n/a	n/a	1.1547	n/a	n/a	0.636514	n/a	n/a
2128	106	n/a	n/a	4	n/a	n/a	0.388514	n/a	n/a	1.00522	n/a	n/a
2130	2	n/a	n/a	1	n/a	n/a	0.707107	n/a	n/a	0	n/a	n/a
2131	1	n/a	n/a	1	n/a	n/a	1	n/a	n/a	0	n/a	n/a
2137	6	n/a	n/a	2	n/a	n/a	0.816497	n/a	n/a	0.450561	n/a	n/a
2140	2	n/a	n/a	1	n/a	n/a	0.707107	n/a	n/a	0	n/a	n/a
2141	31	4	n/a	4	2	n/a	0.718421	1	n/a	0.611952	0.562335	n/a
2143	40	29	n/a	6	5	n/a	0.948683	0.928477	n/a	1.21831	1.04704	n/a
2144	185	183	n/a	9	9	n/a	0.661693	0.665299	n/a	1.13418	1.11081	n/a
2145	19	n/a	n/a	7	n/a	n/a	1.60591	n/a	n/a	1.76738	n/a	n/a
2147	11	n/a	n/a	4	n/a	n/a	1.20605	n/a	n/a	1.29455	n/a	n/a
2149	79	10	n/a	9	3	n/a	1.01258	0.948683	n/a	1.77971	0.897946	n/a
2150	149	n/a	n/a	4	n/a	n/a	0.327693	n/a	n/a	0.90458	n/a	n/a
2151	3	n/a	n/a	2	n/a	n/a	1.1547	n/a	n/a	0.636514	n/a	n/a
2165	n/a	n/a	2	n/a	n/a	1	n/a	n/a	0.707107	n/a	n/a	0
2167	3	n/a	n/a	1	n/a	n/a	0.57735	n/a	n/a	0	n/a	n/a
2173	n/a	n/a	2	n/a	n/a	2	n/a	n/a	1.41421	n/a	n/a	0.693147
2174	40	n/a	1	3	n/a	1	0.474342	n/a	1	0.233173	n/a	0
2175	205	n/a	n/a	9	n/a	n/a	0.628587	n/a	n/a	1.02171	n/a	n/a
2176	11	n/a	n/a	1	n/a	n/a	0.301511	n/a	n/a	0	n/a	n/a
2180	104	n/a	n/a	10	n/a	n/a	0.980581	n/a	n/a	2.09845	n/a	n/a
2182	21	8	n/a	11	6	n/a	2.4004	2.12132	n/a	2.0294	1.73287	n/a
2183	7	3	n/a	2	1	n/a	0.755929	0.57735	n/a	0.59827	0	n/a
2185	11	11	n/a	1	1	n/a	0.301511	0.301511	n/a	0	0	n/a
2186	1203	53	n/a	11	7	n/a	0.317146	0.961524	n/a	1.63798	1.40877	n/a
2187	175	175	n/a	9	9	n/a	0.680336	0.680336	n/a	1.77082	1.77082	n/a
2188	131	127	n/a	9	9	n/a	0.786334	0.798621	n/a	1.33488	1.34511	n/a
2190	4	n/a	n/a	2	n/a	n/a	1	n/a	n/a	0.562335	n/a	n/a
2193	8	n/a	n/a	2	n/a	n/a	0.707107	n/a	n/a	0.661563	n/a	n/a
2205	3	n/a	n/a	1	n/a	n/a	0.57735	n/a	n/a	0	n/a	n/a
2210	1	n/a	n/a	1	n/a	n/a	1	n/a	n/a	0	n/a	n/a
2213	1	n/a	1	1	n/a	1	1	n/a	1	0	n/a	0
2216	2	n/a	n/a	1	n/a	n/a	0.707107	n/a	n/a	0	n/a	n/a
2217	82	76	n/a	9	9	n/a	0.993884	1.03237	n/a	1.93281	1.92645	n/a
2218	43	43	n/a	5	5	n/a	0.762493	0.762493	n/a	1.25845	1.25845	n/a
2219	104	86	n/a	10	8	n/a	0.980581	0.862662	n/a	1.82398	1.73049	n/a
2220	8	2	n/a	6	2	n/a	2.12132	1.41421	n/a	1.66746	0.693147	n/a
2222	1	n/a	n/a	1	n/a	n/a	1	n/a	n/a	0	n/a	n/a
2227	31	n/a	n/a	1	n/a	n/a	0.179605	n/a	n/a	0	n/a	n/a
2229	1	n/a	n/a	1	n/a	n/a	1	n/a	n/a	0	n/a	n/a
2236	1	n/a	n/a	1	n/a	n/a	1	n/a	n/a	0	n/a	n/a
2239	243	108	1	13	7	1	0.83395	0.673575	1	1.74354	1.44835	0
2241	27	n/a	n/a	5	n/a	n/a	0.96225	n/a	n/a	1.09698	n/a	n/a
2242	4	2	n/a	3	1	n/a	1.5	0.707107	n/a	1.03972	0	n/a
2244	24	22	n/a	6	6	n/a	1.22474	1.2792	n/a	1.51785	1.42972	n/a
2246	379	n/a	n/a	11	n/a	n/a	0.565032	n/a	n/a	1.33715	n/a	n/a
2265	17	11	n/a	2	1	n/a	0.485071	0.301511	n/a	0.605797	0	n/a
2269	51	49	n/a	7	7	n/a	0.980196	1	n/a	1.41545	1.43258	n/a
2272	5	1	n/a	4	1	n/a	1.78885	1	n/a	1.33218	0	n/a
2274	4	n/a	n/a	3	n/a	n/a	1.5	n/a	n/a	1.03972	n/a	n/a
2280	4	n/a	n/a	2	n/a	n/a	1	n/a	n/a	0.562335	n/a	n/a
2299	15	n/a	n/a	3	n/a	n/a	0.774597	n/a	n/a	0.990835	n/a	n/a
2301	15	n/a	n/a	4	n/a	n/a	1.0328	n/a	n/a	0.857174	n/a	n/a
2303	100	n/a	n/a	6	n/a	n/a	0.6	n/a	n/a	1.31457	n/a	n/a
2304	131	n/a	n/a	6	n/a	n/a	0.524222	n/a	n/a	1.54292	n/a	n/a
2317	11	n/a	n/a	4	n/a	n/a	1.20605	n/a	n/a	0.885574	n/a	n/a
2328	1	n/a	n/a	1	n/a	n/a	1	n/a	n/a	0	n/a	n/a
2332	2	n/a	n/a	2	n/a	n/a	1.41421	n/a	n/a	0.693147	n/a	n/a
2336	28	n/a	n/a	3	n/a	n/a	0.566947	n/a	n/a	0.558578	n/a	n/a
2356	137	47	n/a	3	3	n/a	0.256307	0.437595	n/a	0.650822	0.747675	n/a
2360	4	n/a	n/a	1	n/a	n/a	0.5	n/a	n/a	0	n/a	n/a
grand total	475159	132001	44134	48	45	44	0.0696341	0.123858	0.209443	3.30872	2.87246	3.07362

## Sheet: S2 File Table 2 10km2 grid
S2 File Table 2. The total number of records, species, and the Menhinick’s and Shannon-Weiner diversity indices (all species combined) per 10km2 grid, by dataset. Menhinick's index is the number of species divided by the square-root of the total number of individuals. Shannon-Weiner diversity index is pi * lnpi where pi = relative individual species density. Only grids that have at least one reco…
	total # records/grid			total # species/grid			Menhinick's index			Shannon-Weiner diversity index
10km2 grid id	BBNA all years	BBNA 2010-2020	BBW	BBNA all years	BBNA 2010-2020	BBW	BBNA all years	BBNA 2010-2020	BBW	BBNA all years	BBNA 2010-2020	BBW
28	4	#N/A	#N/A	1	#N/A	#N/A	1	#N/A	#N/A	0	#N/A	#N/A
38	22	1	8	7	1	4	2.64575	1	1.41421	1.70352	0	1.32089
39	4	#N/A	#N/A	1	#N/A	#N/A	1	#N/A	#N/A	0	#N/A	#N/A
68	4	2	#N/A	1	1	#N/A	1	1	#N/A	0	0	#N/A
69	3	#N/A	#N/A	2	#N/A	#N/A	1.41421	#N/A	#N/A	0.636514	#N/A	#N/A
76	126	126	#N/A	8	8	#N/A	2.82843	2.82843	#N/A	1.25576	1.25576	#N/A
91	2	#N/A	#N/A	2	#N/A	#N/A	1.41421	#N/A	#N/A	0.693147	#N/A	#N/A
93	6	#N/A	#N/A	2	#N/A	#N/A	1.41421	#N/A	#N/A	0.636514	#N/A	#N/A
94	18	#N/A	#N/A	2	#N/A	#N/A	1.41421	#N/A	#N/A	0.214559	#N/A	#N/A
96	6	#N/A	#N/A	3	#N/A	#N/A	1.73205	#N/A	#N/A	1.09861	#N/A	#N/A
100	2	#N/A	#N/A	1	#N/A	#N/A	1	#N/A	#N/A	0	#N/A	#N/A
104	1	#N/A	#N/A	1	#N/A	#N/A	1	#N/A	#N/A	0	#N/A	#N/A
118	2	#N/A	#N/A	1	#N/A	#N/A	1	#N/A	#N/A	0	#N/A	#N/A
121	1	#N/A	#N/A	1	#N/A	#N/A	1	#N/A	#N/A	0	#N/A	#N/A
124	1	#N/A	#N/A	1	#N/A	#N/A	1	#N/A	#N/A	0	#N/A	#N/A
125	#N/A	#N/A	3	#N/A	#N/A	2	#N/A	#N/A	1.1547	#N/A	#N/A	0.636514
131	2	2	1	2	2	1	1.41421	1.41421	1	0.693147	0.693147	0
132	3	#N/A	1	3	#N/A	1	1.73205	#N/A	1	1.09861	#N/A	0
143	246	#N/A	#N/A	6	#N/A	#N/A	2.44949	#N/A	#N/A	0.4506	#N/A	#N/A
144	14	#N/A	#N/A	1	#N/A	#N/A	1	#N/A	#N/A	0	#N/A	#N/A
149	9	#N/A	#N/A	1	#N/A	#N/A	1	#N/A	#N/A	0	#N/A	#N/A
151	5	#N/A	#N/A	1	#N/A	#N/A	1	#N/A	#N/A	0	#N/A	#N/A
181	#N/A	#N/A	1	#N/A	#N/A	1	#N/A	#N/A	1	#N/A	#N/A	0
190	6	#N/A	#N/A	2	#N/A	#N/A	1.41421	#N/A	#N/A	0.450561	#N/A	#N/A
204	12	#N/A	#N/A	1	#N/A	#N/A	1	#N/A	#N/A	0	#N/A	#N/A
205	2	2	#N/A	1	1	#N/A	1	1	#N/A	0	0	#N/A
237	242	242	1	9	9	1	3	3	1	1.35678	1.35678	0
239	128	#N/A	#N/A	9	#N/A	#N/A	3	#N/A	#N/A	1.71042	#N/A	#N/A
241	2	#N/A	#N/A	2	#N/A	#N/A	1.41421	#N/A	#N/A	0.693147	#N/A	#N/A
259	1	1	#N/A	1	1	#N/A	1	1	#N/A	0	0	#N/A
279	1	#N/A	#N/A	1	#N/A	#N/A	1	#N/A	#N/A	0	#N/A	#N/A
281	1	#N/A	1	1	#N/A	1	1	#N/A	1	0	#N/A	0
282	12	#N/A	#N/A	1	#N/A	#N/A	1	#N/A	#N/A	0	#N/A	#N/A
287	36	#N/A	#N/A	1	#N/A	#N/A	1	#N/A	#N/A	0	#N/A	#N/A
295	5	#N/A	#N/A	2	#N/A	#N/A	1.41421	#N/A	#N/A	0.673012	#N/A	#N/A
301	#N/A	#N/A	1	#N/A	#N/A	1	#N/A	#N/A	1	#N/A	#N/A	0
318	49	49	#N/A	3	3	#N/A	1.73205	1.73205	#N/A	0.679681	0.679681	#N/A
321	13	2	4	4	1	2	2	1	1	1.27118	0	0.693147
324	14	#N/A	#N/A	3	#N/A	#N/A	1.73205	#N/A	#N/A	0.830472	#N/A	#N/A
335	4	#N/A	#N/A	1	#N/A	#N/A	1	#N/A	#N/A	0	#N/A	#N/A
349	4	#N/A	#N/A	1	#N/A	#N/A	1	#N/A	#N/A	0	#N/A	#N/A
352	6	#N/A	#N/A	1	#N/A	#N/A	1	#N/A	#N/A	0	#N/A	#N/A
354	6	#N/A	#N/A	2	#N/A	#N/A	1.41421	#N/A	#N/A	0.636514	#N/A	#N/A
371	2	#N/A	#N/A	1	#N/A	#N/A	1	#N/A	#N/A	0	#N/A	#N/A
374	4	#N/A	#N/A	2	#N/A	#N/A	1.41421	#N/A	#N/A	0.693147	#N/A	#N/A
377	12	#N/A	#N/A	1	#N/A	#N/A	1	#N/A	#N/A	0	#N/A	#N/A
392	1	#N/A	#N/A	1	#N/A	#N/A	1	#N/A	#N/A	0	#N/A	#N/A
416	3	#N/A	#N/A	2	#N/A	#N/A	1.41421	#N/A	#N/A	0.636514	#N/A	#N/A
420	6	#N/A	#N/A	2	#N/A	#N/A	1.41421	#N/A	#N/A	0.450561	#N/A	#N/A
443	2	#N/A	#N/A	2	#N/A	#N/A	1.41421	#N/A	#N/A	0.693147	#N/A	#N/A
444	25	#N/A	#N/A	5	#N/A	#N/A	2.23607	#N/A	#N/A	1.42974	#N/A	#N/A
446	12	#N/A	#N/A	4	#N/A	#N/A	2	#N/A	#N/A	1.35798	#N/A	#N/A
455	2	#N/A	#N/A	1	#N/A	#N/A	1	#N/A	#N/A	0	#N/A	#N/A
456	3	3	#N/A	2	2	#N/A	1.41421	1.41421	#N/A	0.636514	0.636514	#N/A
468	2	#N/A	#N/A	1	#N/A	#N/A	1	#N/A	#N/A	0	#N/A	#N/A
485	3	#N/A	#N/A	1	#N/A	#N/A	1	#N/A	#N/A	0	#N/A	#N/A
488	1	#N/A	#N/A	1	#N/A	#N/A	1	#N/A	#N/A	0	#N/A	#N/A
489	6	#N/A	#N/A	1	#N/A	#N/A	1	#N/A	#N/A	0	#N/A	#N/A
498	2	#N/A	#N/A	2	#N/A	#N/A	1.41421	#N/A	#N/A	0.693147	#N/A	#N/A
502	1	#N/A	#N/A	1	#N/A	#N/A	1	#N/A	#N/A	0	#N/A	#N/A
528	2	#N/A	#N/A	1	#N/A	#N/A	1	#N/A	#N/A	0	#N/A	#N/A
545	125	#N/A	#N/A	8	#N/A	#N/A	2.82843	#N/A	#N/A	1.59372	#N/A	#N/A
550	7	#N/A	#N/A	1	#N/A	#N/A	1	#N/A	#N/A	0	#N/A	#N/A
558	2	#N/A	#N/A	1	#N/A	#N/A	1	#N/A	#N/A	0	#N/A	#N/A
566	15	#N/A	#N/A	1	#N/A	#N/A	1	#N/A	#N/A	0	#N/A	#N/A
571	2	#N/A	#N/A	1	#N/A	#N/A	1	#N/A	#N/A	0	#N/A	#N/A
577	2	#N/A	#N/A	1	#N/A	#N/A	1	#N/A	#N/A	0	#N/A	#N/A
579	6	#N/A	#N/A	2	#N/A	#N/A	1.41421	#N/A	#N/A	0.636514	#N/A	#N/A
582	5	#N/A	#N/A	3	#N/A	#N/A	1.73205	#N/A	#N/A	1.05492	#N/A	#N/A
588	1	#N/A	#N/A	1	#N/A	#N/A	1	#N/A	#N/A	0	#N/A	#N/A
591	#N/A	#N/A	4	#N/A	#N/A	1	#N/A	#N/A	0.5	#N/A	#N/A	0
595	#N/A	#N/A	1	#N/A	#N/A	1	#N/A	#N/A	1	#N/A	#N/A	0
615	1	#N/A	#N/A	1	#N/A	#N/A	1	#N/A	#N/A	0	#N/A	#N/A
620	2	#N/A	#N/A	1	#N/A	#N/A	1	#N/A	#N/A	0	#N/A	#N/A
647	107	#N/A	2	6	#N/A	2	2.44949	#N/A	1.41421	1.20754	#N/A	0.693147
661	2	#N/A	#N/A	1	#N/A	#N/A	1	#N/A	#N/A	0	#N/A	#N/A
684	12	#N/A	#N/A	5	#N/A	#N/A	2.23607	#N/A	#N/A	1.35798	#N/A	#N/A
696	4	4	#N/A	3	3	#N/A	1.73205	1.73205	#N/A	1.03972	1.03972	#N/A
704	28	#N/A	#N/A	3	#N/A	#N/A	1.73205	#N/A	#N/A	0.940691	#N/A	#N/A
708	#N/A	#N/A	30	#N/A	#N/A	7	#N/A	#N/A	1.27802	#N/A	#N/A	1.70276
710	2	#N/A	5	1	#N/A	3	1	#N/A	1.34164	0	#N/A	1.05492
712	1	#N/A	#N/A	1	#N/A	#N/A	1	#N/A	#N/A	0	#N/A	#N/A
720	#N/A	#N/A	1	#N/A	#N/A	1	#N/A	#N/A	1	#N/A	#N/A	0
741	#N/A	#N/A	10	#N/A	#N/A	5	#N/A	#N/A	1.58114	#N/A	#N/A	1.55711
744	#N/A	#N/A	1	#N/A	#N/A	1	#N/A	#N/A	1	#N/A	#N/A	0
754	2	#N/A	#N/A	2	#N/A	#N/A	1.41421	#N/A	#N/A	0.693147	#N/A	#N/A
764	21	#N/A	#N/A	3	#N/A	#N/A	1.73205	#N/A	#N/A	0.878751	#N/A	#N/A
769	27	#N/A	#N/A	2	#N/A	#N/A	1.41421	#N/A	#N/A	0.158411	#N/A	#N/A
773	2	#N/A	#N/A	1	#N/A	#N/A	1	#N/A	#N/A	0	#N/A	#N/A
781	9	7	#N/A	3	2	#N/A	1.73205	1.41421	#N/A	1.06086	0.682908	#N/A
787	2	#N/A	#N/A	1	#N/A	#N/A	1	#N/A	#N/A	0	#N/A	#N/A
789	2	#N/A	#N/A	2	#N/A	#N/A	1.41421	#N/A	#N/A	0.693147	#N/A	#N/A
790	1	#N/A	#N/A	1	#N/A	#N/A	1	#N/A	#N/A	0	#N/A	#N/A
794	2	#N/A	#N/A	1	#N/A	#N/A	1	#N/A	#N/A	0	#N/A	#N/A
800	2	#N/A	#N/A	1	#N/A	#N/A	1	#N/A	#N/A	0	#N/A	#N/A
804	3	#N/A	#N/A	2	#N/A	#N/A	1.41421	#N/A	#N/A	0.636514	#N/A	#N/A
805	2	#N/A	#N/A	1	#N/A	#N/A	1	#N/A	#N/A	0	#N/A	#N/A
806	190	142	#N/A	4	2	#N/A	2	1.41421	#N/A	0.463334	0.337288	#N/A
821	2	#N/A	#N/A	1	#N/A	#N/A	1	#N/A	#N/A	0	#N/A	#N/A
824	4	#N/A	#N/A	1	#N/A	#N/A	1	#N/A	#N/A	0	#N/A	#N/A
834	13	#N/A	#N/A	1	#N/A	#N/A	1	#N/A	#N/A	0	#N/A	#N/A
835	2	#N/A	#N/A	1	#N/A	#N/A	1	#N/A	#N/A	0	#N/A	#N/A
841	7	#N/A	#N/A	1	#N/A	#N/A	1	#N/A	#N/A	0	#N/A	#N/A
848	9	9	#N/A	5	5	#N/A	2.23607	2.23607	#N/A	1.30309	1.30309	#N/A
855	1	#N/A	#N/A	1	#N/A	#N/A	1	#N/A	#N/A	0	#N/A	#N/A
862	1	#N/A	#N/A	1	#N/A	#N/A	1	#N/A	#N/A	0	#N/A	#N/A
873	#N/A	#N/A	3	#N/A	#N/A	3	#N/A	#N/A	1.73205	#N/A	#N/A	1.09861
882	2	#N/A	#N/A	1	#N/A	#N/A	1	#N/A	#N/A	0	#N/A	#N/A
891	2	#N/A	#N/A	1	#N/A	#N/A	1	#N/A	#N/A	0	#N/A	#N/A
900	2	#N/A	#N/A	1	#N/A	#N/A	1	#N/A	#N/A	0	#N/A	#N/A
909	16	#N/A	#N/A	4	#N/A	#N/A	2	#N/A	#N/A	1.10343	#N/A	#N/A
924	1	#N/A	#N/A	1	#N/A	#N/A	1	#N/A	#N/A	0	#N/A	#N/A
931	1	#N/A	#N/A	1	#N/A	#N/A	1	#N/A	#N/A	0	#N/A	#N/A
935	2	#N/A	#N/A	1	#N/A	#N/A	1	#N/A	#N/A	0	#N/A	#N/A
960	2	#N/A	#N/A	1	#N/A	#N/A	1	#N/A	#N/A	0	#N/A	#N/A
970	2	#N/A	#N/A	1	#N/A	#N/A	1	#N/A	#N/A	0	#N/A	#N/A
976	5	1	#N/A	1	1	#N/A	1	1	#N/A	0	0	#N/A
982	1	#N/A	#N/A	1	#N/A	#N/A	1	#N/A	#N/A	0	#N/A	#N/A
983	4	#N/A	#N/A	2	#N/A	#N/A	1.41421	#N/A	#N/A	0.693147	#N/A	#N/A
998	#N/A	#N/A	1	#N/A	#N/A	1	#N/A	#N/A	1	#N/A	#N/A	0
1007	6	#N/A	#N/A	2	#N/A	#N/A	1.41421	#N/A	#N/A	0.636514	#N/A	#N/A
1022	3	3	#N/A	1	1	#N/A	1	1	#N/A	0	0	#N/A
1027	45	#N/A	1	2	#N/A	1	1.41421	#N/A	1	0.18182	#N/A	0
1030	31	#N/A	#N/A	2	#N/A	#N/A	1.41421	#N/A	#N/A	0.60244	#N/A	#N/A
1040	3	3	6	1	1	3	1	1	1.22474	0	0	1.0114
1046	52	#N/A	#N/A	8	#N/A	#N/A	2.82843	#N/A	#N/A	1.62107	#N/A	#N/A
1050	4	#N/A	#N/A	1	#N/A	#N/A	1	#N/A	#N/A	0	#N/A	#N/A
1055	2	#N/A	#N/A	1	#N/A	#N/A	1	#N/A	#N/A	0	#N/A	#N/A
1064	18	#N/A	#N/A	3	#N/A	#N/A	1.73205	#N/A	#N/A	0.867563	#N/A	#N/A
1065	3	#N/A	#N/A	1	#N/A	#N/A	1	#N/A	#N/A	0	#N/A	#N/A
1080	1	#N/A	#N/A	1	#N/A	#N/A	1	#N/A	#N/A	0	#N/A	#N/A
1087	19	#N/A	#N/A	4	#N/A	#N/A	2	#N/A	#N/A	1.01564	#N/A	#N/A
1089	10	#N/A	#N/A	4	#N/A	#N/A	2	#N/A	#N/A	0.940448	#N/A	#N/A
1114	44	#N/A	1	5	#N/A	1	2.23607	#N/A	1	1.11557	#N/A	0
1128	1	#N/A	#N/A	1	#N/A	#N/A	1	#N/A	#N/A	0	#N/A	#N/A
1129	3	#N/A	#N/A	1	#N/A	#N/A	1	#N/A	#N/A	0	#N/A	#N/A
1135	1	1	#N/A	1	1	#N/A	1	1	#N/A	0	0	#N/A
1160	5	#N/A	#N/A	1	#N/A	#N/A	1	#N/A	#N/A	0	#N/A	#N/A
1169	6	#N/A	#N/A	1	#N/A	#N/A	1	#N/A	#N/A	0	#N/A	#N/A
1172	4	#N/A	#N/A	2	#N/A	#N/A	1.41421	#N/A	#N/A	0.562335	#N/A	#N/A
1174	1	#N/A	#N/A	1	#N/A	#N/A	1	#N/A	#N/A	0	#N/A	#N/A
1175	13	#N/A	#N/A	1	#N/A	#N/A	1	#N/A	#N/A	0	#N/A	#N/A
1183	2	#N/A	#N/A	1	#N/A	#N/A	1	#N/A	#N/A	0	#N/A	#N/A
1198	80	#N/A	#N/A	4	#N/A	#N/A	2	#N/A	#N/A	1.10343	#N/A	#N/A
1199	8	#N/A	#N/A	4	#N/A	#N/A	2	#N/A	#N/A	1.21301	#N/A	#N/A
1218	20	#N/A	#N/A	2	#N/A	#N/A	1.41421	#N/A	#N/A	0.325083	#N/A	#N/A
1231	7	#N/A	#N/A	3	#N/A	#N/A	1.73205	#N/A	#N/A	1.07899	#N/A	#N/A
1235	1	#N/A	#N/A	1	#N/A	#N/A	1	#N/A	#N/A	0	#N/A	#N/A
1251	4	#N/A	#N/A	2	#N/A	#N/A	1.41421	#N/A	#N/A	0.562335	#N/A	#N/A
1262	1	#N/A	#N/A	1	#N/A	#N/A	1	#N/A	#N/A	0	#N/A	#N/A
1269	4	#N/A	#N/A	1	#N/A	#N/A	1	#N/A	#N/A	0	#N/A	#N/A
1283	5	#N/A	#N/A	2	#N/A	#N/A	1.41421	#N/A	#N/A	0.673012	#N/A	#N/A
1287	2	#N/A	#N/A	1	#N/A	#N/A	1	#N/A	#N/A	0	#N/A	#N/A
1289	1	#N/A	#N/A	1	#N/A	#N/A	1	#N/A	#N/A	0	#N/A	#N/A
1295	2	#N/A	#N/A	1	#N/A	#N/A	1	#N/A	#N/A	0	#N/A	#N/A
1296	#N/A	#N/A	1	#N/A	#N/A	1	#N/A	#N/A	1	#N/A	#N/A	0
1297	10	#N/A	#N/A	1	#N/A	#N/A	1	#N/A	#N/A	0	#N/A	#N/A
1301	#N/A	#N/A	1	#N/A	#N/A	1	#N/A	#N/A	1	#N/A	#N/A	0
1303	213	#N/A	#N/A	2	#N/A	#N/A	1.41421	#N/A	#N/A	0.0740226	#N/A	#N/A
1309	1	#N/A	#N/A	1	#N/A	#N/A	1	#N/A	#N/A	0	#N/A	#N/A
1333	53	52	#N/A	6	5	#N/A	2.44949	2.23607	#N/A	0.997615	0.9214	#N/A
1343	#N/A	#N/A	4	#N/A	#N/A	1	#N/A	#N/A	0.5	#N/A	#N/A	0
1352	1	#N/A	#N/A	1	#N/A	#N/A	1	#N/A	#N/A	0	#N/A	#N/A
1379	#N/A	#N/A	1	#N/A	#N/A	1	#N/A	#N/A	1	#N/A	#N/A	0
1380	#N/A	#N/A	1	#N/A	#N/A	1	#N/A	#N/A	1	#N/A	#N/A	0
1383	1	#N/A	#N/A	1	#N/A	#N/A	1	#N/A	#N/A	0	#N/A	#N/A
1399	3	#N/A	1	1	#N/A	1	1	#N/A	1	0	#N/A	0
1400	1	#N/A	#N/A	1	#N/A	#N/A	1	#N/A	#N/A	0	#N/A	#N/A
1403	5	#N/A	#N/A	1	#N/A	#N/A	1	#N/A	#N/A	0	#N/A	#N/A
1406	1	1	#N/A	1	1	#N/A	1	1	#N/A	0	0	#N/A
1416	1	#N/A	#N/A	1	#N/A	#N/A	1	#N/A	#N/A	0	#N/A	#N/A
1428	161	#N/A	1	3	#N/A	1	1.73205	#N/A	1	0.270093	#N/A	0
1440	2	#N/A	#N/A	1	#N/A	#N/A	1	#N/A	#N/A	0	#N/A	#N/A
1446	9	#N/A	#N/A	4	#N/A	#N/A	2	#N/A	#N/A	1.21489	#N/A	#N/A
1454	9	#N/A	#N/A	3	#N/A	#N/A	1.73205	#N/A	#N/A	1.06086	#N/A	#N/A
1462	2	#N/A	#N/A	2	#N/A	#N/A	1.41421	#N/A	#N/A	0.693147	#N/A	#N/A
1472	10	10	#N/A	1	1	#N/A	1	1	#N/A	0	0	#N/A
1509	35	35	#N/A	1	1	#N/A	1	1	#N/A	0	0	#N/A
1517	4	#N/A	#N/A	2	#N/A	#N/A	1.41421	#N/A	#N/A	0.693147	#N/A	#N/A
1553	1	#N/A	#N/A	1	#N/A	#N/A	1	#N/A	#N/A	0	#N/A	#N/A
1556	2	2	#N/A	1	1	#N/A	1	1	#N/A	0	0	#N/A
1557	2	#N/A	#N/A	1	#N/A	#N/A	1	#N/A	#N/A	0	#N/A	#N/A
1564	1	#N/A	#N/A	1	#N/A	#N/A	1	#N/A	#N/A	0	#N/A	#N/A
1566	3	#N/A	#N/A	2	#N/A	#N/A	1.41421	#N/A	#N/A	0.636514	#N/A	#N/A
1573	1	#N/A	#N/A	1	#N/A	#N/A	1	#N/A	#N/A	0	#N/A	#N/A
1582	1	#N/A	#N/A	1	#N/A	#N/A	1	#N/A	#N/A	0	#N/A	#N/A
1598	2	#N/A	#N/A	1	#N/A	#N/A	1	#N/A	#N/A	0	#N/A	#N/A
1601	14	#N/A	#N/A	5	#N/A	#N/A	2.23607	#N/A	#N/A	1.27002	#N/A	#N/A
1604	12	#N/A	#N/A	7	#N/A	#N/A	2.64575	#N/A	#N/A	1.86368	#N/A	#N/A
1610	1	#N/A	#N/A	1	#N/A	#N/A	1	#N/A	#N/A	0	#N/A	#N/A
1637	27	27	#N/A	1	1	#N/A	1	1	#N/A	0	0	#N/A
1652	2	#N/A	#N/A	1	#N/A	#N/A	1	#N/A	#N/A	0	#N/A	#N/A
1658	3	#N/A	#N/A	1	#N/A	#N/A	1	#N/A	#N/A	0	#N/A	#N/A
1664	1	#N/A	#N/A	1	#N/A	#N/A	1	#N/A	#N/A	0	#N/A	#N/A
1669	#N/A	#N/A	1	#N/A	#N/A	1	#N/A	#N/A	1	#N/A	#N/A	0
1671	58	#N/A	#N/A	3	#N/A	#N/A	1.73205	#N/A	#N/A	1.02178	#N/A	#N/A
1687	#N/A	#N/A	2	#N/A	#N/A	1	#N/A	#N/A	0.707107	#N/A	#N/A	0
1705	1	#N/A	#N/A	1	#N/A	#N/A	1	#N/A	#N/A	0	#N/A	#N/A
1731	4	#N/A	#N/A	3	#N/A	#N/A	1.73205	#N/A	#N/A	1.03972	#N/A	#N/A
1732	1	#N/A	#N/A	1	#N/A	#N/A	1	#N/A	#N/A	0	#N/A	#N/A
1733	#N/A	#N/A	1	#N/A	#N/A	1	#N/A	#N/A	1	#N/A	#N/A	0
1754	5	#N/A	#N/A	2	#N/A	#N/A	1.41421	#N/A	#N/A	0.500402	#N/A	#N/A
1755	6	#N/A	#N/A	3	#N/A	#N/A	1.73205	#N/A	#N/A	0.867563	#N/A	#N/A
1762	9	#N/A	#N/A	1	#N/A	#N/A	1	#N/A	#N/A	0	#N/A	#N/A
1770	2	#N/A	#N/A	1	#N/A	#N/A	1	#N/A	#N/A	0	#N/A	#N/A
1773	4	#N/A	#N/A	3	#N/A	#N/A	1.73205	#N/A	#N/A	1.03972	#N/A	#N/A
1776	13	#N/A	#N/A	2	#N/A	#N/A	1.41421	#N/A	#N/A	0.617242	#N/A	#N/A
1784	2	#N/A	#N/A	1	#N/A	#N/A	1	#N/A	#N/A	0	#N/A	#N/A
1786	2	#N/A	#N/A	1	#N/A	#N/A	1	#N/A	#N/A	0	#N/A	#N/A
1805	10	#N/A	2	5	#N/A	2	2.23607	#N/A	1.41421	1.41848	#N/A	0.693147
1808	6	6	#N/A	3	3	#N/A	1.73205	1.73205	#N/A	1.09861	1.09861	#N/A
1834	2	#N/A	#N/A	1	#N/A	#N/A	1	#N/A	#N/A	0	#N/A	#N/A
1840	#N/A	#N/A	1	#N/A	#N/A	1	#N/A	#N/A	1	#N/A	#N/A	0
1844	2	#N/A	#N/A	1	#N/A	#N/A	1	#N/A	#N/A	0	#N/A	#N/A
1857	7	1	#N/A	2	1	#N/A	1.41421	1	#N/A	0.59827	0	#N/A
1861	54	#N/A	#N/A	5	#N/A	#N/A	2.23607	#N/A	#N/A	1.30195	#N/A	#N/A
1868	#N/A	#N/A	2	#N/A	#N/A	2	#N/A	#N/A	1.41421	#N/A	#N/A	0.693147
1890	4	#N/A	#N/A	1	#N/A	#N/A	1	#N/A	#N/A	0	#N/A	#N/A
1896	3	#N/A	#N/A	2	#N/A	#N/A	1.41421	#N/A	#N/A	0.636514	#N/A	#N/A
1897	3	#N/A	#N/A	1	#N/A	#N/A	1	#N/A	#N/A	0	#N/A	#N/A
1900	5	#N/A	#N/A	3	#N/A	#N/A	1.73205	#N/A	#N/A	1.05492	#N/A	#N/A
1902	3	#N/A	#N/A	1	#N/A	#N/A	1	#N/A	#N/A	0	#N/A	#N/A
1903	1	#N/A	#N/A	1	#N/A	#N/A	1	#N/A	#N/A	0	#N/A	#N/A
1906	8	#N/A	#N/A	1	#N/A	#N/A	1	#N/A	#N/A	0	#N/A	#N/A
1910	#N/A	#N/A	2	#N/A	#N/A	2	#N/A	#N/A	1.41421	#N/A	#N/A	0.693147
1917	12	#N/A	#N/A	2	#N/A	#N/A	1.41421	#N/A	#N/A	0.450561	#N/A	#N/A
1918	34	#N/A	#N/A	5	#N/A	#N/A	2.23607	#N/A	#N/A	0.997615	#N/A	#N/A
1923	18	#N/A	#N/A	1	#N/A	#N/A	1	#N/A	#N/A	0	#N/A	#N/A
1933	1	#N/A	#N/A	1	#N/A	#N/A	1	#N/A	#N/A	0	#N/A	#N/A
1936	#N/A	#N/A	1	#N/A	#N/A	1	#N/A	#N/A	1	#N/A	#N/A	0
1946	#N/A	#N/A	1	#N/A	#N/A	1	#N/A	#N/A	1	#N/A	#N/A	0
1966	2	#N/A	#N/A	2	#N/A	#N/A	1.41421	#N/A	#N/A	0.693147	#N/A	#N/A
1991	5	5	#N/A	3	3	#N/A	1.73205	1.73205	#N/A	1.05492	1.05492	#N/A
1996	3	#N/A	#N/A	1	#N/A	#N/A	1	#N/A	#N/A	0	#N/A	#N/A
1997	33	#N/A	#N/A	5	#N/A	#N/A	2.23607	#N/A	#N/A	0.78764	#N/A	#N/A
2002	4	#N/A	#N/A	2	#N/A	#N/A	1.41421	#N/A	#N/A	0.693147	#N/A	#N/A
2004	3	#N/A	#N/A	3	#N/A	#N/A	1.73205	#N/A	#N/A	1.09861	#N/A	#N/A
2009	#N/A	#N/A	33	#N/A	#N/A	5	#N/A	#N/A	0.870388	#N/A	#N/A	1.4189
2010	8	#N/A	#N/A	3	#N/A	#N/A	1.73205	#N/A	#N/A	0.900256	#N/A	#N/A
2013	4	#N/A	#N/A	2	#N/A	#N/A	1.41421	#N/A	#N/A	0.562335	#N/A	#N/A
2023	4	#N/A	#N/A	2	#N/A	#N/A	1.41421	#N/A	#N/A	0.562335	#N/A	#N/A
2025	4	#N/A	#N/A	2	#N/A	#N/A	1.41421	#N/A	#N/A	0.562335	#N/A	#N/A
2031	4	#N/A	#N/A	1	#N/A	#N/A	1	#N/A	#N/A	0	#N/A	#N/A
2038	1	#N/A	#N/A	1	#N/A	#N/A	1	#N/A	#N/A	0	#N/A	#N/A
2044	6	#N/A	#N/A	2	#N/A	#N/A	1.41421	#N/A	#N/A	0.636514	#N/A	#N/A
2056	1	#N/A	#N/A	1	#N/A	#N/A	1	#N/A	#N/A	0	#N/A	#N/A
2058	1	#N/A	#N/A	1	#N/A	#N/A	1	#N/A	#N/A	0	#N/A	#N/A
2060	3	#N/A	#N/A	1	#N/A	#N/A	1	#N/A	#N/A	0	#N/A	#N/A
2079	39	#N/A	#N/A	5	#N/A	#N/A	2.23607	#N/A	#N/A	1.17096	#N/A	#N/A
2084	11	11	#N/A	2	2	#N/A	1.41421	1.41421	#N/A	0.474139	0.474139	#N/A
2090	1	#N/A	#N/A	1	#N/A	#N/A	1	#N/A	#N/A	0	#N/A	#N/A
2094	10	#N/A	#N/A	1	#N/A	#N/A	1	#N/A	#N/A	0	#N/A	#N/A
2105	2	#N/A	#N/A	1	#N/A	#N/A	1	#N/A	#N/A	0	#N/A	#N/A
2111	#N/A	#N/A	5	#N/A	#N/A	3	#N/A	#N/A	1.34164	#N/A	#N/A	1.05492
2115	2	#N/A	#N/A	1	#N/A	#N/A	1	#N/A	#N/A	0	#N/A	#N/A
2124	2	2	#N/A	1	1	#N/A	1	1	#N/A	0	0	#N/A
2125	1	#N/A	#N/A	1	#N/A	#N/A	1	#N/A	#N/A	0	#N/A	#N/A
2129	#N/A	#N/A	5	#N/A	#N/A	3	#N/A	#N/A	1.34164	#N/A	#N/A	1.05492
2135	4	#N/A	#N/A	1	#N/A	#N/A	1	#N/A	#N/A	0	#N/A	#N/A
2145	#N/A	#N/A	1	#N/A	#N/A	1	#N/A	#N/A	1	#N/A	#N/A	0
2148	2	#N/A	#N/A	1	#N/A	#N/A	1	#N/A	#N/A	0	#N/A	#N/A
2156	#N/A	#N/A	1	#N/A	#N/A	1	#N/A	#N/A	1	#N/A	#N/A	0
2169	1	#N/A	#N/A	1	#N/A	#N/A	1	#N/A	#N/A	0	#N/A	#N/A
2183	2	#N/A	#N/A	1	#N/A	#N/A	1	#N/A	#N/A	0	#N/A	#N/A
2190	42	#N/A	#N/A	4	#N/A	#N/A	2	#N/A	#N/A	1.11936	#N/A	#N/A
2198	5	1	#N/A	1	1	#N/A	1	1	#N/A	0	0	#N/A
2217	11	#N/A	#N/A	1	#N/A	#N/A	1	#N/A	#N/A	0	#N/A	#N/A
2230	#N/A	#N/A	1	#N/A	#N/A	1	#N/A	#N/A	1	#N/A	#N/A	0
2238	4	#N/A	#N/A	1	#N/A	#N/A	1	#N/A	#N/A	0	#N/A	#N/A
2245	#N/A	#N/A	1	#N/A	#N/A	1	#N/A	#N/A	1	#N/A	#N/A	0
2250	2	#N/A	#N/A	1	#N/A	#N/A	1	#N/A	#N/A	0	#N/A	#N/A
2252	#N/A	#N/A	1	#N/A	#N/A	1	#N/A	#N/A	1	#N/A	#N/A	0
2267	#N/A	#N/A	1	#N/A	#N/A	1	#N/A	#N/A	1	#N/A	#N/A	0
2292	11	#N/A	#N/A	3	#N/A	#N/A	1.73205	#N/A	#N/A	0.916465	#N/A	#N/A
2294	50	#N/A	#N/A	8	#N/A	#N/A	2.82843	#N/A	#N/A	1.53018	#N/A	#N/A
2297	4	#N/A	#N/A	2	#N/A	#N/A	1.41421	#N/A	#N/A	0.693147	#N/A	#N/A
2304	4	#N/A	#N/A	2	#N/A	#N/A	1.41421	#N/A	#N/A	0.693147	#N/A	#N/A
2307	31	#N/A	#N/A	5	#N/A	#N/A	2.23607	#N/A	#N/A	1.33761	#N/A	#N/A
2328	1	#N/A	#N/A	1	#N/A	#N/A	1	#N/A	#N/A	0	#N/A	#N/A
2336	3	#N/A	#N/A	1	#N/A	#N/A	1	#N/A	#N/A	0	#N/A	#N/A
2353	#N/A	#N/A	1	#N/A	#N/A	1	#N/A	#N/A	1	#N/A	#N/A	0
2363	1	#N/A	#N/A	1	#N/A	#N/A	1	#N/A	#N/A	0	#N/A	#N/A
2371	3	#N/A	2	3	#N/A	1	1.73205	#N/A	0.707107	1.09861	#N/A	0
2378	1	#N/A	#N/A	1	#N/A	#N/A	1	#N/A	#N/A	0	#N/A	#N/A
2381	1	#N/A	#N/A	1	#N/A	#N/A	1	#N/A	#N/A	0	#N/A	#N/A
2391	1	1	#N/A	1	1	#N/A	1	1	#N/A	0	0	#N/A
2392	2	#N/A	#N/A	1	#N/A	#N/A	1	#N/A	#N/A	0	#N/A	#N/A
2394	6	#N/A	#N/A	3	#N/A	#N/A	1.73205	#N/A	#N/A	0.867563	#N/A	#N/A
2414	1	#N/A	#N/A	1	#N/A	#N/A	1	#N/A	#N/A	0	#N/A	#N/A
2416	3	#N/A	#N/A	1	#N/A	#N/A	1	#N/A	#N/A	0	#N/A	#N/A
2417	1	#N/A	#N/A	1	#N/A	#N/A	1	#N/A	#N/A	0	#N/A	#N/A
2420	#N/A	#N/A	1	#N/A	#N/A	1	#N/A	#N/A	1	#N/A	#N/A	0
2443	12	#N/A	#N/A	3	#N/A	#N/A	1.73205	#N/A	#N/A	1.02818	#N/A	#N/A
2450	2	#N/A	#N/A	1	#N/A	#N/A	1	#N/A	#N/A	0	#N/A	#N/A
2456	16	#N/A	#N/A	1	#N/A	#N/A	1	#N/A	#N/A	0	#N/A	#N/A
2474	4	1	#N/A	3	1	#N/A	1.73205	1	#N/A	1.03972	0	#N/A
2481	11	11	#N/A	1	1	#N/A	1	1	#N/A	0	0	#N/A
2496	1	1	#N/A	1	1	#N/A	1	1	#N/A	0	0	#N/A
2499	1	#N/A	#N/A	1	#N/A	#N/A	1	#N/A	#N/A	0	#N/A	#N/A
2504	1	#N/A	#N/A	1	#N/A	#N/A	1	#N/A	#N/A	0	#N/A	#N/A
2517	1	#N/A	#N/A	1	#N/A	#N/A	1	#N/A	#N/A	0	#N/A	#N/A
2525	15	#N/A	#N/A	3	#N/A	#N/A	1.73205	#N/A	#N/A	0.882311	#N/A	#N/A
2530	1	1	#N/A	1	1	#N/A	1	1	#N/A	0	0	#N/A
2534	1	#N/A	#N/A	1	#N/A	#N/A	1	#N/A	#N/A	0	#N/A	#N/A
2546	36	#N/A	#N/A	5	#N/A	#N/A	2.23607	#N/A	#N/A	1.14761	#N/A	#N/A
2564	6	#N/A	#N/A	1	#N/A	#N/A	1	#N/A	#N/A	0	#N/A	#N/A
2568	67	#N/A	#N/A	7	#N/A	#N/A	2.64575	#N/A	#N/A	1.81192	#N/A	#N/A
2576	26	#N/A	#N/A	1	#N/A	#N/A	1	#N/A	#N/A	0	#N/A	#N/A
2585	#N/A	#N/A	1	#N/A	#N/A	1	#N/A	#N/A	1	#N/A	#N/A	0
2592	2	#N/A	#N/A	2	#N/A	#N/A	1.41421	#N/A	#N/A	0.693147	#N/A	#N/A
2599	15	#N/A	#N/A	1	#N/A	#N/A	1	#N/A	#N/A	0	#N/A	#N/A
2600	9	#N/A	#N/A	5	#N/A	#N/A	2.23607	#N/A	#N/A	1.52296	#N/A	#N/A
2604	14	#N/A	#N/A	6	#N/A	#N/A	2.44949	#N/A	#N/A	1.67312	#N/A	#N/A
2607	1	#N/A	#N/A	1	#N/A	#N/A	1	#N/A	#N/A	0	#N/A	#N/A
2610	6	#N/A	#N/A	2	#N/A	#N/A	1.41421	#N/A	#N/A	0.636514	#N/A	#N/A
2614	#N/A	#N/A	2	#N/A	#N/A	1	#N/A	#N/A	0.707107	#N/A	#N/A	0
2619	1	1	#N/A	1	1	#N/A	1	1	#N/A	0	0	#N/A
2623	12	#N/A	#N/A	2	#N/A	#N/A	1.41421	#N/A	#N/A	0.636514	#N/A	#N/A
2629	53	#N/A	#N/A	6	#N/A	#N/A	2.44949	#N/A	#N/A	1.23668	#N/A	#N/A
2631	#N/A	#N/A	3	#N/A	#N/A	3	#N/A	#N/A	1.73205	#N/A	#N/A	1.09861
2635	#N/A	#N/A	1	#N/A	#N/A	1	#N/A	#N/A	1	#N/A	#N/A	0
2641	4	#N/A	1	1	#N/A	1	1	#N/A	1	0	#N/A	0
2667	1	#N/A	#N/A	1	#N/A	#N/A	1	#N/A	#N/A	0	#N/A	#N/A
2672	4	#N/A	#N/A	1	#N/A	#N/A	1	#N/A	#N/A	0	#N/A	#N/A
2674	8	#N/A	#N/A	3	#N/A	#N/A	1.73205	#N/A	#N/A	1.03972	#N/A	#N/A
2687	1	#N/A	#N/A	1	#N/A	#N/A	1	#N/A	#N/A	0	#N/A	#N/A
2688	2	2	#N/A	1	1	#N/A	1	1	#N/A	0	0	#N/A
2689	1	#N/A	#N/A	1	#N/A	#N/A	1	#N/A	#N/A	0	#N/A	#N/A
2694	7	#N/A	#N/A	5	#N/A	#N/A	2.23607	#N/A	#N/A	1.54983	#N/A	#N/A
2695	1	#N/A	#N/A	1	#N/A	#N/A	1	#N/A	#N/A	0	#N/A	#N/A
2696	1	#N/A	#N/A	1	#N/A	#N/A	1	#N/A	#N/A	0	#N/A	#N/A
2699	#N/A	#N/A	4	#N/A	#N/A	4	#N/A	#N/A	2	#N/A	#N/A	1.38629
2703	3	#N/A	#N/A	3	#N/A	#N/A	1.73205	#N/A	#N/A	1.09861	#N/A	#N/A
2705	36	#N/A	#N/A	4	#N/A	#N/A	2	#N/A	#N/A	1.22831	#N/A	#N/A
2709	2	1	1	2	1	1	1.41421	1	1	0.693147	0	0
2715	#N/A	#N/A	3	#N/A	#N/A	2	#N/A	#N/A	1.1547	#N/A	#N/A	0.636514
2739	7	#N/A	#N/A	6	#N/A	#N/A	2.44949	#N/A	#N/A	1.74787	#N/A	#N/A
2755	72	32	1	12	5	1	3.4641	2.23607	1	2.07669	1.28357	0
2777	37	37	#N/A	5	5	#N/A	2.23607	2.23607	#N/A	1.37254	1.37254	#N/A
2791	2	#N/A	#N/A	1	#N/A	#N/A	1	#N/A	#N/A	0	#N/A	#N/A
2795	1	#N/A	#N/A	1	#N/A	#N/A	1	#N/A	#N/A	0	#N/A	#N/A
2808	2	2	10	2	2	4	1.41421	1.41421	1.26491	0.693147	0.693147	1.0889
2818	2	#N/A	#N/A	2	#N/A	#N/A	1.41421	#N/A	#N/A	0.693147	#N/A	#N/A
2826	1	#N/A	#N/A	1	#N/A	#N/A	1	#N/A	#N/A	0	#N/A	#N/A
2839	1	#N/A	6	1	#N/A	2	1	#N/A	0.816497	0	#N/A	0.693147
2840	#N/A	#N/A	1	#N/A	#N/A	1	#N/A	#N/A	1	#N/A	#N/A	0
2844	1	#N/A	#N/A	1	#N/A	#N/A	1	#N/A	#N/A	0	#N/A	#N/A
2845	1	#N/A	1	1	#N/A	1	1	#N/A	1	0	#N/A	0
2850	3	#N/A	#N/A	1	#N/A	#N/A	1	#N/A	#N/A	0	#N/A	#N/A
2856	2	#N/A	#N/A	1	#N/A	#N/A	1	#N/A	#N/A	0	#N/A	#N/A
2864	10	#N/A	#N/A	2	#N/A	#N/A	1.41421	#N/A	#N/A	0.673012	#N/A	#N/A
2867	#N/A	#N/A	1	#N/A	#N/A	1	#N/A	#N/A	1	#N/A	#N/A	0
2893	18	#N/A	#N/A	1	#N/A	#N/A	1	#N/A	#N/A	0	#N/A	#N/A
2904	9	#N/A	#N/A	2	#N/A	#N/A	1.41421	#N/A	#N/A	0.636514	#N/A	#N/A
2920	#N/A	#N/A	2	#N/A	#N/A	2	#N/A	#N/A	1.41421	#N/A	#N/A	0.693147
2922	9	#N/A	#N/A	1	#N/A	#N/A	1	#N/A	#N/A	0	#N/A	#N/A
2932	1	#N/A	#N/A	1	#N/A	#N/A	1	#N/A	#N/A	0	#N/A	#N/A
2934	#N/A	#N/A	2	#N/A	#N/A	2	#N/A	#N/A	1.41421	#N/A	#N/A	0.693147
2959	7	#N/A	#N/A	4	#N/A	#N/A	2	#N/A	#N/A	1.27703	#N/A	#N/A
2960	4	#N/A	#N/A	1	#N/A	#N/A	1	#N/A	#N/A	0	#N/A	#N/A
2971	3	#N/A	#N/A	3	#N/A	#N/A	1.73205	#N/A	#N/A	1.09861	#N/A	#N/A
2985	4	#N/A	#N/A	3	#N/A	#N/A	1.73205	#N/A	#N/A	1.03972	#N/A	#N/A
2994	2	#N/A	#N/A	1	#N/A	#N/A	1	#N/A	#N/A	0	#N/A	#N/A
2999	#N/A	#N/A	1	#N/A	#N/A	1	#N/A	#N/A	1	#N/A	#N/A	0
3017	1	#N/A	#N/A	1	#N/A	#N/A	1	#N/A	#N/A	0	#N/A	#N/A
3020	3	3	#N/A	1	1	#N/A	1	1	#N/A	0	0	#N/A
3032	127	#N/A	#N/A	1	#N/A	#N/A	1	#N/A	#N/A	0	#N/A	#N/A
3034	6	#N/A	#N/A	1	#N/A	#N/A	1	#N/A	#N/A	0	#N/A	#N/A
3035	#N/A	#N/A	1	#N/A	#N/A	1	#N/A	#N/A	1	#N/A	#N/A	0
3044	7	#N/A	#N/A	1	#N/A	#N/A	1	#N/A	#N/A	0	#N/A	#N/A
3050	11	#N/A	#N/A	5	#N/A	#N/A	2.23607	#N/A	#N/A	1.46814	#N/A	#N/A
3061	2	#N/A	#N/A	1	#N/A	#N/A	1	#N/A	#N/A	0	#N/A	#N/A
3062	2	#N/A	#N/A	1	#N/A	#N/A	1	#N/A	#N/A	0	#N/A	#N/A
3066	4	#N/A	#N/A	3	#N/A	#N/A	1.73205	#N/A	#N/A	1.03972	#N/A	#N/A
3067	#N/A	#N/A	1	#N/A	#N/A	1	#N/A	#N/A	1	#N/A	#N/A	0
3082	9	#N/A	11	3	#N/A	4	1.73205	#N/A	1.20605	1.06086	#N/A	1.12095
3088	1	1	#N/A	1	1	#N/A	1	1	#N/A	0	0	#N/A
3095	3	#N/A	#N/A	1	#N/A	#N/A	1	#N/A	#N/A	0	#N/A	#N/A
3118	8	#N/A	#N/A	3	#N/A	#N/A	1.73205	#N/A	#N/A	0.735622	#N/A	#N/A
3129	1	#N/A	#N/A	1	#N/A	#N/A	1	#N/A	#N/A	0	#N/A	#N/A
3135	2	#N/A	#N/A	2	#N/A	#N/A	1.41421	#N/A	#N/A	0.693147	#N/A	#N/A
3136	2	2	1	2	2	1	1.41421	1.41421	1	0.693147	0.693147	0
3147	20	#N/A	#N/A	2	#N/A	#N/A	1.41421	#N/A	#N/A	0.562335	#N/A	#N/A
3164	2	#N/A	#N/A	1	#N/A	#N/A	1	#N/A	#N/A	0	#N/A	#N/A
3167	24	#N/A	#N/A	2	#N/A	#N/A	1.41421	#N/A	#N/A	0.286836	#N/A	#N/A
3169	#N/A	#N/A	2	#N/A	#N/A	1	#N/A	#N/A	0.707107	#N/A	#N/A	0
3182	30	30	#N/A	4	4	#N/A	2	2	#N/A	1.18566	1.18566	#N/A
3186	#N/A	#N/A	1	#N/A	#N/A	1	#N/A	#N/A	1	#N/A	#N/A	0
3187	7	#N/A	#N/A	5	#N/A	#N/A	2.23607	#N/A	#N/A	1.54983	#N/A	#N/A
3201	#N/A	#N/A	2	#N/A	#N/A	1	#N/A	#N/A	0.707107	#N/A	#N/A	0
3212	9	#N/A	#N/A	3	#N/A	#N/A	1.73205	#N/A	#N/A	0.848686	#N/A	#N/A
3225	4	#N/A	#N/A	2	#N/A	#N/A	1.41421	#N/A	#N/A	0.562335	#N/A	#N/A
3237	2	1	#N/A	2	1	#N/A	1.41421	1	#N/A	0.693147	0	#N/A
3240	#N/A	#N/A	3	#N/A	#N/A	3	#N/A	#N/A	1.73205	#N/A	#N/A	1.09861
3244	#N/A	#N/A	1	#N/A	#N/A	1	#N/A	#N/A	1	#N/A	#N/A	0
3260	10	#N/A	#N/A	2	#N/A	#N/A	1.41421	#N/A	#N/A	0.325083	#N/A	#N/A
3273	5	#N/A	#N/A	2	#N/A	#N/A	1.41421	#N/A	#N/A	0.500402	#N/A	#N/A
3285	#N/A	#N/A	1	#N/A	#N/A	1	#N/A	#N/A	1	#N/A	#N/A	0
3290	1	#N/A	#N/A	1	#N/A	#N/A	1	#N/A	#N/A	0	#N/A	#N/A
3296	5	#N/A	#N/A	1	#N/A	#N/A	1	#N/A	#N/A	0	#N/A	#N/A
3300	4	#N/A	#N/A	1	#N/A	#N/A	1	#N/A	#N/A	0	#N/A	#N/A
3303	3	#N/A	#N/A	2	#N/A	#N/A	1.41421	#N/A	#N/A	0.636514	#N/A	#N/A
3307	#N/A	#N/A	1	#N/A	#N/A	1	#N/A	#N/A	1	#N/A	#N/A	0
3323	7	#N/A	#N/A	4	#N/A	#N/A	2	#N/A	#N/A	1.27703	#N/A	#N/A
3334	3	#N/A	#N/A	3	#N/A	#N/A	1.73205	#N/A	#N/A	1.09861	#N/A	#N/A
3336	26	#N/A	1	3	#N/A	1	1.73205	#N/A	1	1.05791	#N/A	0
3337	#N/A	#N/A	1	#N/A	#N/A	1	#N/A	#N/A	1	#N/A	#N/A	0
3343	4	#N/A	#N/A	2	#N/A	#N/A	1.41421	#N/A	#N/A	0.693147	#N/A	#N/A
3346	1	#N/A	#N/A	1	#N/A	#N/A	1	#N/A	#N/A	0	#N/A	#N/A
3351	3	3	#N/A	1	1	#N/A	1	1	#N/A	0	0	#N/A
3357	55	#N/A	#N/A	3	#N/A	#N/A	1.73205	#N/A	#N/A	0.496537	#N/A	#N/A
3365	2	#N/A	#N/A	1	#N/A	#N/A	1	#N/A	#N/A	0	#N/A	#N/A
3371	3	#N/A	#N/A	1	#N/A	#N/A	1	#N/A	#N/A	0	#N/A	#N/A
3382	2	#N/A	#N/A	1	#N/A	#N/A	1	#N/A	#N/A	0	#N/A	#N/A
3385	2	#N/A	#N/A	1	#N/A	#N/A	1	#N/A	#N/A	0	#N/A	#N/A
3390	2	#N/A	#N/A	1	#N/A	#N/A	1	#N/A	#N/A	0	#N/A	#N/A
3393	1	#N/A	#N/A	1	#N/A	#N/A	1	#N/A	#N/A	0	#N/A	#N/A
3442	#N/A	#N/A	2	#N/A	#N/A	2	#N/A	#N/A	1.41421	#N/A	#N/A	0.693147
3447	1	#N/A	#N/A	1	#N/A	#N/A	1	#N/A	#N/A	0	#N/A	#N/A
3455	3	#N/A	#N/A	1	#N/A	#N/A	1	#N/A	#N/A	0	#N/A	#N/A
3457	17	1	#N/A	1	1	#N/A	1	1	#N/A	0	0	#N/A
3465	1	#N/A	#N/A	1	#N/A	#N/A	1	#N/A	#N/A	0	#N/A	#N/A
3474	2	#N/A	#N/A	1	#N/A	#N/A	1	#N/A	#N/A	0	#N/A	#N/A
3485	4	#N/A	#N/A	2	#N/A	#N/A	1.41421	#N/A	#N/A	0.693147	#N/A	#N/A
3489	2	#N/A	#N/A	2	#N/A	#N/A	1.41421	#N/A	#N/A	0.693147	#N/A	#N/A
3498	2	#N/A	#N/A	2	#N/A	#N/A	1.41421	#N/A	#N/A	0.693147	#N/A	#N/A
3507	4	#N/A	#N/A	1	#N/A	#N/A	1	#N/A	#N/A	0	#N/A	#N/A
3515	4	#N/A	#N/A	1	#N/A	#N/A	1	#N/A	#N/A	0	#N/A	#N/A
3522	8	#N/A	#N/A	2	#N/A	#N/A	1.41421	#N/A	#N/A	0.562335	#N/A	#N/A
3532	14	#N/A	#N/A	4	#N/A	#N/A	2	#N/A	#N/A	0.895333	#N/A	#N/A
3533	31	#N/A	#N/A	3	#N/A	#N/A	1.73205	#N/A	#N/A	0.457102	#N/A	#N/A
3534	9	#N/A	#N/A	5	#N/A	#N/A	2.23607	#N/A	#N/A	1.42706	#N/A	#N/A
3540	1	#N/A	#N/A	1	#N/A	#N/A	1	#N/A	#N/A	0	#N/A	#N/A
3541	20	#N/A	#N/A	4	#N/A	#N/A	2	#N/A	#N/A	1.22061	#N/A	#N/A
3569	25	#N/A	#N/A	7	#N/A	#N/A	2.64575	#N/A	#N/A	1.73527	#N/A	#N/A
3570	1	#N/A	#N/A	1	#N/A	#N/A	1	#N/A	#N/A	0	#N/A	#N/A
3572	1	#N/A	#N/A	1	#N/A	#N/A	1	#N/A	#N/A	0	#N/A	#N/A
3573	#N/A	#N/A	1	#N/A	#N/A	1	#N/A	#N/A	1	#N/A	#N/A	0
3578	2	#N/A	#N/A	1	#N/A	#N/A	1	#N/A	#N/A	0	#N/A	#N/A
3583	21	#N/A	#N/A	2	#N/A	#N/A	1.41421	#N/A	#N/A	0.486913	#N/A	#N/A
3584	3	#N/A	#N/A	2	#N/A	#N/A	1.41421	#N/A	#N/A	0.636514	#N/A	#N/A
3592	#N/A	#N/A	1	#N/A	#N/A	1	#N/A	#N/A	1	#N/A	#N/A	0
3599	7	#N/A	#N/A	6	#N/A	#N/A	2.44949	#N/A	#N/A	1.74787	#N/A	#N/A
3604	1	#N/A	#N/A	1	#N/A	#N/A	1	#N/A	#N/A	0	#N/A	#N/A
3611	2	#N/A	#N/A	1	#N/A	#N/A	1	#N/A	#N/A	0	#N/A	#N/A
3614	12	#N/A	#N/A	5	#N/A	#N/A	2.23607	#N/A	#N/A	1.35798	#N/A	#N/A
3626	4	#N/A	#N/A	2	#N/A	#N/A	1.41421	#N/A	#N/A	0.693147	#N/A	#N/A
3633	8	#N/A	#N/A	2	#N/A	#N/A	1.41421	#N/A	#N/A	0.562335	#N/A	#N/A
3640	14	#N/A	#N/A	2	#N/A	#N/A	1.41421	#N/A	#N/A	0.682908	#N/A	#N/A
3648	2	2	#N/A	1	1	#N/A	1	1	#N/A	0	0	#N/A
3653	13	#N/A	#N/A	5	#N/A	#N/A	2.23607	#N/A	#N/A	1.47913	#N/A	#N/A
3654	2	#N/A	#N/A	2	#N/A	#N/A	1.41421	#N/A	#N/A	0.693147	#N/A	#N/A
3665	2	#N/A	#N/A	2	#N/A	#N/A	1.41421	#N/A	#N/A	0.693147	#N/A	#N/A
3667	#N/A	#N/A	3	#N/A	#N/A	1	#N/A	#N/A	0.57735	#N/A	#N/A	0
3673	10	#N/A	1	4	#N/A	1	2	#N/A	1	1.16828	#N/A	0
3674	20	#N/A	#N/A	3	#N/A	#N/A	1.73205	#N/A	#N/A	1.02965	#N/A	#N/A
3675	#N/A	#N/A	1	#N/A	#N/A	1	#N/A	#N/A	1	#N/A	#N/A	0
3678	#N/A	#N/A	1	#N/A	#N/A	1	#N/A	#N/A	1	#N/A	#N/A	0
3681	35	35	#N/A	4	4	#N/A	2	2	#N/A	1.00333	1.00333	#N/A
3684	1	#N/A	#N/A	1	#N/A	#N/A	1	#N/A	#N/A	0	#N/A	#N/A
3706	#N/A	#N/A	1	#N/A	#N/A	1	#N/A	#N/A	1	#N/A	#N/A	0
3709	8	2	#N/A	1	1	#N/A	1	1	#N/A	0	0	#N/A
3711	94	90	#N/A	4	3	#N/A	2	1.73205	#N/A	1.07084	0.934634	#N/A
3712	2	#N/A	#N/A	1	#N/A	#N/A	1	#N/A	#N/A	0	#N/A	#N/A
3720	6	6	#N/A	2	2	#N/A	1.41421	1.41421	#N/A	0.450561	0.450561	#N/A
3727	7	#N/A	#N/A	4	#N/A	#N/A	2	#N/A	#N/A	1.15374	#N/A	#N/A
3732	1	#N/A	#N/A	1	#N/A	#N/A	1	#N/A	#N/A	0	#N/A	#N/A
3733	18	#N/A	#N/A	3	#N/A	#N/A	1.73205	#N/A	#N/A	0.854415	#N/A	#N/A
3738	5	#N/A	#N/A	2	#N/A	#N/A	1.41421	#N/A	#N/A	0.500402	#N/A	#N/A
3746	21	#N/A	#N/A	8	#N/A	#N/A	2.82843	#N/A	#N/A	1.56485	#N/A	#N/A
3761	7	#N/A	#N/A	2	#N/A	#N/A	1.41421	#N/A	#N/A	0.682908	#N/A	#N/A
3767	5	#N/A	4	2	#N/A	4	1.41421	#N/A	2	0.500402	#N/A	1.38629
3774	50	#N/A	#N/A	5	#N/A	#N/A	2.23607	#N/A	#N/A	0.950523	#N/A	#N/A
3802	3	#N/A	#N/A	2	#N/A	#N/A	1.41421	#N/A	#N/A	0.636514	#N/A	#N/A
3818	6	#N/A	#N/A	2	#N/A	#N/A	1.41421	#N/A	#N/A	0.636514	#N/A	#N/A
3820	22	#N/A	#N/A	7	#N/A	#N/A	2.64575	#N/A	#N/A	1.65403	#N/A	#N/A
3850	3	#N/A	#N/A	2	#N/A	#N/A	1.41421	#N/A	#N/A	0.636514	#N/A	#N/A
3858	1	1	#N/A	1	1	#N/A	1	1	#N/A	0	0	#N/A
3867	2	#N/A	#N/A	1	#N/A	#N/A	1	#N/A	#N/A	0	#N/A	#N/A
3873	22	22	#N/A	1	1	#N/A	1	1	#N/A	0	0	#N/A
3874	1	#N/A	#N/A	1	#N/A	#N/A	1	#N/A	#N/A	0	#N/A	#N/A
3883	16	#N/A	#N/A	6	#N/A	#N/A	2.44949	#N/A	#N/A	1.65167	#N/A	#N/A
3917	1	#N/A	#N/A	1	#N/A	#N/A	1	#N/A	#N/A	0	#N/A	#N/A
3921	1	#N/A	#N/A	1	#N/A	#N/A	1	#N/A	#N/A	0	#N/A	#N/A
3932	10	#N/A	#N/A	2	#N/A	#N/A	1.41421	#N/A	#N/A	0.325083	#N/A	#N/A
3937	1	#N/A	#N/A	1	#N/A	#N/A	1	#N/A	#N/A	0	#N/A	#N/A
3942	4	#N/A	#N/A	3	#N/A	#N/A	1.73205	#N/A	#N/A	1.03972	#N/A	#N/A
3952	2	#N/A	#N/A	2	#N/A	#N/A	1.41421	#N/A	#N/A	0.693147	#N/A	#N/A
3967	1	#N/A	#N/A	1	#N/A	#N/A	1	#N/A	#N/A	0	#N/A	#N/A
3973	#N/A	#N/A	1	#N/A	#N/A	1	#N/A	#N/A	1	#N/A	#N/A	0
3978	72	72	#N/A	1	1	#N/A	1	1	#N/A	0	0	#N/A
3992	1	1	#N/A	1	1	#N/A	1	1	#N/A	0	0	#N/A
4004	5	#N/A	1	1	#N/A	1	1	#N/A	1	0	#N/A	0
4007	#N/A	#N/A	1	#N/A	#N/A	1	#N/A	#N/A	1	#N/A	#N/A	0
4023	1	#N/A	#N/A	1	#N/A	#N/A	1	#N/A	#N/A	0	#N/A	#N/A
4024	8	#N/A	#N/A	4	#N/A	#N/A	2	#N/A	#N/A	1.32089	#N/A	#N/A
4033	1	#N/A	#N/A	1	#N/A	#N/A	1	#N/A	#N/A	0	#N/A	#N/A
4034	4	#N/A	#N/A	1	#N/A	#N/A	1	#N/A	#N/A	0	#N/A	#N/A
4038	3	#N/A	#N/A	2	#N/A	#N/A	1.41421	#N/A	#N/A	0.636514	#N/A	#N/A
4062	1	1	#N/A	1	1	#N/A	1	1	#N/A	0	0	#N/A
4066	5	#N/A	#N/A	2	#N/A	#N/A	1.41421	#N/A	#N/A	0.673012	#N/A	#N/A
4071	#N/A	#N/A	3	#N/A	#N/A	3	#N/A	#N/A	1.73205	#N/A	#N/A	1.09861
4106	8	#N/A	#N/A	1	#N/A	#N/A	1	#N/A	#N/A	0	#N/A	#N/A
4114	8	#N/A	#N/A	1	#N/A	#N/A	1	#N/A	#N/A	0	#N/A	#N/A
4128	2	#N/A	#N/A	1	#N/A	#N/A	1	#N/A	#N/A	0	#N/A	#N/A
4133	#N/A	#N/A	1	#N/A	#N/A	1	#N/A	#N/A	1	#N/A	#N/A	0
4154	#N/A	#N/A	1	#N/A	#N/A	1	#N/A	#N/A	1	#N/A	#N/A	0
4156	2	#N/A	#N/A	1	#N/A	#N/A	1	#N/A	#N/A	0	#N/A	#N/A
4160	#N/A	#N/A	2	#N/A	#N/A	2	#N/A	#N/A	1.41421	#N/A	#N/A	0.693147
4167	1	#N/A	#N/A	1	#N/A	#N/A	1	#N/A	#N/A	0	#N/A	#N/A
4171	2	#N/A	#N/A	1	#N/A	#N/A	1	#N/A	#N/A	0	#N/A	#N/A
4174	2	2	#N/A	1	1	#N/A	1	1	#N/A	0	0	#N/A
4179	1	1	#N/A	1	1	#N/A	1	1	#N/A	0	0	#N/A
4203	1	#N/A	#N/A	1	#N/A	#N/A	1	#N/A	#N/A	0	#N/A	#N/A
4212	4	#N/A	#N/A	2	#N/A	#N/A	1.41421	#N/A	#N/A	0.693147	#N/A	#N/A
4236	4	#N/A	#N/A	3	#N/A	#N/A	1.73205	#N/A	#N/A	1.03972	#N/A	#N/A
4241	4	#N/A	#N/A	3	#N/A	#N/A	1.73205	#N/A	#N/A	1.03972	#N/A	#N/A
4242	268	#N/A	#N/A	3	#N/A	#N/A	1.73205	#N/A	#N/A	0.713654	#N/A	#N/A
4247	38	#N/A	#N/A	4	#N/A	#N/A	2	#N/A	#N/A	1.15557	#N/A	#N/A
4266	25	2	1	7	2	1	2.64575	1.41421	1	1.75576	0.693147	0
4272	1	#N/A	#N/A	1	#N/A	#N/A	1	#N/A	#N/A	0	#N/A	#N/A
4275	71	#N/A	#N/A	8	#N/A	#N/A	2.82843	#N/A	#N/A	1.72685	#N/A	#N/A
4277	2	#N/A	1	1	#N/A	1	1	#N/A	1	0	#N/A	0
4279	1	#N/A	#N/A	1	#N/A	#N/A	1	#N/A	#N/A	0	#N/A	#N/A
4280	2	#N/A	#N/A	1	#N/A	#N/A	1	#N/A	#N/A	0	#N/A	#N/A
4283	31	#N/A	#N/A	5	#N/A	#N/A	2.23607	#N/A	#N/A	0.794682	#N/A	#N/A
4299	#N/A	#N/A	1	#N/A	#N/A	1	#N/A	#N/A	1	#N/A	#N/A	0
4303	2	#N/A	#N/A	1	#N/A	#N/A	1	#N/A	#N/A	0	#N/A	#N/A
4308	3	#N/A	#N/A	3	#N/A	#N/A	1.73205	#N/A	#N/A	1.09861	#N/A	#N/A
4310	30	#N/A	#N/A	1	#N/A	#N/A	1	#N/A	#N/A	0	#N/A	#N/A
4311	6	#N/A	#N/A	2	#N/A	#N/A	1.41421	#N/A	#N/A	0.636514	#N/A	#N/A
4313	4	#N/A	#N/A	2	#N/A	#N/A	1.41421	#N/A	#N/A	0.562335	#N/A	#N/A
4315	2	#N/A	#N/A	1	#N/A	#N/A	1	#N/A	#N/A	0	#N/A	#N/A
4320	13	#N/A	#N/A	4	#N/A	#N/A	2	#N/A	#N/A	1.22028	#N/A	#N/A
4321	4	#N/A	1	2	#N/A	1	1.41421	#N/A	1	0.562335	#N/A	0
4330	1	#N/A	#N/A	1	#N/A	#N/A	1	#N/A	#N/A	0	#N/A	#N/A
4331	2	#N/A	#N/A	1	#N/A	#N/A	1	#N/A	#N/A	0	#N/A	#N/A
4346	1	1	#N/A	1	1	#N/A	1	1	#N/A	0	0	#N/A
4356	2	#N/A	#N/A	1	#N/A	#N/A	1	#N/A	#N/A	0	#N/A	#N/A
4362	1	#N/A	#N/A	1	#N/A	#N/A	1	#N/A	#N/A	0	#N/A	#N/A
4370	1	1	#N/A	1	1	#N/A	1	1	#N/A	0	0	#N/A
4394	64	#N/A	#N/A	13	#N/A	#N/A	3.60555	#N/A	#N/A	2.46661	#N/A	#N/A
4403	2	2	#N/A	1	1	#N/A	1	1	#N/A	0	0	#N/A
4406	2	#N/A	#N/A	1	#N/A	#N/A	1	#N/A	#N/A	0	#N/A	#N/A
4411	3	3	#N/A	1	1	#N/A	1	1	#N/A	0	0	#N/A
4438	15	15	1	5	5	1	2.23607	2.23607	1	1.48975	1.48975	0
4442	#N/A	#N/A	5	#N/A	#N/A	2	#N/A	#N/A	0.894427	#N/A	#N/A	0.500402
4458	1	#N/A	#N/A	1	#N/A	#N/A	1	#N/A	#N/A	0	#N/A	#N/A
4474	1	1	#N/A	1	1	#N/A	1	1	#N/A	0	0	#N/A
4479	1	#N/A	#N/A	1	#N/A	#N/A	1	#N/A	#N/A	0	#N/A	#N/A
4496	1	#N/A	#N/A	1	#N/A	#N/A	1	#N/A	#N/A	0	#N/A	#N/A
4512	74	#N/A	#N/A	6	#N/A	#N/A	2.44949	#N/A	#N/A	1.70091	#N/A	#N/A
4531	2	2	#N/A	1	1	#N/A	1	1	#N/A	0	0	#N/A
4535	1	#N/A	#N/A	1	#N/A	#N/A	1	#N/A	#N/A	0	#N/A	#N/A
4543	88	88	#N/A	7	7	#N/A	2.64575	2.64575	#N/A	1.49881	1.49881	#N/A
4550	1	#N/A	#N/A	1	#N/A	#N/A	1	#N/A	#N/A	0	#N/A	#N/A
4566	1	#N/A	#N/A	1	#N/A	#N/A	1	#N/A	#N/A	0	#N/A	#N/A
4586	5	#N/A	#N/A	2	#N/A	#N/A	1.41421	#N/A	#N/A	0.673012	#N/A	#N/A
4587	32	#N/A	#N/A	2	#N/A	#N/A	1.41421	#N/A	#N/A	0.233792	#N/A	#N/A
4591	2	#N/A	#N/A	2	#N/A	#N/A	1.41421	#N/A	#N/A	0.693147	#N/A	#N/A
4616	40	#N/A	#N/A	2	#N/A	#N/A	1.41421	#N/A	#N/A	0.688139	#N/A	#N/A
4625	1	1	#N/A	1	1	#N/A	1	1	#N/A	0	0	#N/A
4627	2	#N/A	#N/A	2	#N/A	#N/A	1.41421	#N/A	#N/A	0.693147	#N/A	#N/A
4628	2	#N/A	#N/A	1	#N/A	#N/A	1	#N/A	#N/A	0	#N/A	#N/A
4629	4	#N/A	#N/A	1	#N/A	#N/A	1	#N/A	#N/A	0	#N/A	#N/A
4633	1	#N/A	#N/A	1	#N/A	#N/A	1	#N/A	#N/A	0	#N/A	#N/A
4652	25	#N/A	#N/A	6	#N/A	#N/A	2.44949	#N/A	#N/A	1.42697	#N/A	#N/A
4654	1	#N/A	#N/A	1	#N/A	#N/A	1	#N/A	#N/A	0	#N/A	#N/A
4663	2	#N/A	#N/A	2	#N/A	#N/A	1.41421	#N/A	#N/A	0.693147	#N/A	#N/A
4670	38	#N/A	3	7	#N/A	1	2.64575	#N/A	0.57735	1.4893	#N/A	0
4676	6	#N/A	#N/A	1	#N/A	#N/A	1	#N/A	#N/A	0	#N/A	#N/A
4677	1	#N/A	1	1	#N/A	1	1	#N/A	1	0	#N/A	0
4682	31	#N/A	#N/A	1	#N/A	#N/A	1	#N/A	#N/A	0	#N/A	#N/A
4685	6	#N/A	#N/A	1	#N/A	#N/A	1	#N/A	#N/A	0	#N/A	#N/A
4686	10	#N/A	#N/A	1	#N/A	#N/A	1	#N/A	#N/A	0	#N/A	#N/A
4709	3	2	#N/A	2	1	#N/A	1.41421	1	#N/A	0.636514	0	#N/A
4736	1	#N/A	#N/A	1	#N/A	#N/A	1	#N/A	#N/A	0	#N/A	#N/A
4760	34	#N/A	#N/A	6	#N/A	#N/A	2.44949	#N/A	#N/A	1.1796	#N/A	#N/A
4761	#N/A	#N/A	1	#N/A	#N/A	1	#N/A	#N/A	1	#N/A	#N/A	0
4782	1	#N/A	#N/A	1	#N/A	#N/A	1	#N/A	#N/A	0	#N/A	#N/A
4808	2	#N/A	#N/A	1	#N/A	#N/A	1	#N/A	#N/A	0	#N/A	#N/A
4832	1	#N/A	#N/A	1	#N/A	#N/A	1	#N/A	#N/A	0	#N/A	#N/A
4841	129	1	15	9	1	7	3	1	1.80739	1.84832	0	1.70947
4888	2	#N/A	#N/A	2	#N/A	#N/A	1.41421	#N/A	#N/A	0.693147	#N/A	#N/A
4926	11	#N/A	#N/A	3	#N/A	#N/A	1.73205	#N/A	#N/A	0.600166	#N/A	#N/A
4940	1	#N/A	#N/A	1	#N/A	#N/A	1	#N/A	#N/A	0	#N/A	#N/A
4950	22	1	#N/A	1	1	#N/A	1	1	#N/A	0	0	#N/A
4961	12	12	#N/A	1	1	#N/A	1	1	#N/A	0	0	#N/A
4967	84	#N/A	#N/A	4	#N/A	#N/A	2	#N/A	#N/A	0.979671	#N/A	#N/A
4973	#N/A	#N/A	1	#N/A	#N/A	1	#N/A	#N/A	1	#N/A	#N/A	0
4983	28	#N/A	#N/A	2	#N/A	#N/A	1.41421	#N/A	#N/A	0.562335	#N/A	#N/A
4988	1	#N/A	#N/A	1	#N/A	#N/A	1	#N/A	#N/A	0	#N/A	#N/A
4994	1	#N/A	#N/A	1	#N/A	#N/A	1	#N/A	#N/A	0	#N/A	#N/A
4999	13	#N/A	#N/A	2	#N/A	#N/A	1.41421	#N/A	#N/A	0.617242	#N/A	#N/A
5004	1	#N/A	#N/A	1	#N/A	#N/A	1	#N/A	#N/A	0	#N/A	#N/A
5016	26	#N/A	#N/A	1	#N/A	#N/A	1	#N/A	#N/A	0	#N/A	#N/A
5031	7	#N/A	#N/A	4	#N/A	#N/A	2	#N/A	#N/A	1.35178	#N/A	#N/A
5038	4	#N/A	#N/A	2	#N/A	#N/A	1.41421	#N/A	#N/A	0.693147	#N/A	#N/A
5064	3	#N/A	#N/A	3	#N/A	#N/A	1.73205	#N/A	#N/A	1.09861	#N/A	#N/A
5066	#N/A	#N/A	3	#N/A	#N/A	1	#N/A	#N/A	0.57735	#N/A	#N/A	0
5083	4	#N/A	#N/A	1	#N/A	#N/A	1	#N/A	#N/A	0	#N/A	#N/A
5089	602	602	#N/A	11	11	#N/A	3.31662	3.31662	#N/A	1.48414	1.48414	#N/A
5094	570	93	2	13	6	2	3.60555	2.44949	1.41421	2.16459	1.68995	0.693147
5096	4	#N/A	#N/A	1	#N/A	#N/A	1	#N/A	#N/A	0	#N/A	#N/A
5100	#N/A	#N/A	1	#N/A	#N/A	1	#N/A	#N/A	1	#N/A	#N/A	0
5107	1	#N/A	#N/A	1	#N/A	#N/A	1	#N/A	#N/A	0	#N/A	#N/A
5121	1	#N/A	#N/A	1	#N/A	#N/A	1	#N/A	#N/A	0	#N/A	#N/A
5131	2	#N/A	#N/A	1	#N/A	#N/A	1	#N/A	#N/A	0	#N/A	#N/A
5135	4	#N/A	#N/A	1	#N/A	#N/A	1	#N/A	#N/A	0	#N/A	#N/A
5139	#N/A	#N/A	1	#N/A	#N/A	1	#N/A	#N/A	1	#N/A	#N/A	0
5144	1	#N/A	#N/A	1	#N/A	#N/A	1	#N/A	#N/A	0	#N/A	#N/A
5148	1	1	30	1	1	5	1	1	0.912871	0	0	1.38476
5154	1	#N/A	#N/A	1	#N/A	#N/A	1	#N/A	#N/A	0	#N/A	#N/A
5179	2	#N/A	#N/A	1	#N/A	#N/A	1	#N/A	#N/A	0	#N/A	#N/A
5180	#N/A	#N/A	3	#N/A	#N/A	2	#N/A	#N/A	1.1547	#N/A	#N/A	0.636514
5189	3	#N/A	#N/A	2	#N/A	#N/A	1.41421	#N/A	#N/A	0.636514	#N/A	#N/A
5190	71	#N/A	15	10	#N/A	6	3.16228	#N/A	1.54919	0.994836	#N/A	1.48782
5197	14	#N/A	#N/A	1	#N/A	#N/A	1	#N/A	#N/A	0	#N/A	#N/A
5205	49	#N/A	#N/A	6	#N/A	#N/A	2.44949	#N/A	#N/A	1.48241	#N/A	#N/A
5213	1	#N/A	#N/A	1	#N/A	#N/A	1	#N/A	#N/A	0	#N/A	#N/A
5253	4	#N/A	#N/A	2	#N/A	#N/A	1.41421	#N/A	#N/A	0.562335	#N/A	#N/A
5254	1	#N/A	#N/A	1	#N/A	#N/A	1	#N/A	#N/A	0	#N/A	#N/A
5259	2	#N/A	#N/A	2	#N/A	#N/A	1.41421	#N/A	#N/A	0.693147	#N/A	#N/A
5280	4	#N/A	#N/A	1	#N/A	#N/A	1	#N/A	#N/A	0	#N/A	#N/A
5286	#N/A	#N/A	1	#N/A	#N/A	1	#N/A	#N/A	1	#N/A	#N/A	0
5293	1	#N/A	#N/A	1	#N/A	#N/A	1	#N/A	#N/A	0	#N/A	#N/A
5301	1	#N/A	#N/A	1	#N/A	#N/A	1	#N/A	#N/A	0	#N/A	#N/A
5302	5	#N/A	#N/A	3	#N/A	#N/A	1.73205	#N/A	#N/A	0.950271	#N/A	#N/A
5304	1	#N/A	#N/A	1	#N/A	#N/A	1	#N/A	#N/A	0	#N/A	#N/A
5307	1	#N/A	#N/A	1	#N/A	#N/A	1	#N/A	#N/A	0	#N/A	#N/A
5323	1	#N/A	#N/A	1	#N/A	#N/A	1	#N/A	#N/A	0	#N/A	#N/A
5324	21	#N/A	#N/A	1	#N/A	#N/A	1	#N/A	#N/A	0	#N/A	#N/A
5333	2	#N/A	#N/A	1	#N/A	#N/A	1	#N/A	#N/A	0	#N/A	#N/A
5336	1	#N/A	#N/A	1	#N/A	#N/A	1	#N/A	#N/A	0	#N/A	#N/A
5362	4	#N/A	#N/A	1	#N/A	#N/A	1	#N/A	#N/A	0	#N/A	#N/A
5363	6	#N/A	#N/A	2	#N/A	#N/A	1.41421	#N/A	#N/A	0.636514	#N/A	#N/A
5368	68	2	1	6	2	1	2.44949	1.41421	1	1.47132	0.693147	0
5375	#N/A	#N/A	3	#N/A	#N/A	2	#N/A	#N/A	1.1547	#N/A	#N/A	0.636514
5376	2	#N/A	#N/A	1	#N/A	#N/A	1	#N/A	#N/A	0	#N/A	#N/A
5381	3	#N/A	#N/A	2	#N/A	#N/A	1.41421	#N/A	#N/A	0.636514	#N/A	#N/A
5402	3	#N/A	#N/A	1	#N/A	#N/A	1	#N/A	#N/A	0	#N/A	#N/A
5404	5	#N/A	#N/A	1	#N/A	#N/A	1	#N/A	#N/A	0	#N/A	#N/A
5417	114	2	3	4	1	1	2	1	0.57735	0.891353	0	0
5422	22	#N/A	#N/A	4	#N/A	#N/A	2	#N/A	#N/A	1.26365	#N/A	#N/A
5425	12	#N/A	#N/A	1	#N/A	#N/A	1	#N/A	#N/A	0	#N/A	#N/A
5430	1	1	#N/A	1	1	#N/A	1	1	#N/A	0	0	#N/A
5437	2	#N/A	#N/A	1	#N/A	#N/A	1	#N/A	#N/A	0	#N/A	#N/A
5441	10	#N/A	#N/A	4	#N/A	#N/A	2	#N/A	#N/A	1.0889	#N/A	#N/A
5455	4	2	#N/A	1	1	#N/A	1	1	#N/A	0	0	#N/A
5462	8	#N/A	#N/A	1	#N/A	#N/A	1	#N/A	#N/A	0	#N/A	#N/A
5465	10	#N/A	#N/A	3	#N/A	#N/A	1.73205	#N/A	#N/A	0.943348	#N/A	#N/A
5468	6	#N/A	#N/A	2	#N/A	#N/A	1.41421	#N/A	#N/A	0.636514	#N/A	#N/A
5471	1	#N/A	#N/A	1	#N/A	#N/A	1	#N/A	#N/A	0	#N/A	#N/A
5473	3	#N/A	#N/A	3	#N/A	#N/A	1.73205	#N/A	#N/A	1.09861	#N/A	#N/A
5486	2	#N/A	#N/A	1	#N/A	#N/A	1	#N/A	#N/A	0	#N/A	#N/A
5499	223	6	#N/A	6	1	#N/A	2.44949	1	#N/A	0.957419	0	#N/A
5505	65	55	#N/A	8	2	#N/A	2.82843	1.41421	#N/A	0.775152	0.15621	#N/A
5512	12	#N/A	#N/A	3	#N/A	#N/A	1.73205	#N/A	#N/A	0.721464	#N/A	#N/A
5513	1	#N/A	#N/A	1	#N/A	#N/A	1	#N/A	#N/A	0	#N/A	#N/A
5520	3	#N/A	#N/A	2	#N/A	#N/A	1.41421	#N/A	#N/A	0.636514	#N/A	#N/A
5521	3	#N/A	#N/A	1	#N/A	#N/A	1	#N/A	#N/A	0	#N/A	#N/A
5533	2	#N/A	#N/A	2	#N/A	#N/A	1.41421	#N/A	#N/A	0.693147	#N/A	#N/A
5542	1	#N/A	#N/A	1	#N/A	#N/A	1	#N/A	#N/A	0	#N/A	#N/A
5543	14	#N/A	#N/A	1	#N/A	#N/A	1	#N/A	#N/A	0	#N/A	#N/A
5544	48	#N/A	#N/A	3	#N/A	#N/A	1.73205	#N/A	#N/A	0.814645	#N/A	#N/A
5546	10	#N/A	#N/A	2	#N/A	#N/A	1.41421	#N/A	#N/A	0.500402	#N/A	#N/A
5576	34	#N/A	#N/A	3	#N/A	#N/A	1.73205	#N/A	#N/A	0.846366	#N/A	#N/A
5586	56	#N/A	#N/A	4	#N/A	#N/A	2	#N/A	#N/A	1.10759	#N/A	#N/A
5598	8	#N/A	#N/A	2	#N/A	#N/A	1.41421	#N/A	#N/A	0.661563	#N/A	#N/A
5608	1	#N/A	#N/A	1	#N/A	#N/A	1	#N/A	#N/A	0	#N/A	#N/A
5611	31	#N/A	#N/A	2	#N/A	#N/A	1.41421	#N/A	#N/A	0.667432	#N/A	#N/A
5615	2	#N/A	#N/A	1	#N/A	#N/A	1	#N/A	#N/A	0	#N/A	#N/A
5616	4	#N/A	#N/A	2	#N/A	#N/A	1.41421	#N/A	#N/A	0.562335	#N/A	#N/A
5681	2	#N/A	#N/A	1	#N/A	#N/A	1	#N/A	#N/A	0	#N/A	#N/A
5684	34	#N/A	#N/A	2	#N/A	#N/A	1.41421	#N/A	#N/A	0.465999	#N/A	#N/A
5687	12	#N/A	#N/A	3	#N/A	#N/A	1.73205	#N/A	#N/A	0.959615	#N/A	#N/A
5690	1	1	#N/A	1	1	#N/A	1	1	#N/A	0	0	#N/A
5694	1243	#N/A	#N/A	8	#N/A	#N/A	2.82843	#N/A	#N/A	1.20682	#N/A	#N/A
5698	2	#N/A	#N/A	2	#N/A	#N/A	1.41421	#N/A	#N/A	0.693147	#N/A	#N/A
5701	22	#N/A	#N/A	6	#N/A	#N/A	2.44949	#N/A	#N/A	1.42722	#N/A	#N/A
5703	1	#N/A	1	1	#N/A	1	1	#N/A	1	0	#N/A	0
5704	9	7	#N/A	4	3	#N/A	2	1.73205	#N/A	1.27303	0.9557	#N/A
5717	13	#N/A	#N/A	3	#N/A	#N/A	1.73205	#N/A	#N/A	0.830518	#N/A	#N/A
5722	3	3	1	2	2	1	1.41421	1.41421	1	0.636514	0.636514	0
5726	2	2	#N/A	2	2	#N/A	1.41421	1.41421	#N/A	0.693147	0.693147	#N/A
5728	1	#N/A	#N/A	1	#N/A	#N/A	1	#N/A	#N/A	0	#N/A	#N/A
5736	5	#N/A	13	2	#N/A	3	1.41421	#N/A	0.83205	0.673012	#N/A	0.535961
5741	30	#N/A	#N/A	6	#N/A	#N/A	2.44949	#N/A	#N/A	1.61812	#N/A	#N/A
5745	3	#N/A	#N/A	1	#N/A	#N/A	1	#N/A	#N/A	0	#N/A	#N/A
5748	1	#N/A	#N/A	1	#N/A	#N/A	1	#N/A	#N/A	0	#N/A	#N/A
5764	123	#N/A	#N/A	9	#N/A	#N/A	3	#N/A	#N/A	1.67028	#N/A	#N/A
5772	5	#N/A	#N/A	1	#N/A	#N/A	1	#N/A	#N/A	0	#N/A	#N/A
5778	17	#N/A	#N/A	1	#N/A	#N/A	1	#N/A	#N/A	0	#N/A	#N/A
5779	1	1	#N/A	1	1	#N/A	1	1	#N/A	0	0	#N/A
5781	223	#N/A	#N/A	2	#N/A	#N/A	1.41421	#N/A	#N/A	0.0512065	#N/A	#N/A
5790	2	#N/A	#N/A	1	#N/A	#N/A	1	#N/A	#N/A	0	#N/A	#N/A
5812	511	#N/A	#N/A	8	#N/A	#N/A	2.82843	#N/A	#N/A	1.41017	#N/A	#N/A
5816	#N/A	#N/A	1	#N/A	#N/A	1	#N/A	#N/A	1	#N/A	#N/A	0
5850	4	#N/A	#N/A	1	#N/A	#N/A	1	#N/A	#N/A	0	#N/A	#N/A
5853	1	#N/A	#N/A	1	#N/A	#N/A	1	#N/A	#N/A	0	#N/A	#N/A
5867	#N/A	#N/A	1	#N/A	#N/A	1	#N/A	#N/A	1	#N/A	#N/A	0
5871	#N/A	#N/A	1	#N/A	#N/A	1	#N/A	#N/A	1	#N/A	#N/A	0
5876	2	2	#N/A	2	2	#N/A	1.41421	1.41421	#N/A	0.693147	0.693147	#N/A
5899	1	#N/A	#N/A	1	#N/A	#N/A	1	#N/A	#N/A	0	#N/A	#N/A
5903	7	#N/A	#N/A	1	#N/A	#N/A	1	#N/A	#N/A	0	#N/A	#N/A
5908	1	#N/A	#N/A	1	#N/A	#N/A	1	#N/A	#N/A	0	#N/A	#N/A
5924	1	#N/A	#N/A	1	#N/A	#N/A	1	#N/A	#N/A	0	#N/A	#N/A
5935	2	#N/A	1	1	#N/A	1	1	#N/A	1	0	#N/A	0
5951	9	#N/A	#N/A	2	#N/A	#N/A	1.41421	#N/A	#N/A	0.636514	#N/A	#N/A
5952	1	#N/A	#N/A	1	#N/A	#N/A	1	#N/A	#N/A	0	#N/A	#N/A
5957	1	#N/A	#N/A	1	#N/A	#N/A	1	#N/A	#N/A	0	#N/A	#N/A
5962	5	#N/A	#N/A	5	#N/A	#N/A	2.23607	#N/A	#N/A	1.60944	#N/A	#N/A
5970	3	#N/A	#N/A	1	#N/A	#N/A	1	#N/A	#N/A	0	#N/A	#N/A
5976	16	#N/A	#N/A	2	#N/A	#N/A	1.41421	#N/A	#N/A	0.37677	#N/A	#N/A
5986	2	#N/A	#N/A	1	#N/A	#N/A	1	#N/A	#N/A	0	#N/A	#N/A
6003	1	#N/A	#N/A	1	#N/A	#N/A	1	#N/A	#N/A	0	#N/A	#N/A
6015	1	#N/A	#N/A	1	#N/A	#N/A	1	#N/A	#N/A	0	#N/A	#N/A
6041	1	#N/A	#N/A	1	#N/A	#N/A	1	#N/A	#N/A	0	#N/A	#N/A
6062	4	#N/A	#N/A	1	#N/A	#N/A	1	#N/A	#N/A	0	#N/A	#N/A
6070	83	#N/A	#N/A	5	#N/A	#N/A	2.23607	#N/A	#N/A	1.18157	#N/A	#N/A
6071	1	#N/A	#N/A	1	#N/A	#N/A	1	#N/A	#N/A	0	#N/A	#N/A
6077	117	#N/A	#N/A	3	#N/A	#N/A	1.73205	#N/A	#N/A	0.234915	#N/A	#N/A
6078	2	#N/A	1	2	#N/A	1	1.41421	#N/A	1	0.693147	#N/A	0
6088	2	#N/A	#N/A	2	#N/A	#N/A	1.41421	#N/A	#N/A	0.693147	#N/A	#N/A
6089	#N/A	#N/A	2	#N/A	#N/A	2	#N/A	#N/A	1.41421	#N/A	#N/A	0.693147
6099	8	#N/A	#N/A	2	#N/A	#N/A	1.41421	#N/A	#N/A	0.562335	#N/A	#N/A
6100	1	#N/A	#N/A	1	#N/A	#N/A	1	#N/A	#N/A	0	#N/A	#N/A
6104	9	#N/A	#N/A	4	#N/A	#N/A	2	#N/A	#N/A	1.21489	#N/A	#N/A
6105	2	#N/A	#N/A	1	#N/A	#N/A	1	#N/A	#N/A	0	#N/A	#N/A
6109	3	#N/A	#N/A	1	#N/A	#N/A	1	#N/A	#N/A	0	#N/A	#N/A
6113	#N/A	#N/A	1	#N/A	#N/A	1	#N/A	#N/A	1	#N/A	#N/A	0
6116	4	#N/A	#N/A	1	#N/A	#N/A	1	#N/A	#N/A	0	#N/A	#N/A
6120	#N/A	#N/A	2	#N/A	#N/A	2	#N/A	#N/A	1.41421	#N/A	#N/A	0.693147
6136	14	#N/A	#N/A	2	#N/A	#N/A	1.41421	#N/A	#N/A	0.59827	#N/A	#N/A
6142	6	#N/A	#N/A	3	#N/A	#N/A	1.73205	#N/A	#N/A	0.867563	#N/A	#N/A
6146	2	2	#N/A	1	1	#N/A	1	1	#N/A	0	0	#N/A
6160	1	#N/A	#N/A	1	#N/A	#N/A	1	#N/A	#N/A	0	#N/A	#N/A
6163	1	#N/A	#N/A	1	#N/A	#N/A	1	#N/A	#N/A	0	#N/A	#N/A
6166	49	#N/A	#N/A	5	#N/A	#N/A	2.23607	#N/A	#N/A	1.50934	#N/A	#N/A
6171	7	#N/A	#N/A	3	#N/A	#N/A	1.73205	#N/A	#N/A	0.9557	#N/A	#N/A
6173	#N/A	#N/A	2	#N/A	#N/A	2	#N/A	#N/A	1.41421	#N/A	#N/A	0.693147
6178	8	1	#N/A	2	1	#N/A	1.41421	1	#N/A	0.661563	0	#N/A
6183	1	#N/A	#N/A	1	#N/A	#N/A	1	#N/A	#N/A	0	#N/A	#N/A
6184	1	#N/A	#N/A	1	#N/A	#N/A	1	#N/A	#N/A	0	#N/A	#N/A
6211	9	1	#N/A	4	1	#N/A	2	1	#N/A	1.31078	0	#N/A
6221	1	#N/A	#N/A	1	#N/A	#N/A	1	#N/A	#N/A	0	#N/A	#N/A
6222	5	#N/A	#N/A	2	#N/A	#N/A	1.41421	#N/A	#N/A	0.500402	#N/A	#N/A
6242	31	#N/A	6	6	#N/A	2	2.44949	#N/A	0.816497	1.1435	#N/A	0.693147
6245	8	#N/A	#N/A	2	#N/A	#N/A	1.41421	#N/A	#N/A	0.562335	#N/A	#N/A
6275	4	3	1	4	3	1	2	1.73205	1	1.38629	1.09861	0
6279	10	#N/A	#N/A	1	#N/A	#N/A	1	#N/A	#N/A	0	#N/A	#N/A
6291	#N/A	#N/A	1	#N/A	#N/A	1	#N/A	#N/A	1	#N/A	#N/A	0
6294	1	#N/A	#N/A	1	#N/A	#N/A	1	#N/A	#N/A	0	#N/A	#N/A
6303	2	#N/A	#N/A	1	#N/A	#N/A	1	#N/A	#N/A	0	#N/A	#N/A
6310	370	#N/A	#N/A	12	#N/A	#N/A	3.4641	#N/A	#N/A	1.56045	#N/A	#N/A
6322	2	2	#N/A	1	1	#N/A	1	1	#N/A	0	0	#N/A
6327	3	#N/A	#N/A	3	#N/A	#N/A	1.73205	#N/A	#N/A	1.09861	#N/A	#N/A
6331	7	#N/A	#N/A	2	#N/A	#N/A	1.41421	#N/A	#N/A	0.410116	#N/A	#N/A
6337	11	#N/A	#N/A	3	#N/A	#N/A	1.73205	#N/A	#N/A	1.0362	#N/A	#N/A
6341	1	#N/A	1	1	#N/A	1	1	#N/A	1	0	#N/A	0
6362	#N/A	#N/A	11	#N/A	#N/A	2	#N/A	#N/A	0.603023	#N/A	#N/A	0.585953
6366	1	#N/A	#N/A	1	#N/A	#N/A	1	#N/A	#N/A	0	#N/A	#N/A
6376	#N/A	#N/A	1	#N/A	#N/A	1	#N/A	#N/A	1	#N/A	#N/A	0
6384	17	#N/A	#N/A	5	#N/A	#N/A	2.23607	#N/A	#N/A	1.36472	#N/A	#N/A
6387	10	#N/A	#N/A	2	#N/A	#N/A	1.41421	#N/A	#N/A	0.610864	#N/A	#N/A
6394	91	#N/A	#N/A	5	#N/A	#N/A	2.23607	#N/A	#N/A	0.465945	#N/A	#N/A
6407	1	#N/A	#N/A	1	#N/A	#N/A	1	#N/A	#N/A	0	#N/A	#N/A
6415	2	#N/A	#N/A	2	#N/A	#N/A	1.41421	#N/A	#N/A	0.693147	#N/A	#N/A
6416	#N/A	#N/A	2	#N/A	#N/A	1	#N/A	#N/A	0.707107	#N/A	#N/A	0
6421	1	1	#N/A	1	1	#N/A	1	1	#N/A	0	0	#N/A
6446	1	#N/A	#N/A	1	#N/A	#N/A	1	#N/A	#N/A	0	#N/A	#N/A
6462	1	1	#N/A	1	1	#N/A	1	1	#N/A	0	0	#N/A
6463	2	#N/A	#N/A	1	#N/A	#N/A	1	#N/A	#N/A	0	#N/A	#N/A
6481	#N/A	#N/A	26	#N/A	#N/A	8	#N/A	#N/A	1.56893	#N/A	#N/A	1.37181
6491	4	#N/A	#N/A	1	#N/A	#N/A	1	#N/A	#N/A	0	#N/A	#N/A
6493	#N/A	#N/A	1	#N/A	#N/A	1	#N/A	#N/A	1	#N/A	#N/A	0
6496	3	2	#N/A	1	1	#N/A	1	1	#N/A	0	0	#N/A
6499	30	#N/A	#N/A	3	#N/A	#N/A	1.73205	#N/A	#N/A	0.29114	#N/A	#N/A
6513	2	#N/A	#N/A	1	#N/A	#N/A	1	#N/A	#N/A	0	#N/A	#N/A
6527	8	#N/A	#N/A	1	#N/A	#N/A	1	#N/A	#N/A	0	#N/A	#N/A
6531	1	#N/A	#N/A	1	#N/A	#N/A	1	#N/A	#N/A	0	#N/A	#N/A
6534	4	#N/A	#N/A	2	#N/A	#N/A	1.41421	#N/A	#N/A	0.562335	#N/A	#N/A
6568	#N/A	#N/A	1	#N/A	#N/A	1	#N/A	#N/A	1	#N/A	#N/A	0
6570	2	#N/A	#N/A	1	#N/A	#N/A	1	#N/A	#N/A	0	#N/A	#N/A
6585	4	#N/A	#N/A	2	#N/A	#N/A	1.41421	#N/A	#N/A	0.693147	#N/A	#N/A
6587	6	#N/A	#N/A	3	#N/A	#N/A	1.73205	#N/A	#N/A	1.0114	#N/A	#N/A
6606	2	#N/A	#N/A	2	#N/A	#N/A	1.41421	#N/A	#N/A	0.693147	#N/A	#N/A
6619	2	#N/A	#N/A	1	#N/A	#N/A	1	#N/A	#N/A	0	#N/A	#N/A
6630	26	6	#N/A	6	3	#N/A	2.44949	1.73205	#N/A	1.35572	1.0114	#N/A
6645	1	#N/A	#N/A	1	#N/A	#N/A	1	#N/A	#N/A	0	#N/A	#N/A
6648	2	#N/A	#N/A	1	#N/A	#N/A	1	#N/A	#N/A	0	#N/A	#N/A
6656	330	286	4	13	10	3	3.60555	3.16228	1.5	1.31091	0.961133	1.03972
6675	#N/A	#N/A	9	#N/A	#N/A	3	#N/A	#N/A	1	#N/A	#N/A	1.09861
6694	2	#N/A	#N/A	2	#N/A	#N/A	1.41421	#N/A	#N/A	0.693147	#N/A	#N/A
6695	2	#N/A	#N/A	1	#N/A	#N/A	1	#N/A	#N/A	0	#N/A	#N/A
6697	2	2	#N/A	1	1	#N/A	1	1	#N/A	0	0	#N/A
6699	1	#N/A	#N/A	1	#N/A	#N/A	1	#N/A	#N/A	0	#N/A	#N/A
6711	#N/A	#N/A	1	#N/A	#N/A	1	#N/A	#N/A	1	#N/A	#N/A	0
6715	1	#N/A	#N/A	1	#N/A	#N/A	1	#N/A	#N/A	0	#N/A	#N/A
6722	2	1	#N/A	2	1	#N/A	1.41421	1	#N/A	0.693147	0	#N/A
6730	#N/A	#N/A	2	#N/A	#N/A	2	#N/A	#N/A	1.41421	#N/A	#N/A	0.693147
6740	3	3	#N/A	3	3	#N/A	1.73205	1.73205	#N/A	1.09861	1.09861	#N/A
6742	2	#N/A	#N/A	1	#N/A	#N/A	1	#N/A	#N/A	0	#N/A	#N/A
6770	2	#N/A	#N/A	2	#N/A	#N/A	1.41421	#N/A	#N/A	0.693147	#N/A	#N/A
6771	#N/A	#N/A	1	#N/A	#N/A	1	#N/A	#N/A	1	#N/A	#N/A	0
6781	21	#N/A	#N/A	6	#N/A	#N/A	2.44949	#N/A	#N/A	1.57145	#N/A	#N/A
6783	1	#N/A	1	1	#N/A	1	1	#N/A	1	0	#N/A	0
6790	8	#N/A	#N/A	3	#N/A	#N/A	1.73205	#N/A	#N/A	0.900256	#N/A	#N/A
6791	38	#N/A	#N/A	5	#N/A	#N/A	2.23607	#N/A	#N/A	1.34194	#N/A	#N/A
6810	10	#N/A	#N/A	3	#N/A	#N/A	1.73205	#N/A	#N/A	1.02965	#N/A	#N/A
6847	7	#N/A	4	2	#N/A	3	1.41421	#N/A	1.5	0.410116	#N/A	1.03972
6851	1	#N/A	#N/A	1	#N/A	#N/A	1	#N/A	#N/A	0	#N/A	#N/A
6861	41	#N/A	#N/A	5	#N/A	#N/A	2.23607	#N/A	#N/A	1.22654	#N/A	#N/A
6875	52	#N/A	#N/A	5	#N/A	#N/A	2.23607	#N/A	#N/A	0.61594	#N/A	#N/A
6881	2	#N/A	#N/A	1	#N/A	#N/A	1	#N/A	#N/A	0	#N/A	#N/A
6883	1	#N/A	#N/A	1	#N/A	#N/A	1	#N/A	#N/A	0	#N/A	#N/A
6905	1	1	1	1	1	1	1	1	1	0	0	0
6911	6	#N/A	#N/A	3	#N/A	#N/A	1.73205	#N/A	#N/A	1.09861	#N/A	#N/A
6916	1	#N/A	#N/A	1	#N/A	#N/A	1	#N/A	#N/A	0	#N/A	#N/A
6926	6	#N/A	#N/A	3	#N/A	#N/A	1.73205	#N/A	#N/A	1.0114	#N/A	#N/A
6940	1	#N/A	#N/A	1	#N/A	#N/A	1	#N/A	#N/A	0	#N/A	#N/A
6954	1	1	#N/A	1	1	#N/A	1	1	#N/A	0	0	#N/A
6967	3	#N/A	#N/A	1	#N/A	#N/A	1	#N/A	#N/A	0	#N/A	#N/A
6969	3	#N/A	#N/A	1	#N/A	#N/A	1	#N/A	#N/A	0	#N/A	#N/A
6996	78	76	#N/A	5	5	#N/A	2.23607	2.23607	#N/A	1.16379	1.17968	#N/A
6999	136	132	4	8	6	2	2.82843	2.44949	1	1.10852	0.999382	0.693147
7001	2	#N/A	#N/A	1	#N/A	#N/A	1	#N/A	#N/A	0	#N/A	#N/A
7003	2	#N/A	#N/A	1	#N/A	#N/A	1	#N/A	#N/A	0	#N/A	#N/A
7006	46	41	#N/A	10	8	#N/A	3.16228	2.82843	#N/A	1.92435	1.72337	#N/A
7039	19	#N/A	1	5	#N/A	1	2.23607	#N/A	1	1.29477	#N/A	0
7041	14	#N/A	#N/A	3	#N/A	#N/A	1.73205	#N/A	#N/A	0.9557	#N/A	#N/A
7048	3	#N/A	#N/A	1	#N/A	#N/A	1	#N/A	#N/A	0	#N/A	#N/A
7051	57	#N/A	#N/A	5	#N/A	#N/A	2.23607	#N/A	#N/A	1.01602	#N/A	#N/A
7055	4	#N/A	#N/A	1	#N/A	#N/A	1	#N/A	#N/A	0	#N/A	#N/A
7062	3	#N/A	#N/A	3	#N/A	#N/A	1.73205	#N/A	#N/A	1.09861	#N/A	#N/A
7066	2	#N/A	#N/A	1	#N/A	#N/A	1	#N/A	#N/A	0	#N/A	#N/A
7067	14	#N/A	#N/A	3	#N/A	#N/A	1.73205	#N/A	#N/A	0.9557	#N/A	#N/A
7075	7	#N/A	2	4	#N/A	2	2	#N/A	1.41421	1.27703	#N/A	0.693147
7094	18	#N/A	1	4	#N/A	1	2	#N/A	1	0.973649	#N/A	0
7099	1	#N/A	#N/A	1	#N/A	#N/A	1	#N/A	#N/A	0	#N/A	#N/A
7100	2	#N/A	#N/A	1	#N/A	#N/A	1	#N/A	#N/A	0	#N/A	#N/A
7111	1	#N/A	#N/A	1	#N/A	#N/A	1	#N/A	#N/A	0	#N/A	#N/A
7120	9	#N/A	#N/A	3	#N/A	#N/A	1.73205	#N/A	#N/A	0.964963	#N/A	#N/A
7125	4	#N/A	#N/A	1	#N/A	#N/A	1	#N/A	#N/A	0	#N/A	#N/A
7127	32	#N/A	#N/A	6	#N/A	#N/A	2.44949	#N/A	#N/A	1.39607	#N/A	#N/A
7134	3	#N/A	1	1	#N/A	1	1	#N/A	1	0	#N/A	0
7136	2	#N/A	#N/A	1	#N/A	#N/A	1	#N/A	#N/A	0	#N/A	#N/A
7158	4	#N/A	#N/A	1	#N/A	#N/A	1	#N/A	#N/A	0	#N/A	#N/A
7175	2	#N/A	#N/A	1	#N/A	#N/A	1	#N/A	#N/A	0	#N/A	#N/A
7189	1	#N/A	#N/A	1	#N/A	#N/A	1	#N/A	#N/A	0	#N/A	#N/A
7194	#N/A	#N/A	11	#N/A	#N/A	4	#N/A	#N/A	1.20605	#N/A	#N/A	1.29455
7201	26	26	#N/A	4	4	#N/A	2	2	#N/A	0.796884	0.796884	#N/A
7204	35	35	#N/A	9	9	#N/A	3	3	#N/A	1.78715	1.78715	#N/A
7209	4	#N/A	#N/A	1	#N/A	#N/A	1	#N/A	#N/A	0	#N/A	#N/A
7211	1	#N/A	#N/A	1	#N/A	#N/A	1	#N/A	#N/A	0	#N/A	#N/A
7214	21	#N/A	#N/A	1	#N/A	#N/A	1	#N/A	#N/A	0	#N/A	#N/A
7219	2	#N/A	#N/A	1	#N/A	#N/A	1	#N/A	#N/A	0	#N/A	#N/A
7230	2	#N/A	14	1	#N/A	5	1	#N/A	1.33631	0	#N/A	1.27002
7236	6	#N/A	#N/A	1	#N/A	#N/A	1	#N/A	#N/A	0	#N/A	#N/A
7249	3	#N/A	1	2	#N/A	1	1.41421	#N/A	1	0.636514	#N/A	0
7265	122	1	#N/A	7	1	#N/A	2.64575	1	#N/A	1.4707	0	#N/A
7270	2	#N/A	#N/A	1	#N/A	#N/A	1	#N/A	#N/A	0	#N/A	#N/A
7273	1	1	#N/A	1	1	#N/A	1	1	#N/A	0	0	#N/A
7288	45	#N/A	#N/A	3	#N/A	#N/A	1.73205	#N/A	#N/A	0.871649	#N/A	#N/A
7314	5	#N/A	#N/A	3	#N/A	#N/A	1.73205	#N/A	#N/A	0.950271	#N/A	#N/A
7319	4	#N/A	#N/A	1	#N/A	#N/A	1	#N/A	#N/A	0	#N/A	#N/A
7330	13	12	#N/A	3	2	#N/A	1.73205	1.41421	#N/A	0.687092	0.450561	#N/A
7332	14	9	#N/A	4	2	#N/A	2	1.41421	#N/A	0.895333	0.348832	#N/A
7337	2	#N/A	11	2	#N/A	4	1.41421	#N/A	1.20605	0.693147	#N/A	1.24068
7343	4	#N/A	#N/A	1	#N/A	#N/A	1	#N/A	#N/A	0	#N/A	#N/A
7347	6	#N/A	#N/A	2	#N/A	#N/A	1.41421	#N/A	#N/A	0.450561	#N/A	#N/A
7358	4	#N/A	#N/A	2	#N/A	#N/A	1.41421	#N/A	#N/A	0.693147	#N/A	#N/A
7360	2	#N/A	#N/A	1	#N/A	#N/A	1	#N/A	#N/A	0	#N/A	#N/A
7371	3	2	#N/A	1	1	#N/A	1	1	#N/A	0	0	#N/A
7380	3	#N/A	#N/A	2	#N/A	#N/A	1.41421	#N/A	#N/A	0.636514	#N/A	#N/A
7407	#N/A	#N/A	2	#N/A	#N/A	2	#N/A	#N/A	1.41421	#N/A	#N/A	0.693147
7413	114	#N/A	#N/A	8	#N/A	#N/A	2.82843	#N/A	#N/A	1.45211	#N/A	#N/A
7430	25	#N/A	#N/A	3	#N/A	#N/A	1.73205	#N/A	#N/A	0.707786	#N/A	#N/A
7445	4	#N/A	#N/A	2	#N/A	#N/A	1.41421	#N/A	#N/A	0.693147	#N/A	#N/A
7453	1	#N/A	#N/A	1	#N/A	#N/A	1	#N/A	#N/A	0	#N/A	#N/A
7465	5	#N/A	#N/A	2	#N/A	#N/A	1.41421	#N/A	#N/A	0.673012	#N/A	#N/A
7466	2	#N/A	#N/A	1	#N/A	#N/A	1	#N/A	#N/A	0	#N/A	#N/A
7488	4	2	1	2	1	1	1.41421	1	1	0.562335	0	0
7490	2	#N/A	#N/A	1	#N/A	#N/A	1	#N/A	#N/A	0	#N/A	#N/A
7508	4	#N/A	#N/A	3	#N/A	#N/A	1.73205	#N/A	#N/A	1.03972	#N/A	#N/A
7521	9	9	#N/A	1	1	#N/A	1	1	#N/A	0	0	#N/A
7544	42	#N/A	#N/A	1	#N/A	#N/A	1	#N/A	#N/A	0	#N/A	#N/A
7557	70	2	#N/A	3	1	#N/A	1.73205	1	#N/A	0.551866	0	#N/A
7558	4	#N/A	#N/A	2	#N/A	#N/A	1.41421	#N/A	#N/A	0.693147	#N/A	#N/A
7561	4	4	#N/A	3	3	#N/A	1.73205	1.73205	#N/A	1.03972	1.03972	#N/A
7565	2	#N/A	#N/A	1	#N/A	#N/A	1	#N/A	#N/A	0	#N/A	#N/A
7572	24	24	#N/A	2	2	#N/A	1.41421	1.41421	#N/A	0.173205	0.173205	#N/A
7579	3	#N/A	#N/A	3	#N/A	#N/A	1.73205	#N/A	#N/A	1.09861	#N/A	#N/A
7587	5	5	#N/A	2	2	#N/A	1.41421	1.41421	#N/A	0.673012	0.673012	#N/A
7596	6	#N/A	#N/A	1	#N/A	#N/A	1	#N/A	#N/A	0	#N/A	#N/A
7622	1	#N/A	#N/A	1	#N/A	#N/A	1	#N/A	#N/A	0	#N/A	#N/A
7628	2	#N/A	#N/A	1	#N/A	#N/A	1	#N/A	#N/A	0	#N/A	#N/A
7629	4	#N/A	#N/A	1	#N/A	#N/A	1	#N/A	#N/A	0	#N/A	#N/A
7641	15	#N/A	#N/A	6	#N/A	#N/A	2.44949	#N/A	#N/A	1.74897	#N/A	#N/A
7642	1	1	#N/A	1	1	#N/A	1	1	#N/A	0	0	#N/A
7644	1	#N/A	#N/A	1	#N/A	#N/A	1	#N/A	#N/A	0	#N/A	#N/A
7645	34	#N/A	#N/A	3	#N/A	#N/A	1.73205	#N/A	#N/A	0.859449	#N/A	#N/A
7653	64	#N/A	#N/A	3	#N/A	#N/A	1.73205	#N/A	#N/A	0.58161	#N/A	#N/A
7669	5	#N/A	#N/A	1	#N/A	#N/A	1	#N/A	#N/A	0	#N/A	#N/A
7673	2	#N/A	#N/A	2	#N/A	#N/A	1.41421	#N/A	#N/A	0.693147	#N/A	#N/A
7682	3	#N/A	#N/A	1	#N/A	#N/A	1	#N/A	#N/A	0	#N/A	#N/A
7696	1	#N/A	#N/A	1	#N/A	#N/A	1	#N/A	#N/A	0	#N/A	#N/A
7701	8	1	#N/A	1	1	#N/A	1	1	#N/A	0	0	#N/A
7705	1	1	1	1	1	1	1	1	1	0	0	0
7709	1	1	#N/A	1	1	#N/A	1	1	#N/A	0	0	#N/A
7723	#N/A	#N/A	1	#N/A	#N/A	1	#N/A	#N/A	1	#N/A	#N/A	0
7733	3	#N/A	#N/A	1	#N/A	#N/A	1	#N/A	#N/A	0	#N/A	#N/A
7742	2	#N/A	#N/A	2	#N/A	#N/A	1.41421	#N/A	#N/A	0.693147	#N/A	#N/A
7745	46	45	#N/A	6	6	#N/A	2.44949	2.44949	#N/A	1.60679	1.56624	#N/A
7759	81	#N/A	#N/A	6	#N/A	#N/A	2.44949	#N/A	#N/A	1.29652	#N/A	#N/A
7765	2	1	#N/A	1	1	#N/A	1	1	#N/A	0	0	#N/A
7767	2	#N/A	#N/A	1	#N/A	#N/A	1	#N/A	#N/A	0	#N/A	#N/A
7771	140	#N/A	#N/A	1	#N/A	#N/A	1	#N/A	#N/A	0	#N/A	#N/A
7785	1	#N/A	#N/A	1	#N/A	#N/A	1	#N/A	#N/A	0	#N/A	#N/A
7790	6	#N/A	#N/A	2	#N/A	#N/A	1.41421	#N/A	#N/A	0.636514	#N/A	#N/A
7809	25	25	13	3	3	5	1.73205	1.73205	1.38675	0.334221	0.334221	1.5911
7810	1	#N/A	#N/A	1	#N/A	#N/A	1	#N/A	#N/A	0	#N/A	#N/A
7818	1	1	#N/A	1	1	#N/A	1	1	#N/A	0	0	#N/A
7829	#N/A	#N/A	3	#N/A	#N/A	3	#N/A	#N/A	1.73205	#N/A	#N/A	1.09861
7840	3	#N/A	#N/A	1	#N/A	#N/A	1	#N/A	#N/A	0	#N/A	#N/A
7847	1	#N/A	#N/A	1	#N/A	#N/A	1	#N/A	#N/A	0	#N/A	#N/A
7849	208	#N/A	#N/A	15	#N/A	#N/A	3.87298	#N/A	#N/A	2.38228	#N/A	#N/A
7853	2	#N/A	#N/A	1	#N/A	#N/A	1	#N/A	#N/A	0	#N/A	#N/A
7856	3	#N/A	#N/A	3	#N/A	#N/A	1.73205	#N/A	#N/A	1.09861	#N/A	#N/A
7860	96	65	#N/A	8	8	#N/A	2.82843	2.82843	#N/A	1.50922	1.56451	#N/A
7861	10	10	#N/A	1	1	#N/A	1	1	#N/A	0	0	#N/A
7862	10	10	#N/A	3	3	#N/A	1.73205	1.73205	#N/A	0.639032	0.639032	#N/A
7866	12	#N/A	#N/A	1	#N/A	#N/A	1	#N/A	#N/A	0	#N/A	#N/A
7880	4	#N/A	1	2	#N/A	1	1.41421	#N/A	1	0.693147	#N/A	0
7884	2	#N/A	#N/A	1	#N/A	#N/A	1	#N/A	#N/A	0	#N/A	#N/A
7890	#N/A	#N/A	1	#N/A	#N/A	1	#N/A	#N/A	1	#N/A	#N/A	0
7901	3	1	#N/A	1	1	#N/A	1	1	#N/A	0	0	#N/A
7903	1	#N/A	#N/A	1	#N/A	#N/A	1	#N/A	#N/A	0	#N/A	#N/A
7907	2	#N/A	#N/A	1	#N/A	#N/A	1	#N/A	#N/A	0	#N/A	#N/A
7912	27	#N/A	#N/A	4	#N/A	#N/A	2	#N/A	#N/A	1.13325	#N/A	#N/A
7927	86	#N/A	1	5	#N/A	1	2.23607	#N/A	1	1.15493	#N/A	0
7930	1	#N/A	#N/A	1	#N/A	#N/A	1	#N/A	#N/A	0	#N/A	#N/A
7936	#N/A	#N/A	2	#N/A	#N/A	2	#N/A	#N/A	1.41421	#N/A	#N/A	0.693147
7940	#N/A	#N/A	2	#N/A	#N/A	2	#N/A	#N/A	1.41421	#N/A	#N/A	0.693147
7942	6	#N/A	2	3	#N/A	1	1.73205	#N/A	0.707107	1.0114	#N/A	0
7972	1	#N/A	#N/A	1	#N/A	#N/A	1	#N/A	#N/A	0	#N/A	#N/A
7988	#N/A	#N/A	1	#N/A	#N/A	1	#N/A	#N/A	1	#N/A	#N/A	0
7990	9	9	#N/A	1	1	#N/A	1	1	#N/A	0	0	#N/A
7995	#N/A	#N/A	1	#N/A	#N/A	1	#N/A	#N/A	1	#N/A	#N/A	0
8009	1	1	#N/A	1	1	#N/A	1	1	#N/A	0	0	#N/A
8014	119	35	#N/A	7	6	#N/A	2.64575	2.44949	#N/A	1.07531	1.22603	#N/A
8040	216	1	#N/A	8	1	#N/A	2.82843	1	#N/A	1.78341	0	#N/A
8042	10	#N/A	#N/A	4	#N/A	#N/A	2	#N/A	#N/A	1.33218	#N/A	#N/A
8048	3	#N/A	#N/A	3	#N/A	#N/A	1.73205	#N/A	#N/A	1.09861	#N/A	#N/A
8054	#N/A	#N/A	8	#N/A	#N/A	3	#N/A	#N/A	1.06066	#N/A	#N/A	0.735622
8066	14	#N/A	#N/A	1	#N/A	#N/A	1	#N/A	#N/A	0	#N/A	#N/A
8069	1	#N/A	#N/A	1	#N/A	#N/A	1	#N/A	#N/A	0	#N/A	#N/A
8070	10	#N/A	#N/A	3	#N/A	#N/A	1.73205	#N/A	#N/A	0.639032	#N/A	#N/A
8090	2	2	#N/A	1	1	#N/A	1	1	#N/A	0	0	#N/A
8104	36	#N/A	#N/A	5	#N/A	#N/A	2.23607	#N/A	#N/A	1.54183	#N/A	#N/A
8147	3	#N/A	#N/A	3	#N/A	#N/A	1.73205	#N/A	#N/A	1.09861	#N/A	#N/A
8153	2	#N/A	#N/A	1	#N/A	#N/A	1	#N/A	#N/A	0	#N/A	#N/A
8169	1	1	#N/A	1	1	#N/A	1	1	#N/A	0	0	#N/A
8174	18	#N/A	#N/A	5	#N/A	#N/A	2.23607	#N/A	#N/A	1.35004	#N/A	#N/A
8176	13	#N/A	#N/A	2	#N/A	#N/A	1.41421	#N/A	#N/A	0.271189	#N/A	#N/A
8179	4	#N/A	#N/A	1	#N/A	#N/A	1	#N/A	#N/A	0	#N/A	#N/A
8185	1	#N/A	#N/A	1	#N/A	#N/A	1	#N/A	#N/A	0	#N/A	#N/A
8200	18	#N/A	#N/A	4	#N/A	#N/A	2	#N/A	#N/A	0.854806	#N/A	#N/A
8202	12	#N/A	2	4	#N/A	2	2	#N/A	1.41421	1.07514	#N/A	0.693147
8218	4	#N/A	#N/A	1	#N/A	#N/A	1	#N/A	#N/A	0	#N/A	#N/A
8227	183	#N/A	#N/A	6	#N/A	#N/A	2.44949	#N/A	#N/A	0.902967	#N/A	#N/A
8244	2	#N/A	#N/A	1	#N/A	#N/A	1	#N/A	#N/A	0	#N/A	#N/A
8256	2	#N/A	#N/A	2	#N/A	#N/A	1.41421	#N/A	#N/A	0.693147	#N/A	#N/A
8261	1	1	#N/A	1	1	#N/A	1	1	#N/A	0	0	#N/A
8266	5	#N/A	#N/A	2	#N/A	#N/A	1.41421	#N/A	#N/A	0.500402	#N/A	#N/A
8271	1	#N/A	#N/A	1	#N/A	#N/A	1	#N/A	#N/A	0	#N/A	#N/A
8272	12	#N/A	#N/A	1	#N/A	#N/A	1	#N/A	#N/A	0	#N/A	#N/A
8282	24	#N/A	#N/A	3	#N/A	#N/A	1.73205	#N/A	#N/A	0.721464	#N/A	#N/A
8289	4	#N/A	#N/A	2	#N/A	#N/A	1.41421	#N/A	#N/A	0.693147	#N/A	#N/A
8329	21	#N/A	1	4	#N/A	1	2	#N/A	1	1.29121	#N/A	0
8337	1	#N/A	#N/A	1	#N/A	#N/A	1	#N/A	#N/A	0	#N/A	#N/A
8339	#N/A	#N/A	1	#N/A	#N/A	1	#N/A	#N/A	1	#N/A	#N/A	0
8349	1	#N/A	#N/A	1	#N/A	#N/A	1	#N/A	#N/A	0	#N/A	#N/A
8354	3	#N/A	#N/A	3	#N/A	#N/A	1.73205	#N/A	#N/A	1.09861	#N/A	#N/A
8359	4	#N/A	#N/A	3	#N/A	#N/A	1.73205	#N/A	#N/A	1.03972	#N/A	#N/A
8362	2	2	#N/A	2	2	#N/A	1.41421	1.41421	#N/A	0.693147	0.693147	#N/A
8398	4	#N/A	#N/A	2	#N/A	#N/A	1.41421	#N/A	#N/A	0.562335	#N/A	#N/A
8406	1	#N/A	#N/A	1	#N/A	#N/A	1	#N/A	#N/A	0	#N/A	#N/A
8421	2	#N/A	1	2	#N/A	1	1.41421	#N/A	1	0.693147	#N/A	0
8429	1	#N/A	#N/A	1	#N/A	#N/A	1	#N/A	#N/A	0	#N/A	#N/A
8444	24	#N/A	#N/A	3	#N/A	#N/A	1.73205	#N/A	#N/A	0.674975	#N/A	#N/A
8457	4	#N/A	#N/A	2	#N/A	#N/A	1.41421	#N/A	#N/A	0.562335	#N/A	#N/A
8461	4	4	#N/A	4	4	#N/A	2	2	#N/A	1.38629	1.38629	#N/A
8489	13	#N/A	#N/A	1	#N/A	#N/A	1	#N/A	#N/A	0	#N/A	#N/A
8504	27	#N/A	#N/A	4	#N/A	#N/A	2	#N/A	#N/A	0.674521	#N/A	#N/A
8512	#N/A	#N/A	2	#N/A	#N/A	2	#N/A	#N/A	1.41421	#N/A	#N/A	0.693147
8514	9	#N/A	#N/A	4	#N/A	#N/A	2	#N/A	#N/A	1.14906	#N/A	#N/A
8516	4	#N/A	#N/A	2	#N/A	#N/A	1.41421	#N/A	#N/A	0.693147	#N/A	#N/A
8517	5	#N/A	#N/A	2	#N/A	#N/A	1.41421	#N/A	#N/A	0.500402	#N/A	#N/A
8520	2	#N/A	#N/A	1	#N/A	#N/A	1	#N/A	#N/A	0	#N/A	#N/A
8539	4	#N/A	#N/A	2	#N/A	#N/A	1.41421	#N/A	#N/A	0.693147	#N/A	#N/A
8548	1	#N/A	#N/A	1	#N/A	#N/A	1	#N/A	#N/A	0	#N/A	#N/A
8578	2	#N/A	#N/A	2	#N/A	#N/A	1.41421	#N/A	#N/A	0.693147	#N/A	#N/A
8580	#N/A	#N/A	11	#N/A	#N/A	7	#N/A	#N/A	2.11058	#N/A	#N/A	1.84622
8584	34	#N/A	#N/A	4	#N/A	#N/A	2	#N/A	#N/A	0.790235	#N/A	#N/A
8595	1	#N/A	1	1	#N/A	1	1	#N/A	1	0	#N/A	0
8607	2	2	#N/A	1	1	#N/A	1	1	#N/A	0	0	#N/A
8608	#N/A	#N/A	1	#N/A	#N/A	1	#N/A	#N/A	1	#N/A	#N/A	0
8616	2	#N/A	#N/A	1	#N/A	#N/A	1	#N/A	#N/A	0	#N/A	#N/A
8622	297	79	3	11	3	1	3.31662	1.73205	0.57735	1.76521	0.870486	0
8647	7	#N/A	#N/A	1	#N/A	#N/A	1	#N/A	#N/A	0	#N/A	#N/A
8656	1	#N/A	#N/A	1	#N/A	#N/A	1	#N/A	#N/A	0	#N/A	#N/A
8660	#N/A	#N/A	6	#N/A	#N/A	1	#N/A	#N/A	0.408248	#N/A	#N/A	0
8702	3	#N/A	#N/A	2	#N/A	#N/A	1.41421	#N/A	#N/A	0.636514	#N/A	#N/A
8711	5	#N/A	#N/A	2	#N/A	#N/A	1.41421	#N/A	#N/A	0.500402	#N/A	#N/A
8713	#N/A	#N/A	3	#N/A	#N/A	1	#N/A	#N/A	0.57735	#N/A	#N/A	0
8717	9	#N/A	#N/A	5	#N/A	#N/A	2.23607	#N/A	#N/A	1.52296	#N/A	#N/A
8735	1	#N/A	#N/A	1	#N/A	#N/A	1	#N/A	#N/A	0	#N/A	#N/A
8747	#N/A	#N/A	1	#N/A	#N/A	1	#N/A	#N/A	1	#N/A	#N/A	0
8764	#N/A	#N/A	1	#N/A	#N/A	1	#N/A	#N/A	1	#N/A	#N/A	0
8770	1	#N/A	#N/A	1	#N/A	#N/A	1	#N/A	#N/A	0	#N/A	#N/A
8772	19	#N/A	#N/A	3	#N/A	#N/A	1.73205	#N/A	#N/A	0.856998	#N/A	#N/A
8777	2	#N/A	#N/A	1	#N/A	#N/A	1	#N/A	#N/A	0	#N/A	#N/A
8812	3	#N/A	#N/A	3	#N/A	#N/A	1.73205	#N/A	#N/A	1.09861	#N/A	#N/A
8813	2	#N/A	#N/A	1	#N/A	#N/A	1	#N/A	#N/A	0	#N/A	#N/A
8816	1	#N/A	#N/A	1	#N/A	#N/A	1	#N/A	#N/A	0	#N/A	#N/A
8827	17	17	1	2	2	1	1.41421	1.41421	1	0.691416	0.691416	0
8829	1	#N/A	2	1	#N/A	1	1	#N/A	0.707107	0	#N/A	0
8865	50	#N/A	1	1	#N/A	1	1	#N/A	1	0	#N/A	0
8873	1	1	#N/A	1	1	#N/A	1	1	#N/A	0	0	#N/A
8897	7	6	#N/A	1	1	#N/A	1	1	#N/A	0	0	#N/A
8899	3	#N/A	#N/A	3	#N/A	#N/A	1.73205	#N/A	#N/A	1.09861	#N/A	#N/A
8925	13	#N/A	#N/A	2	#N/A	#N/A	1.41421	#N/A	#N/A	0.666278	#N/A	#N/A
8934	1	1	#N/A	1	1	#N/A	1	1	#N/A	0	0	#N/A
8947	1	1	#N/A	1	1	#N/A	1	1	#N/A	0	0	#N/A
8955	10	#N/A	#N/A	2	#N/A	#N/A	1.41421	#N/A	#N/A	0.610864	#N/A	#N/A
8964	1	#N/A	#N/A	1	#N/A	#N/A	1	#N/A	#N/A	0	#N/A	#N/A
8990	1	#N/A	#N/A	1	#N/A	#N/A	1	#N/A	#N/A	0	#N/A	#N/A
8997	4	#N/A	#N/A	1	#N/A	#N/A	1	#N/A	#N/A	0	#N/A	#N/A
8999	4	#N/A	#N/A	2	#N/A	#N/A	1.41421	#N/A	#N/A	0.562335	#N/A	#N/A
9012	111	#N/A	1	9	#N/A	1	3	#N/A	1	1.94504	#N/A	0
9033	2	#N/A	#N/A	2	#N/A	#N/A	1.41421	#N/A	#N/A	0.693147	#N/A	#N/A
9035	5	#N/A	#N/A	2	#N/A	#N/A	1.41421	#N/A	#N/A	0.500402	#N/A	#N/A
9038	1	#N/A	#N/A	1	#N/A	#N/A	1	#N/A	#N/A	0	#N/A	#N/A
9043	2	2	#N/A	1	1	#N/A	1	1	#N/A	0	0	#N/A
9048	1	#N/A	#N/A	1	#N/A	#N/A	1	#N/A	#N/A	0	#N/A	#N/A
9049	2	#N/A	#N/A	2	#N/A	#N/A	1.41421	#N/A	#N/A	0.693147	#N/A	#N/A
9056	3	#N/A	#N/A	1	#N/A	#N/A	1	#N/A	#N/A	0	#N/A	#N/A
9063	19	#N/A	#N/A	6	#N/A	#N/A	2.44949	#N/A	#N/A	1.69442	#N/A	#N/A
9071	30	#N/A	#N/A	3	#N/A	#N/A	1.73205	#N/A	#N/A	0.627705	#N/A	#N/A
9073	10	#N/A	#N/A	2	#N/A	#N/A	1.41421	#N/A	#N/A	0.673012	#N/A	#N/A
9090	6	#N/A	1	2	#N/A	1	1.41421	#N/A	1	0.450561	#N/A	0
9098	1	#N/A	#N/A	1	#N/A	#N/A	1	#N/A	#N/A	0	#N/A	#N/A
9102	9	#N/A	#N/A	3	#N/A	#N/A	1.73205	#N/A	#N/A	1.06086	#N/A	#N/A
9104	2	#N/A	#N/A	1	#N/A	#N/A	1	#N/A	#N/A	0	#N/A	#N/A
9122	2	#N/A	#N/A	1	#N/A	#N/A	1	#N/A	#N/A	0	#N/A	#N/A
9141	3	#N/A	1	2	#N/A	1	1.41421	#N/A	1	0.636514	#N/A	0
9143	9	1	#N/A	1	1	#N/A	1	1	#N/A	0	0	#N/A
9152	1	#N/A	#N/A	1	#N/A	#N/A	1	#N/A	#N/A	0	#N/A	#N/A
9163	5	#N/A	#N/A	2	#N/A	#N/A	1.41421	#N/A	#N/A	0.673012	#N/A	#N/A
9165	4	1	#N/A	1	1	#N/A	1	1	#N/A	0	0	#N/A
9166	38	#N/A	#N/A	6	#N/A	#N/A	2.44949	#N/A	#N/A	1.61628	#N/A	#N/A
9181	1	#N/A	#N/A	1	#N/A	#N/A	1	#N/A	#N/A	0	#N/A	#N/A
9184	1	#N/A	#N/A	1	#N/A	#N/A	1	#N/A	#N/A	0	#N/A	#N/A
9197	2	#N/A	#N/A	1	#N/A	#N/A	1	#N/A	#N/A	0	#N/A	#N/A
9209	10	#N/A	#N/A	4	#N/A	#N/A	2	#N/A	#N/A	1.0889	#N/A	#N/A
9219	1	#N/A	#N/A	1	#N/A	#N/A	1	#N/A	#N/A	0	#N/A	#N/A
9220	1	#N/A	#N/A	1	#N/A	#N/A	1	#N/A	#N/A	0	#N/A	#N/A
9224	11	#N/A	#N/A	4	#N/A	#N/A	2	#N/A	#N/A	1.16852	#N/A	#N/A
9230	1	#N/A	#N/A	1	#N/A	#N/A	1	#N/A	#N/A	0	#N/A	#N/A
9237	261	#N/A	4	8	#N/A	2	2.82843	#N/A	1	1.18026	#N/A	0.562335
9247	2	#N/A	#N/A	1	#N/A	#N/A	1	#N/A	#N/A	0	#N/A	#N/A
9258	1	1	#N/A	1	1	#N/A	1	1	#N/A	0	0	#N/A
9259	2	#N/A	#N/A	1	#N/A	#N/A	1	#N/A	#N/A	0	#N/A	#N/A
9269	37	#N/A	#N/A	4	#N/A	#N/A	2	#N/A	#N/A	0.838486	#N/A	#N/A
9273	12	#N/A	#N/A	1	#N/A	#N/A	1	#N/A	#N/A	0	#N/A	#N/A
9278	2	#N/A	#N/A	2	#N/A	#N/A	1.41421	#N/A	#N/A	0.693147	#N/A	#N/A
9291	1	#N/A	#N/A	1	#N/A	#N/A	1	#N/A	#N/A	0	#N/A	#N/A
9292	2	#N/A	#N/A	2	#N/A	#N/A	1.41421	#N/A	#N/A	0.693147	#N/A	#N/A
9340	1	1	#N/A	1	1	#N/A	1	1	#N/A	0	0	#N/A
9342	1	#N/A	#N/A	1	#N/A	#N/A	1	#N/A	#N/A	0	#N/A	#N/A
9345	#N/A	#N/A	3	#N/A	#N/A	2	#N/A	#N/A	1.1547	#N/A	#N/A	0.636514
9355	110	87	#N/A	7	5	#N/A	2.64575	2.23607	#N/A	1.172	0.756289	#N/A
9364	5	#N/A	#N/A	2	#N/A	#N/A	1.41421	#N/A	#N/A	0.673012	#N/A	#N/A
9365	31	#N/A	#N/A	4	#N/A	#N/A	2	#N/A	#N/A	0.882591	#N/A	#N/A
9368	2	#N/A	#N/A	1	#N/A	#N/A	1	#N/A	#N/A	0	#N/A	#N/A
9371	1	#N/A	#N/A	1	#N/A	#N/A	1	#N/A	#N/A	0	#N/A	#N/A
9373	4	#N/A	#N/A	2	#N/A	#N/A	1.41421	#N/A	#N/A	0.693147	#N/A	#N/A
9379	1	1	#N/A	1	1	#N/A	1	1	#N/A	0	0	#N/A
9386	1	#N/A	#N/A	1	#N/A	#N/A	1	#N/A	#N/A	0	#N/A	#N/A
9391	2	#N/A	#N/A	1	#N/A	#N/A	1	#N/A	#N/A	0	#N/A	#N/A
9392	14	#N/A	#N/A	1	#N/A	#N/A	1	#N/A	#N/A	0	#N/A	#N/A
9393	7	#N/A	#N/A	1	#N/A	#N/A	1	#N/A	#N/A	0	#N/A	#N/A
9407	1	#N/A	#N/A	1	#N/A	#N/A	1	#N/A	#N/A	0	#N/A	#N/A
9414	#N/A	#N/A	1	#N/A	#N/A	1	#N/A	#N/A	1	#N/A	#N/A	0
9437	26	#N/A	#N/A	5	#N/A	#N/A	2.23607	#N/A	#N/A	0.893115	#N/A	#N/A
9439	1	#N/A	#N/A	1	#N/A	#N/A	1	#N/A	#N/A	0	#N/A	#N/A
9443	6	#N/A	#N/A	1	#N/A	#N/A	1	#N/A	#N/A	0	#N/A	#N/A
9457	2	#N/A	#N/A	2	#N/A	#N/A	1.41421	#N/A	#N/A	0.693147	#N/A	#N/A
9464	10	#N/A	2	7	#N/A	2	2.64575	#N/A	1.41421	1.8867	#N/A	0.693147
9468	2	#N/A	#N/A	1	#N/A	#N/A	1	#N/A	#N/A	0	#N/A	#N/A
9469	1	#N/A	#N/A	1	#N/A	#N/A	1	#N/A	#N/A	0	#N/A	#N/A
9492	1	#N/A	#N/A	1	#N/A	#N/A	1	#N/A	#N/A	0	#N/A	#N/A
9508	1	#N/A	#N/A	1	#N/A	#N/A	1	#N/A	#N/A	0	#N/A	#N/A
9517	3	3	#N/A	2	2	#N/A	1.41421	1.41421	#N/A	0.636514	0.636514	#N/A
9524	36	#N/A	#N/A	3	#N/A	#N/A	1.73205	#N/A	#N/A	0.556647	#N/A	#N/A
9527	4	#N/A	#N/A	1	#N/A	#N/A	1	#N/A	#N/A	0	#N/A	#N/A
9530	7	#N/A	#N/A	5	#N/A	#N/A	2.23607	#N/A	#N/A	1.54983	#N/A	#N/A
9554	42	#N/A	#N/A	9	#N/A	#N/A	3	#N/A	#N/A	1.94195	#N/A	#N/A
9560	30	1	#N/A	2	1	#N/A	1.41421	1	#N/A	0.325083	0	#N/A
9568	4	#N/A	1	2	#N/A	1	1.41421	#N/A	1	0.693147	#N/A	0
9575	2	#N/A	1	1	#N/A	1	1	#N/A	1	0	#N/A	0
9579	3	#N/A	#N/A	1	#N/A	#N/A	1	#N/A	#N/A	0	#N/A	#N/A
9585	20	#N/A	1	3	#N/A	1	1.73205	#N/A	1	0.639032	#N/A	0
9591	1	1	#N/A	1	1	#N/A	1	1	#N/A	0	0	#N/A
9597	16	#N/A	2	3	#N/A	2	1.73205	#N/A	1.41421	0.900256	#N/A	0.693147
9612	4	#N/A	#N/A	1	#N/A	#N/A	1	#N/A	#N/A	0	#N/A	#N/A
9628	2	#N/A	#N/A	1	#N/A	#N/A	1	#N/A	#N/A	0	#N/A	#N/A
9629	2	#N/A	#N/A	1	#N/A	#N/A	1	#N/A	#N/A	0	#N/A	#N/A
9632	11	#N/A	#N/A	4	#N/A	#N/A	2	#N/A	#N/A	1.16223	#N/A	#N/A
9633	46	#N/A	#N/A	5	#N/A	#N/A	2.23607	#N/A	#N/A	1.49592	#N/A	#N/A
9639	1	#N/A	#N/A	1	#N/A	#N/A	1	#N/A	#N/A	0	#N/A	#N/A
9656	27	2	1	1	1	1	1	1	1	0	0	0
9658	3	#N/A	#N/A	1	#N/A	#N/A	1	#N/A	#N/A	0	#N/A	#N/A
9674	8	#N/A	#N/A	1	#N/A	#N/A	1	#N/A	#N/A	0	#N/A	#N/A
9676	2	#N/A	#N/A	1	#N/A	#N/A	1	#N/A	#N/A	0	#N/A	#N/A
9688	65	#N/A	#N/A	6	#N/A	#N/A	2.44949	#N/A	#N/A	1.30679	#N/A	#N/A
9693	28	#N/A	1	5	#N/A	1	2.23607	#N/A	1	1.27767	#N/A	0
9706	2	#N/A	#N/A	1	#N/A	#N/A	1	#N/A	#N/A	0	#N/A	#N/A
9735	1	#N/A	#N/A	1	#N/A	#N/A	1	#N/A	#N/A	0	#N/A	#N/A
9780	2	#N/A	#N/A	2	#N/A	#N/A	1.41421	#N/A	#N/A	0.693147	#N/A	#N/A
9790	1	#N/A	#N/A	1	#N/A	#N/A	1	#N/A	#N/A	0	#N/A	#N/A
9793	8	2	#N/A	2	1	#N/A	1.41421	1	#N/A	0.693147	0	#N/A
9798	63	63	#N/A	4	4	#N/A	2	2	#N/A	1.12931	1.12931	#N/A
9807	1	#N/A	#N/A	1	#N/A	#N/A	1	#N/A	#N/A	0	#N/A	#N/A
9820	1	#N/A	#N/A	1	#N/A	#N/A	1	#N/A	#N/A	0	#N/A	#N/A
9821	6	6	8	3	3	5	1.73205	1.73205	1.76777	1.0114	1.0114	1.49418
9830	180	#N/A	#N/A	10	#N/A	#N/A	3.16228	#N/A	#N/A	1.12154	#N/A	#N/A
9833	2	#N/A	#N/A	1	#N/A	#N/A	1	#N/A	#N/A	0	#N/A	#N/A
9842	2	#N/A	#N/A	1	#N/A	#N/A	1	#N/A	#N/A	0	#N/A	#N/A
9852	4	#N/A	#N/A	3	#N/A	#N/A	1.73205	#N/A	#N/A	1.03972	#N/A	#N/A
9868	2	#N/A	#N/A	1	#N/A	#N/A	1	#N/A	#N/A	0	#N/A	#N/A
9873	1	1	#N/A	1	1	#N/A	1	1	#N/A	0	0	#N/A
9878	17	#N/A	#N/A	2	#N/A	#N/A	1.41421	#N/A	#N/A	0.691416	#N/A	#N/A
9904	25	#N/A	#N/A	5	#N/A	#N/A	2.23607	#N/A	#N/A	1.32048	#N/A	#N/A
9909	7	#N/A	#N/A	2	#N/A	#N/A	1.41421	#N/A	#N/A	0.682908	#N/A	#N/A
9912	32	#N/A	#N/A	1	#N/A	#N/A	1	#N/A	#N/A	0	#N/A	#N/A
9915	1	#N/A	#N/A	1	#N/A	#N/A	1	#N/A	#N/A	0	#N/A	#N/A
9917	3	#N/A	#N/A	2	#N/A	#N/A	1.41421	#N/A	#N/A	0.636514	#N/A	#N/A
9930	2	#N/A	#N/A	1	#N/A	#N/A	1	#N/A	#N/A	0	#N/A	#N/A
9940	23	#N/A	#N/A	4	#N/A	#N/A	2	#N/A	#N/A	1.35382	#N/A	#N/A
9945	2	#N/A	#N/A	2	#N/A	#N/A	1.41421	#N/A	#N/A	0.693147	#N/A	#N/A
9947	1	#N/A	#N/A	1	#N/A	#N/A	1	#N/A	#N/A	0	#N/A	#N/A
9952	2	#N/A	#N/A	1	#N/A	#N/A	1	#N/A	#N/A	0	#N/A	#N/A
9953	4	#N/A	2	3	#N/A	2	1.73205	#N/A	1.41421	1.03972	#N/A	0.693147
9957	1	#N/A	#N/A	1	#N/A	#N/A	1	#N/A	#N/A	0	#N/A	#N/A
9958	35	#N/A	#N/A	3	#N/A	#N/A	1.73205	#N/A	#N/A	0.41965	#N/A	#N/A
9960	1	#N/A	#N/A	1	#N/A	#N/A	1	#N/A	#N/A	0	#N/A	#N/A
9968	7	#N/A	#N/A	1	#N/A	#N/A	1	#N/A	#N/A	0	#N/A	#N/A
9972	6	#N/A	#N/A	2	#N/A	#N/A	1.41421	#N/A	#N/A	0.636514	#N/A	#N/A
9980	29	#N/A	#N/A	4	#N/A	#N/A	2	#N/A	#N/A	0.813111	#N/A	#N/A
9988	3	#N/A	#N/A	1	#N/A	#N/A	1	#N/A	#N/A	0	#N/A	#N/A
9991	1	#N/A	#N/A	1	#N/A	#N/A	1	#N/A	#N/A	0	#N/A	#N/A
9998	1	1	#N/A	1	1	#N/A	1	1	#N/A	0	0	#N/A
10006	61	61	#N/A	5	5	#N/A	2.23607	2.23607	#N/A	0.913498	0.913498	#N/A
10007	4	#N/A	#N/A	1	#N/A	#N/A	1	#N/A	#N/A	0	#N/A	#N/A
10008	1	#N/A	#N/A	1	#N/A	#N/A	1	#N/A	#N/A	0	#N/A	#N/A
10012	#N/A	#N/A	2	#N/A	#N/A	2	#N/A	#N/A	1.41421	#N/A	#N/A	0.693147
10020	1	#N/A	#N/A	1	#N/A	#N/A	1	#N/A	#N/A	0	#N/A	#N/A
10043	1	1	#N/A	1	1	#N/A	1	1	#N/A	0	0	#N/A
10045	2	#N/A	#N/A	1	#N/A	#N/A	1	#N/A	#N/A	0	#N/A	#N/A
10052	1	#N/A	#N/A	1	#N/A	#N/A	1	#N/A	#N/A	0	#N/A	#N/A
10057	2	#N/A	#N/A	1	#N/A	#N/A	1	#N/A	#N/A	0	#N/A	#N/A
10064	#N/A	#N/A	1	#N/A	#N/A	1	#N/A	#N/A	1	#N/A	#N/A	0
10075	9	9	#N/A	1	1	#N/A	1	1	#N/A	0	0	#N/A
10117	#N/A	#N/A	1	#N/A	#N/A	1	#N/A	#N/A	1	#N/A	#N/A	0
10118	9	#N/A	#N/A	1	#N/A	#N/A	1	#N/A	#N/A	0	#N/A	#N/A
10123	92	#N/A	#N/A	5	#N/A	#N/A	2.23607	#N/A	#N/A	1.38151	#N/A	#N/A
10126	21	#N/A	#N/A	3	#N/A	#N/A	1.73205	#N/A	#N/A	0.709115	#N/A	#N/A
10135	1	#N/A	#N/A	1	#N/A	#N/A	1	#N/A	#N/A	0	#N/A	#N/A
10147	2	#N/A	#N/A	1	#N/A	#N/A	1	#N/A	#N/A	0	#N/A	#N/A
10176	4	#N/A	#N/A	4	#N/A	#N/A	2	#N/A	#N/A	1.38629	#N/A	#N/A
10194	56	#N/A	#N/A	4	#N/A	#N/A	2	#N/A	#N/A	0.267754	#N/A	#N/A
10220	40	15	4	6	3	2	2.44949	1.73205	1	1.5967	0.860851	0.562335
10222	2	#N/A	#N/A	2	#N/A	#N/A	1.41421	#N/A	#N/A	0.693147	#N/A	#N/A
10224	13	#N/A	#N/A	4	#N/A	#N/A	2	#N/A	#N/A	1.30611	#N/A	#N/A
10226	2	#N/A	#N/A	1	#N/A	#N/A	1	#N/A	#N/A	0	#N/A	#N/A
10232	1	1	#N/A	1	1	#N/A	1	1	#N/A	0	0	#N/A
10246	2	#N/A	#N/A	1	#N/A	#N/A	1	#N/A	#N/A	0	#N/A	#N/A
10255	3	#N/A	#N/A	2	#N/A	#N/A	1.41421	#N/A	#N/A	0.636514	#N/A	#N/A
10261	1	#N/A	#N/A	1	#N/A	#N/A	1	#N/A	#N/A	0	#N/A	#N/A
10266	#N/A	#N/A	9	#N/A	#N/A	3	#N/A	#N/A	1	#N/A	#N/A	1.06086
10269	4	#N/A	#N/A	1	#N/A	#N/A	1	#N/A	#N/A	0	#N/A	#N/A
10273	24	#N/A	#N/A	4	#N/A	#N/A	2	#N/A	#N/A	0.983088	#N/A	#N/A
10284	7	#N/A	#N/A	4	#N/A	#N/A	2	#N/A	#N/A	1.35178	#N/A	#N/A
10285	1	#N/A	#N/A	1	#N/A	#N/A	1	#N/A	#N/A	0	#N/A	#N/A
10296	1	#N/A	#N/A	1	#N/A	#N/A	1	#N/A	#N/A	0	#N/A	#N/A
10297	6	#N/A	#N/A	1	#N/A	#N/A	1	#N/A	#N/A	0	#N/A	#N/A
10298	#N/A	#N/A	1	#N/A	#N/A	1	#N/A	#N/A	1	#N/A	#N/A	0
10326	1	#N/A	#N/A	1	#N/A	#N/A	1	#N/A	#N/A	0	#N/A	#N/A
10351	#N/A	#N/A	1	#N/A	#N/A	1	#N/A	#N/A	1	#N/A	#N/A	0
10362	2	#N/A	#N/A	1	#N/A	#N/A	1	#N/A	#N/A	0	#N/A	#N/A
10365	10	#N/A	#N/A	3	#N/A	#N/A	1.73205	#N/A	#N/A	0.943348	#N/A	#N/A
10369	1	#N/A	#N/A	1	#N/A	#N/A	1	#N/A	#N/A	0	#N/A	#N/A
10372	2	#N/A	#N/A	1	#N/A	#N/A	1	#N/A	#N/A	0	#N/A	#N/A
10380	1	#N/A	#N/A	1	#N/A	#N/A	1	#N/A	#N/A	0	#N/A	#N/A
10388	2	#N/A	#N/A	1	#N/A	#N/A	1	#N/A	#N/A	0	#N/A	#N/A
10404	1	#N/A	#N/A	1	#N/A	#N/A	1	#N/A	#N/A	0	#N/A	#N/A
10408	2	#N/A	#N/A	1	#N/A	#N/A	1	#N/A	#N/A	0	#N/A	#N/A
10411	#N/A	#N/A	2	#N/A	#N/A	2	#N/A	#N/A	1.41421	#N/A	#N/A	0.693147
10413	#N/A	#N/A	2	#N/A	#N/A	1	#N/A	#N/A	0.707107	#N/A	#N/A	0
10417	#N/A	#N/A	2	#N/A	#N/A	1	#N/A	#N/A	0.707107	#N/A	#N/A	0
10425	1	#N/A	#N/A	1	#N/A	#N/A	1	#N/A	#N/A	0	#N/A	#N/A
10426	2	#N/A	#N/A	1	#N/A	#N/A	1	#N/A	#N/A	0	#N/A	#N/A
10427	18	#N/A	1	2	#N/A	1	1.41421	#N/A	1	0.450561	#N/A	0
10440	46	46	#N/A	2	2	#N/A	1.41421	1.41421	#N/A	0.178845	0.178845	#N/A
10446	138	#N/A	#N/A	4	#N/A	#N/A	2	#N/A	#N/A	0.844609	#N/A	#N/A
10455	1	#N/A	#N/A	1	#N/A	#N/A	1	#N/A	#N/A	0	#N/A	#N/A
10469	6	#N/A	1	2	#N/A	1	1.41421	#N/A	1	0.636514	#N/A	0
10475	#N/A	#N/A	3	#N/A	#N/A	3	#N/A	#N/A	1.73205	#N/A	#N/A	1.09861
10479	5	2	7	2	1	4	1.41421	1	1.51186	0.673012	0	1.15374
10486	4	#N/A	#N/A	2	#N/A	#N/A	1.41421	#N/A	#N/A	0.693147	#N/A	#N/A
10490	#N/A	#N/A	4	#N/A	#N/A	1	#N/A	#N/A	0.5	#N/A	#N/A	0
10496	#N/A	#N/A	1	#N/A	#N/A	1	#N/A	#N/A	1	#N/A	#N/A	0
10510	1	#N/A	#N/A	1	#N/A	#N/A	1	#N/A	#N/A	0	#N/A	#N/A
10528	#N/A	#N/A	1	#N/A	#N/A	1	#N/A	#N/A	1	#N/A	#N/A	0
10535	2	2	#N/A	1	1	#N/A	1	1	#N/A	0	0	#N/A
10547	#N/A	#N/A	9	#N/A	#N/A	2	#N/A	#N/A	0.666667	#N/A	#N/A	0.636514
10564	7	#N/A	#N/A	2	#N/A	#N/A	1.41421	#N/A	#N/A	0.410116	#N/A	#N/A
10582	2	#N/A	#N/A	2	#N/A	#N/A	1.41421	#N/A	#N/A	0.693147	#N/A	#N/A
10589	1	#N/A	#N/A	1	#N/A	#N/A	1	#N/A	#N/A	0	#N/A	#N/A
10593	2	#N/A	#N/A	1	#N/A	#N/A	1	#N/A	#N/A	0	#N/A	#N/A
10608	16	#N/A	#N/A	4	#N/A	#N/A	2	#N/A	#N/A	1.07354	#N/A	#N/A
10612	58	#N/A	#N/A	4	#N/A	#N/A	2	#N/A	#N/A	1.3106	#N/A	#N/A
10614	22	#N/A	#N/A	3	#N/A	#N/A	1.73205	#N/A	#N/A	0.916465	#N/A	#N/A
10615	2	#N/A	#N/A	2	#N/A	#N/A	1.41421	#N/A	#N/A	0.693147	#N/A	#N/A
10620	2	#N/A	#N/A	1	#N/A	#N/A	1	#N/A	#N/A	0	#N/A	#N/A
10621	1	#N/A	#N/A	1	#N/A	#N/A	1	#N/A	#N/A	0	#N/A	#N/A
10628	2	1	#N/A	1	1	#N/A	1	1	#N/A	0	0	#N/A
10639	1	#N/A	#N/A	1	#N/A	#N/A	1	#N/A	#N/A	0	#N/A	#N/A
10645	6	#N/A	#N/A	1	#N/A	#N/A	1	#N/A	#N/A	0	#N/A	#N/A
10654	1	#N/A	#N/A	1	#N/A	#N/A	1	#N/A	#N/A	0	#N/A	#N/A
10660	#N/A	#N/A	1	#N/A	#N/A	1	#N/A	#N/A	1	#N/A	#N/A	0
10662	3	2	#N/A	1	1	#N/A	1	1	#N/A	0	0	#N/A
10675	2	#N/A	#N/A	1	#N/A	#N/A	1	#N/A	#N/A	0	#N/A	#N/A
10679	185	#N/A	#N/A	2	#N/A	#N/A	1.41421	#N/A	#N/A	0.0336089	#N/A	#N/A
10691	32	#N/A	#N/A	2	#N/A	#N/A	1.41421	#N/A	#N/A	0.482578	#N/A	#N/A
10706	66	#N/A	#N/A	6	#N/A	#N/A	2.44949	#N/A	#N/A	1.50334	#N/A	#N/A
10709	1	#N/A	#N/A	1	#N/A	#N/A	1	#N/A	#N/A	0	#N/A	#N/A
10716	#N/A	#N/A	2	#N/A	#N/A	1	#N/A	#N/A	0.707107	#N/A	#N/A	0
10721	17	#N/A	2	1	#N/A	1	1	#N/A	0.707107	0	#N/A	0
10725	6	#N/A	#N/A	1	#N/A	#N/A	1	#N/A	#N/A	0	#N/A	#N/A
10733	#N/A	#N/A	2	#N/A	#N/A	2	#N/A	#N/A	1.41421	#N/A	#N/A	0.693147
10747	4	#N/A	#N/A	1	#N/A	#N/A	1	#N/A	#N/A	0	#N/A	#N/A
10765	85	#N/A	#N/A	3	#N/A	#N/A	1.73205	#N/A	#N/A	0.907162	#N/A	#N/A
10766	63	#N/A	#N/A	7	#N/A	#N/A	2.64575	#N/A	#N/A	1.68893	#N/A	#N/A
10812	5	#N/A	#N/A	2	#N/A	#N/A	1.41421	#N/A	#N/A	0.500402	#N/A	#N/A
10828	14	#N/A	#N/A	3	#N/A	#N/A	1.73205	#N/A	#N/A	0.9557	#N/A	#N/A
10833	2	#N/A	#N/A	1	#N/A	#N/A	1	#N/A	#N/A	0	#N/A	#N/A
10843	2	#N/A	#N/A	1	#N/A	#N/A	1	#N/A	#N/A	0	#N/A	#N/A
10850	2	#N/A	#N/A	1	#N/A	#N/A	1	#N/A	#N/A	0	#N/A	#N/A
10856	1	#N/A	#N/A	1	#N/A	#N/A	1	#N/A	#N/A	0	#N/A	#N/A
10878	#N/A	#N/A	4	#N/A	#N/A	2	#N/A	#N/A	1	#N/A	#N/A	0.693147
10886	76	#N/A	#N/A	5	#N/A	#N/A	2.23607	#N/A	#N/A	1.24864	#N/A	#N/A
10889	2	#N/A	#N/A	1	#N/A	#N/A	1	#N/A	#N/A	0	#N/A	#N/A
10897	12	#N/A	#N/A	1	#N/A	#N/A	1	#N/A	#N/A	0	#N/A	#N/A
10908	4	#N/A	#N/A	1	#N/A	#N/A	1	#N/A	#N/A	0	#N/A	#N/A
10917	1	#N/A	#N/A	1	#N/A	#N/A	1	#N/A	#N/A	0	#N/A	#N/A
10920	5	#N/A	#N/A	3	#N/A	#N/A	1.73205	#N/A	#N/A	1.05492	#N/A	#N/A
10922	1	1	#N/A	1	1	#N/A	1	1	#N/A	0	0	#N/A
10942	5	#N/A	#N/A	2	#N/A	#N/A	1.41421	#N/A	#N/A	0.673012	#N/A	#N/A
10950	7	#N/A	#N/A	4	#N/A	#N/A	2	#N/A	#N/A	1.35178	#N/A	#N/A
10958	2	#N/A	#N/A	1	#N/A	#N/A	1	#N/A	#N/A	0	#N/A	#N/A
10959	2	#N/A	#N/A	1	#N/A	#N/A	1	#N/A	#N/A	0	#N/A	#N/A
10968	2	2	#N/A	1	1	#N/A	1	1	#N/A	0	0	#N/A
10990	2	2	#N/A	2	2	#N/A	1.41421	1.41421	#N/A	0.693147	0.693147	#N/A
10995	4	#N/A	#N/A	1	#N/A	#N/A	1	#N/A	#N/A	0	#N/A	#N/A
11008	3	#N/A	#N/A	2	#N/A	#N/A	1.41421	#N/A	#N/A	0.636514	#N/A	#N/A
11010	#N/A	#N/A	3	#N/A	#N/A	3	#N/A	#N/A	1.73205	#N/A	#N/A	1.09861
11014	1	#N/A	#N/A	1	#N/A	#N/A	1	#N/A	#N/A	0	#N/A	#N/A
11018	4	#N/A	#N/A	1	#N/A	#N/A	1	#N/A	#N/A	0	#N/A	#N/A
11019	6	6	#N/A	1	1	#N/A	1	1	#N/A	0	0	#N/A
11033	8	#N/A	#N/A	4	#N/A	#N/A	2	#N/A	#N/A	1.32089	#N/A	#N/A
11034	2	#N/A	#N/A	2	#N/A	#N/A	1.41421	#N/A	#N/A	0.693147	#N/A	#N/A
11038	1	#N/A	#N/A	1	#N/A	#N/A	1	#N/A	#N/A	0	#N/A	#N/A
11041	2	#N/A	#N/A	1	#N/A	#N/A	1	#N/A	#N/A	0	#N/A	#N/A
11044	#N/A	#N/A	1	#N/A	#N/A	1	#N/A	#N/A	1	#N/A	#N/A	0
11046	3	#N/A	#N/A	1	#N/A	#N/A	1	#N/A	#N/A	0	#N/A	#N/A
11047	#N/A	#N/A	1	#N/A	#N/A	1	#N/A	#N/A	1	#N/A	#N/A	0
11057	4	#N/A	#N/A	2	#N/A	#N/A	1.41421	#N/A	#N/A	0.562335	#N/A	#N/A
11077	1	#N/A	#N/A	1	#N/A	#N/A	1	#N/A	#N/A	0	#N/A	#N/A
11083	1	#N/A	#N/A	1	#N/A	#N/A	1	#N/A	#N/A	0	#N/A	#N/A
11092	94	#N/A	#N/A	8	#N/A	#N/A	2.82843	#N/A	#N/A	1.42911	#N/A	#N/A
11102	4	#N/A	#N/A	2	#N/A	#N/A	1.41421	#N/A	#N/A	0.562335	#N/A	#N/A
11103	8	#N/A	#N/A	2	#N/A	#N/A	1.41421	#N/A	#N/A	0.693147	#N/A	#N/A
11108	1	#N/A	#N/A	1	#N/A	#N/A	1	#N/A	#N/A	0	#N/A	#N/A
11123	15	#N/A	#N/A	6	#N/A	#N/A	2.44949	#N/A	#N/A	1.52925	#N/A	#N/A
11128	9	9	#N/A	1	1	#N/A	1	1	#N/A	0	0	#N/A
11130	1	#N/A	#N/A	1	#N/A	#N/A	1	#N/A	#N/A	0	#N/A	#N/A
11131	75	#N/A	1	4	#N/A	1	2	#N/A	1	0.924094	#N/A	0
11134	2	#N/A	#N/A	1	#N/A	#N/A	1	#N/A	#N/A	0	#N/A	#N/A
11144	1	#N/A	#N/A	1	#N/A	#N/A	1	#N/A	#N/A	0	#N/A	#N/A
11145	#N/A	#N/A	1	#N/A	#N/A	1	#N/A	#N/A	1	#N/A	#N/A	0
11146	#N/A	#N/A	1	#N/A	#N/A	1	#N/A	#N/A	1	#N/A	#N/A	0
11167	1	1	#N/A	1	1	#N/A	1	1	#N/A	0	0	#N/A
11173	2	#N/A	#N/A	2	#N/A	#N/A	1.41421	#N/A	#N/A	0.693147	#N/A	#N/A
11210	#N/A	#N/A	2	#N/A	#N/A	1	#N/A	#N/A	0.707107	#N/A	#N/A	0
11212	21	#N/A	#N/A	4	#N/A	#N/A	2	#N/A	#N/A	0.996314	#N/A	#N/A
11220	2	#N/A	#N/A	1	#N/A	#N/A	1	#N/A	#N/A	0	#N/A	#N/A
11226	#N/A	#N/A	1	#N/A	#N/A	1	#N/A	#N/A	1	#N/A	#N/A	0
11234	11	#N/A	#N/A	2	#N/A	#N/A	1.41421	#N/A	#N/A	0.304636	#N/A	#N/A
11240	2	#N/A	#N/A	1	#N/A	#N/A	1	#N/A	#N/A	0	#N/A	#N/A
11261	1	#N/A	#N/A	1	#N/A	#N/A	1	#N/A	#N/A	0	#N/A	#N/A
11264	34	#N/A	#N/A	3	#N/A	#N/A	1.73205	#N/A	#N/A	0.801436	#N/A	#N/A
11266	15	#N/A	#N/A	1	#N/A	#N/A	1	#N/A	#N/A	0	#N/A	#N/A
11269	2	#N/A	#N/A	1	#N/A	#N/A	1	#N/A	#N/A	0	#N/A	#N/A
11281	1	#N/A	#N/A	1	#N/A	#N/A	1	#N/A	#N/A	0	#N/A	#N/A
11297	1	#N/A	#N/A	1	#N/A	#N/A	1	#N/A	#N/A	0	#N/A	#N/A
11303	2	#N/A	#N/A	1	#N/A	#N/A	1	#N/A	#N/A	0	#N/A	#N/A
11313	8	#N/A	#N/A	2	#N/A	#N/A	1.41421	#N/A	#N/A	0.661563	#N/A	#N/A
11314	1	#N/A	#N/A	1	#N/A	#N/A	1	#N/A	#N/A	0	#N/A	#N/A
11350	2	#N/A	#N/A	1	#N/A	#N/A	1	#N/A	#N/A	0	#N/A	#N/A
11360	16	#N/A	#N/A	3	#N/A	#N/A	1.73205	#N/A	#N/A	0.900256	#N/A	#N/A
11371	2	#N/A	#N/A	1	#N/A	#N/A	1	#N/A	#N/A	0	#N/A	#N/A
11386	59	#N/A	#N/A	5	#N/A	#N/A	2.23607	#N/A	#N/A	0.883671	#N/A	#N/A
11389	2	#N/A	#N/A	1	#N/A	#N/A	1	#N/A	#N/A	0	#N/A	#N/A
11401	4	#N/A	#N/A	3	#N/A	#N/A	1.73205	#N/A	#N/A	1.03972	#N/A	#N/A
11405	109	#N/A	#N/A	4	#N/A	#N/A	2	#N/A	#N/A	0.560117	#N/A	#N/A
11421	1	#N/A	#N/A	1	#N/A	#N/A	1	#N/A	#N/A	0	#N/A	#N/A
11433	5	#N/A	#N/A	3	#N/A	#N/A	1.73205	#N/A	#N/A	1.05492	#N/A	#N/A
11439	15	#N/A	#N/A	5	#N/A	#N/A	2.23607	#N/A	#N/A	1.48975	#N/A	#N/A
11441	8	#N/A	#N/A	3	#N/A	#N/A	1.73205	#N/A	#N/A	0.735622	#N/A	#N/A
11456	135	#N/A	4	13	#N/A	3	3.60555	#N/A	1.5	1.82837	#N/A	1.03972
11467	2	#N/A	#N/A	2	#N/A	#N/A	1.41421	#N/A	#N/A	0.693147	#N/A	#N/A
11480	8	#N/A	#N/A	2	#N/A	#N/A	1.41421	#N/A	#N/A	0.562335	#N/A	#N/A
11481	5	#N/A	1	2	#N/A	1	1.41421	#N/A	1	0.500402	#N/A	0
11482	1	#N/A	#N/A	1	#N/A	#N/A	1	#N/A	#N/A	0	#N/A	#N/A
11486	4	#N/A	#N/A	1	#N/A	#N/A	1	#N/A	#N/A	0	#N/A	#N/A
11489	#N/A	#N/A	4	#N/A	#N/A	1	#N/A	#N/A	0.5	#N/A	#N/A	0
11491	2	#N/A	#N/A	1	#N/A	#N/A	1	#N/A	#N/A	0	#N/A	#N/A
11513	5	#N/A	#N/A	1	#N/A	#N/A	1	#N/A	#N/A	0	#N/A	#N/A
11544	2	#N/A	#N/A	1	#N/A	#N/A	1	#N/A	#N/A	0	#N/A	#N/A
11549	5	#N/A	#N/A	3	#N/A	#N/A	1.73205	#N/A	#N/A	0.950271	#N/A	#N/A
11552	27	#N/A	#N/A	8	#N/A	#N/A	2.82843	#N/A	#N/A	1.58072	#N/A	#N/A
11573	6	#N/A	4	3	#N/A	3	1.73205	#N/A	1.5	1.0114	#N/A	1.03972
11586	70	#N/A	#N/A	3	#N/A	#N/A	1.73205	#N/A	#N/A	0.497383	#N/A	#N/A
11603	18	#N/A	#N/A	1	#N/A	#N/A	1	#N/A	#N/A	0	#N/A	#N/A
11606	1	#N/A	#N/A	1	#N/A	#N/A	1	#N/A	#N/A	0	#N/A	#N/A
11616	14	#N/A	#N/A	3	#N/A	#N/A	1.73205	#N/A	#N/A	0.892118	#N/A	#N/A
11617	12	#N/A	#N/A	1	#N/A	#N/A	1	#N/A	#N/A	0	#N/A	#N/A
11637	3	1	2	2	1	1	1.41421	1	0.707107	0.636514	0	0
11638	4	#N/A	#N/A	3	#N/A	#N/A	1.73205	#N/A	#N/A	1.03972	#N/A	#N/A
11656	#N/A	#N/A	2	#N/A	#N/A	1	#N/A	#N/A	0.707107	#N/A	#N/A	0
11664	7	#N/A	#N/A	1	#N/A	#N/A	1	#N/A	#N/A	0	#N/A	#N/A
11665	8	#N/A	#N/A	3	#N/A	#N/A	1.73205	#N/A	#N/A	1.0822	#N/A	#N/A
11679	1	1	#N/A	1	1	#N/A	1	1	#N/A	0	0	#N/A
11683	2	2	#N/A	1	1	#N/A	1	1	#N/A	0	0	#N/A
11684	#N/A	#N/A	1	#N/A	#N/A	1	#N/A	#N/A	1	#N/A	#N/A	0
11687	#N/A	#N/A	8	#N/A	#N/A	1	#N/A	#N/A	0.353553	#N/A	#N/A	0
11688	13	#N/A	#N/A	1	#N/A	#N/A	1	#N/A	#N/A	0	#N/A	#N/A
11710	2	#N/A	#N/A	1	#N/A	#N/A	1	#N/A	#N/A	0	#N/A	#N/A
11730	2	#N/A	#N/A	1	#N/A	#N/A	1	#N/A	#N/A	0	#N/A	#N/A
11731	1	#N/A	#N/A	1	#N/A	#N/A	1	#N/A	#N/A	0	#N/A	#N/A
11754	2	#N/A	#N/A	1	#N/A	#N/A	1	#N/A	#N/A	0	#N/A	#N/A
11782	1	1	#N/A	1	1	#N/A	1	1	#N/A	0	0	#N/A
11786	1	#N/A	#N/A	1	#N/A	#N/A	1	#N/A	#N/A	0	#N/A	#N/A
11791	1	#N/A	#N/A	1	#N/A	#N/A	1	#N/A	#N/A	0	#N/A	#N/A
11807	2	#N/A	#N/A	1	#N/A	#N/A	1	#N/A	#N/A	0	#N/A	#N/A
11820	1	#N/A	#N/A	1	#N/A	#N/A	1	#N/A	#N/A	0	#N/A	#N/A
11836	4	#N/A	#N/A	2	#N/A	#N/A	1.41421	#N/A	#N/A	0.562335	#N/A	#N/A
11840	4	#N/A	#N/A	1	#N/A	#N/A	1	#N/A	#N/A	0	#N/A	#N/A
11858	6	#N/A	#N/A	1	#N/A	#N/A	1	#N/A	#N/A	0	#N/A	#N/A
11860	3	#N/A	#N/A	2	#N/A	#N/A	1.41421	#N/A	#N/A	0.636514	#N/A	#N/A
11863	23	#N/A	1	3	#N/A	1	1.73205	#N/A	1	0.740012	#N/A	0
11867	1	#N/A	#N/A	1	#N/A	#N/A	1	#N/A	#N/A	0	#N/A	#N/A
11891	13	#N/A	#N/A	2	#N/A	#N/A	1.41421	#N/A	#N/A	0.271189	#N/A	#N/A
11901	93	#N/A	#N/A	3	#N/A	#N/A	1.73205	#N/A	#N/A	0.64076	#N/A	#N/A
11910	10	#N/A	#N/A	2	#N/A	#N/A	1.41421	#N/A	#N/A	0.500402	#N/A	#N/A
11915	1	1	#N/A	1	1	#N/A	1	1	#N/A	0	0	#N/A
11918	7	#N/A	#N/A	4	#N/A	#N/A	2	#N/A	#N/A	1.35178	#N/A	#N/A
11924	2	#N/A	#N/A	1	#N/A	#N/A	1	#N/A	#N/A	0	#N/A	#N/A
11928	1	#N/A	#N/A	1	#N/A	#N/A	1	#N/A	#N/A	0	#N/A	#N/A
11931	41	#N/A	#N/A	5	#N/A	#N/A	2.23607	#N/A	#N/A	0.920583	#N/A	#N/A
11947	22	22	#N/A	2	2	#N/A	1.41421	1.41421	#N/A	0.184907	0.184907	#N/A
11955	10	#N/A	#N/A	2	#N/A	#N/A	1.41421	#N/A	#N/A	0.673012	#N/A	#N/A
11957	2	#N/A	#N/A	1	#N/A	#N/A	1	#N/A	#N/A	0	#N/A	#N/A
11962	30	#N/A	#N/A	5	#N/A	#N/A	2.23607	#N/A	#N/A	1.0041	#N/A	#N/A
11970	#N/A	#N/A	1	#N/A	#N/A	1	#N/A	#N/A	1	#N/A	#N/A	0
11979	16	#N/A	#N/A	4	#N/A	#N/A	2	#N/A	#N/A	1.21301	#N/A	#N/A
11980	#N/A	#N/A	1	#N/A	#N/A	1	#N/A	#N/A	1	#N/A	#N/A	0
11984	2	#N/A	#N/A	1	#N/A	#N/A	1	#N/A	#N/A	0	#N/A	#N/A
11996	3	#N/A	#N/A	2	#N/A	#N/A	1.41421	#N/A	#N/A	0.636514	#N/A	#N/A
11998	2	#N/A	#N/A	2	#N/A	#N/A	1.41421	#N/A	#N/A	0.693147	#N/A	#N/A
12010	4	#N/A	#N/A	1	#N/A	#N/A	1	#N/A	#N/A	0	#N/A	#N/A
12011	62	#N/A	#N/A	3	#N/A	#N/A	1.73205	#N/A	#N/A	0.54033	#N/A	#N/A
12027	1	#N/A	#N/A	1	#N/A	#N/A	1	#N/A	#N/A	0	#N/A	#N/A
12032	4	#N/A	#N/A	1	#N/A	#N/A	1	#N/A	#N/A	0	#N/A	#N/A
12038	1	#N/A	#N/A	1	#N/A	#N/A	1	#N/A	#N/A	0	#N/A	#N/A
12058	2	#N/A	#N/A	1	#N/A	#N/A	1	#N/A	#N/A	0	#N/A	#N/A
12062	36	#N/A	#N/A	6	#N/A	#N/A	2.44949	#N/A	#N/A	0.984865	#N/A	#N/A
12067	1	#N/A	#N/A	1	#N/A	#N/A	1	#N/A	#N/A	0	#N/A	#N/A
12077	6	#N/A	#N/A	1	#N/A	#N/A	1	#N/A	#N/A	0	#N/A	#N/A
12079	1	#N/A	#N/A	1	#N/A	#N/A	1	#N/A	#N/A	0	#N/A	#N/A
12083	4	#N/A	#N/A	1	#N/A	#N/A	1	#N/A	#N/A	0	#N/A	#N/A
12099	2	#N/A	#N/A	1	#N/A	#N/A	1	#N/A	#N/A	0	#N/A	#N/A
12115	37	37	#N/A	7	7	#N/A	2.64575	2.64575	#N/A	1.59686	1.59686	#N/A
12119	636	#N/A	10	6	#N/A	1	2.44949	#N/A	0.316228	1.14107	#N/A	0
12123	1	#N/A	#N/A	1	#N/A	#N/A	1	#N/A	#N/A	0	#N/A	#N/A
12126	51	51	#N/A	4	4	#N/A	2	2	#N/A	1.24807	1.24807	#N/A
12128	60	#N/A	#N/A	5	#N/A	#N/A	2.23607	#N/A	#N/A	1.33585	#N/A	#N/A
12152	2	#N/A	#N/A	1	#N/A	#N/A	1	#N/A	#N/A	0	#N/A	#N/A
12166	3	1	#N/A	2	1	#N/A	1.41421	1	#N/A	0.636514	0	#N/A
12169	5	#N/A	#N/A	2	#N/A	#N/A	1.41421	#N/A	#N/A	0.673012	#N/A	#N/A
12172	1	#N/A	#N/A	1	#N/A	#N/A	1	#N/A	#N/A	0	#N/A	#N/A
12183	6	#N/A	#N/A	3	#N/A	#N/A	1.73205	#N/A	#N/A	1.09861	#N/A	#N/A
12184	1	1	#N/A	1	1	#N/A	1	1	#N/A	0	0	#N/A
12194	1	#N/A	#N/A	1	#N/A	#N/A	1	#N/A	#N/A	0	#N/A	#N/A
12200	358	#N/A	#N/A	12	#N/A	#N/A	3.4641	#N/A	#N/A	2.01242	#N/A	#N/A
12215	1	#N/A	#N/A	1	#N/A	#N/A	1	#N/A	#N/A	0	#N/A	#N/A
12221	4	#N/A	#N/A	1	#N/A	#N/A	1	#N/A	#N/A	0	#N/A	#N/A
12222	1	1	#N/A	1	1	#N/A	1	1	#N/A	0	0	#N/A
12232	1	#N/A	1	1	#N/A	1	1	#N/A	1	0	#N/A	0
12236	75	#N/A	#N/A	5	#N/A	#N/A	2.23607	#N/A	#N/A	0.86094	#N/A	#N/A
12239	16	16	#N/A	1	1	#N/A	1	1	#N/A	0	0	#N/A
12240	2	#N/A	#N/A	2	#N/A	#N/A	1.41421	#N/A	#N/A	0.693147	#N/A	#N/A
12249	1	#N/A	#N/A	1	#N/A	#N/A	1	#N/A	#N/A	0	#N/A	#N/A
12254	1	#N/A	#N/A	1	#N/A	#N/A	1	#N/A	#N/A	0	#N/A	#N/A
12259	7	#N/A	#N/A	3	#N/A	#N/A	1.73205	#N/A	#N/A	0.9557	#N/A	#N/A
12298	2	#N/A	1	2	#N/A	1	1.41421	#N/A	1	0.693147	#N/A	0
12300	2	#N/A	1	2	#N/A	1	1.41421	#N/A	1	0.693147	#N/A	0
12302	2	2	#N/A	1	1	#N/A	1	1	#N/A	0	0	#N/A
12305	2	#N/A	#N/A	2	#N/A	#N/A	1.41421	#N/A	#N/A	0.693147	#N/A	#N/A
12315	10	10	#N/A	3	3	#N/A	1.73205	1.73205	#N/A	0.950271	0.950271	#N/A
12318	4	#N/A	#N/A	1	#N/A	#N/A	1	#N/A	#N/A	0	#N/A	#N/A
12321	8	#N/A	#N/A	3	#N/A	#N/A	1.73205	#N/A	#N/A	0.974315	#N/A	#N/A
12329	1	#N/A	#N/A	1	#N/A	#N/A	1	#N/A	#N/A	0	#N/A	#N/A
12332	2	2	#N/A	1	1	#N/A	1	1	#N/A	0	0	#N/A
12334	2	#N/A	#N/A	1	#N/A	#N/A	1	#N/A	#N/A	0	#N/A	#N/A
12338	2	#N/A	#N/A	1	#N/A	#N/A	1	#N/A	#N/A	0	#N/A	#N/A
12350	4	#N/A	#N/A	1	#N/A	#N/A	1	#N/A	#N/A	0	#N/A	#N/A
12351	11	#N/A	#N/A	4	#N/A	#N/A	2	#N/A	#N/A	1.26365	#N/A	#N/A
12375	1	#N/A	#N/A	1	#N/A	#N/A	1	#N/A	#N/A	0	#N/A	#N/A
12385	7	#N/A	#N/A	1	#N/A	#N/A	1	#N/A	#N/A	0	#N/A	#N/A
12387	6	#N/A	#N/A	2	#N/A	#N/A	1.41421	#N/A	#N/A	0.636514	#N/A	#N/A
12389	5	#N/A	#N/A	5	#N/A	#N/A	2.23607	#N/A	#N/A	1.60944	#N/A	#N/A
12397	2	#N/A	#N/A	1	#N/A	#N/A	1	#N/A	#N/A	0	#N/A	#N/A
12401	6	#N/A	#N/A	1	#N/A	#N/A	1	#N/A	#N/A	0	#N/A	#N/A
12420	15	#N/A	#N/A	1	#N/A	#N/A	1	#N/A	#N/A	0	#N/A	#N/A
12437	1	#N/A	#N/A	1	#N/A	#N/A	1	#N/A	#N/A	0	#N/A	#N/A
12442	11	#N/A	#N/A	2	#N/A	#N/A	1.41421	#N/A	#N/A	0.474139	#N/A	#N/A
12456	3	#N/A	#N/A	2	#N/A	#N/A	1.41421	#N/A	#N/A	0.636514	#N/A	#N/A
12462	63	#N/A	13	3	#N/A	5	1.73205	#N/A	1.38675	0.811773	#N/A	1.41274
12464	1	#N/A	#N/A	1	#N/A	#N/A	1	#N/A	#N/A	0	#N/A	#N/A
12467	#N/A	#N/A	1	#N/A	#N/A	1	#N/A	#N/A	1	#N/A	#N/A	0
12474	1	#N/A	1	1	#N/A	1	1	#N/A	1	0	#N/A	0
12491	1	#N/A	#N/A	1	#N/A	#N/A	1	#N/A	#N/A	0	#N/A	#N/A
12493	1	#N/A	#N/A	1	#N/A	#N/A	1	#N/A	#N/A	0	#N/A	#N/A
12497	94	#N/A	#N/A	6	#N/A	#N/A	2.44949	#N/A	#N/A	1.41965	#N/A	#N/A
12505	1	#N/A	#N/A	1	#N/A	#N/A	1	#N/A	#N/A	0	#N/A	#N/A
12507	3	#N/A	#N/A	1	#N/A	#N/A	1	#N/A	#N/A	0	#N/A	#N/A
12514	32	#N/A	#N/A	3	#N/A	#N/A	1.73205	#N/A	#N/A	0.947057	#N/A	#N/A
12522	4	1	#N/A	3	1	#N/A	1.73205	1	#N/A	1.03972	0	#N/A
12528	22	#N/A	#N/A	2	#N/A	#N/A	1.41421	#N/A	#N/A	0.689009	#N/A	#N/A
12535	5	#N/A	#N/A	2	#N/A	#N/A	1.41421	#N/A	#N/A	0.673012	#N/A	#N/A
12545	13	#N/A	#N/A	1	#N/A	#N/A	1	#N/A	#N/A	0	#N/A	#N/A
12546	#N/A	#N/A	4	#N/A	#N/A	2	#N/A	#N/A	1	#N/A	#N/A	0.562335
12549	8	#N/A	#N/A	2	#N/A	#N/A	1.41421	#N/A	#N/A	0.661563	#N/A	#N/A
12552	1090	#N/A	1	13	#N/A	1	3.60555	#N/A	1	1.80522	#N/A	0
12569	2	#N/A	#N/A	2	#N/A	#N/A	1.41421	#N/A	#N/A	0.693147	#N/A	#N/A
12571	1	1	#N/A	1	1	#N/A	1	1	#N/A	0	0	#N/A
12576	2	#N/A	#N/A	1	#N/A	#N/A	1	#N/A	#N/A	0	#N/A	#N/A
12580	7	#N/A	#N/A	1	#N/A	#N/A	1	#N/A	#N/A	0	#N/A	#N/A
12585	6	6	#N/A	1	1	#N/A	1	1	#N/A	0	0	#N/A
12610	#N/A	#N/A	2	#N/A	#N/A	2	#N/A	#N/A	1.41421	#N/A	#N/A	0.693147
12623	2	#N/A	#N/A	2	#N/A	#N/A	1.41421	#N/A	#N/A	0.693147	#N/A	#N/A
12650	4	#N/A	#N/A	2	#N/A	#N/A	1.41421	#N/A	#N/A	0.693147	#N/A	#N/A
12682	1	#N/A	#N/A	1	#N/A	#N/A	1	#N/A	#N/A	0	#N/A	#N/A
12695	1	#N/A	#N/A	1	#N/A	#N/A	1	#N/A	#N/A	0	#N/A	#N/A
12718	4	#N/A	#N/A	4	#N/A	#N/A	2	#N/A	#N/A	1.38629	#N/A	#N/A
12730	3	#N/A	#N/A	3	#N/A	#N/A	1.73205	#N/A	#N/A	1.09861	#N/A	#N/A
12741	3	#N/A	#N/A	1	#N/A	#N/A	1	#N/A	#N/A	0	#N/A	#N/A
12751	10	10	#N/A	2	2	#N/A	1.41421	1.41421	#N/A	0.500402	0.500402	#N/A
12753	1	#N/A	#N/A	1	#N/A	#N/A	1	#N/A	#N/A	0	#N/A	#N/A
12762	2	#N/A	#N/A	1	#N/A	#N/A	1	#N/A	#N/A	0	#N/A	#N/A
12763	11	#N/A	#N/A	1	#N/A	#N/A	1	#N/A	#N/A	0	#N/A	#N/A
12778	1	#N/A	#N/A	1	#N/A	#N/A	1	#N/A	#N/A	0	#N/A	#N/A
12796	4	3	#N/A	2	1	#N/A	1.41421	1	#N/A	0.562335	0	#N/A
12804	10	#N/A	#N/A	5	#N/A	#N/A	2.23607	#N/A	#N/A	1.35924	#N/A	#N/A
12810	8	#N/A	#N/A	2	#N/A	#N/A	1.41421	#N/A	#N/A	0.37677	#N/A	#N/A
12815	1	#N/A	2	1	#N/A	2	1	#N/A	1.41421	0	#N/A	0.693147
12822	1	#N/A	#N/A	1	#N/A	#N/A	1	#N/A	#N/A	0	#N/A	#N/A
12831	80	#N/A	#N/A	4	#N/A	#N/A	2	#N/A	#N/A	0.471057	#N/A	#N/A
12832	3	#N/A	#N/A	1	#N/A	#N/A	1	#N/A	#N/A	0	#N/A	#N/A
12842	18	#N/A	5	4	#N/A	3	2	#N/A	1.34164	1.35489	#N/A	1.05492
12843	3	#N/A	#N/A	1	#N/A	#N/A	1	#N/A	#N/A	0	#N/A	#N/A
12844	2	#N/A	#N/A	1	#N/A	#N/A	1	#N/A	#N/A	0	#N/A	#N/A
12849	#N/A	#N/A	10	#N/A	#N/A	4	#N/A	#N/A	1.26491	#N/A	#N/A	1.31383
12861	1	#N/A	#N/A	1	#N/A	#N/A	1	#N/A	#N/A	0	#N/A	#N/A
12862	11	#N/A	#N/A	1	#N/A	#N/A	1	#N/A	#N/A	0	#N/A	#N/A
12865	1	#N/A	#N/A	1	#N/A	#N/A	1	#N/A	#N/A	0	#N/A	#N/A
12869	4	#N/A	#N/A	2	#N/A	#N/A	1.41421	#N/A	#N/A	0.693147	#N/A	#N/A
12870	59	34	1	10	8	1	3.16228	2.82843	1	1.9627	1.76231	0
12876	4	#N/A	#N/A	2	#N/A	#N/A	1.41421	#N/A	#N/A	0.693147	#N/A	#N/A
12881	5	#N/A	#N/A	2	#N/A	#N/A	1.41421	#N/A	#N/A	0.500402	#N/A	#N/A
12883	1	#N/A	#N/A	1	#N/A	#N/A	1	#N/A	#N/A	0	#N/A	#N/A
12886	#N/A	#N/A	1	#N/A	#N/A	1	#N/A	#N/A	1	#N/A	#N/A	0
12907	4	#N/A	#N/A	2	#N/A	#N/A	1.41421	#N/A	#N/A	0.562335	#N/A	#N/A
12925	2	#N/A	#N/A	2	#N/A	#N/A	1.41421	#N/A	#N/A	0.693147	#N/A	#N/A
12927	16	#N/A	#N/A	2	#N/A	#N/A	1.41421	#N/A	#N/A	0.562335	#N/A	#N/A
12930	1	#N/A	#N/A	1	#N/A	#N/A	1	#N/A	#N/A	0	#N/A	#N/A
12937	3	#N/A	#N/A	2	#N/A	#N/A	1.41421	#N/A	#N/A	0.636514	#N/A	#N/A
12950	4	4	#N/A	1	1	#N/A	1	1	#N/A	0	0	#N/A
12952	#N/A	#N/A	1	#N/A	#N/A	1	#N/A	#N/A	1	#N/A	#N/A	0
12955	#N/A	#N/A	2	#N/A	#N/A	2	#N/A	#N/A	1.41421	#N/A	#N/A	0.693147
12957	16	#N/A	#N/A	4	#N/A	#N/A	2	#N/A	#N/A	1.25548	#N/A	#N/A
12967	#N/A	#N/A	1	#N/A	#N/A	1	#N/A	#N/A	1	#N/A	#N/A	0
12976	48	#N/A	1	4	#N/A	1	2	#N/A	1	1.15737	#N/A	0
12991	1	#N/A	#N/A	1	#N/A	#N/A	1	#N/A	#N/A	0	#N/A	#N/A
13041	#N/A	#N/A	1	#N/A	#N/A	1	#N/A	#N/A	1	#N/A	#N/A	0
13047	51	#N/A	#N/A	5	#N/A	#N/A	2.23607	#N/A	#N/A	1.15415	#N/A	#N/A
13052	1	#N/A	#N/A	1	#N/A	#N/A	1	#N/A	#N/A	0	#N/A	#N/A
13061	#N/A	#N/A	2	#N/A	#N/A	2	#N/A	#N/A	1.41421	#N/A	#N/A	0.693147
13066	2	#N/A	#N/A	1	#N/A	#N/A	1	#N/A	#N/A	0	#N/A	#N/A
13069	2	#N/A	#N/A	1	#N/A	#N/A	1	#N/A	#N/A	0	#N/A	#N/A
13071	21	#N/A	1	4	#N/A	1	2	#N/A	1	0.975939	#N/A	0
13075	3	#N/A	#N/A	2	#N/A	#N/A	1.41421	#N/A	#N/A	0.636514	#N/A	#N/A
13081	20	#N/A	#N/A	3	#N/A	#N/A	1.73205	#N/A	#N/A	0.639032	#N/A	#N/A
13102	6	#N/A	1	1	#N/A	1	1	#N/A	1	0	#N/A	0
13105	2	#N/A	#N/A	1	#N/A	#N/A	1	#N/A	#N/A	0	#N/A	#N/A
13107	1	1	#N/A	1	1	#N/A	1	1	#N/A	0	0	#N/A
13125	1	#N/A	#N/A	1	#N/A	#N/A	1	#N/A	#N/A	0	#N/A	#N/A
13126	61	#N/A	#N/A	9	#N/A	#N/A	3	#N/A	#N/A	1.40696	#N/A	#N/A
13137	1	#N/A	#N/A	1	#N/A	#N/A	1	#N/A	#N/A	0	#N/A	#N/A
13142	12	#N/A	#N/A	4	#N/A	#N/A	2	#N/A	#N/A	1.32966	#N/A	#N/A
13166	436	25	15	17	5	6	4.12311	2.23607	1.54919	2.21364	1.35962	1.41418
13186	114	#N/A	#N/A	3	#N/A	#N/A	1.73205	#N/A	#N/A	0.10048	#N/A	#N/A
13190	1	#N/A	#N/A	1	#N/A	#N/A	1	#N/A	#N/A	0	#N/A	#N/A
13202	1	1	#N/A	1	1	#N/A	1	1	#N/A	0	0	#N/A
13212	8	#N/A	#N/A	2	#N/A	#N/A	1.41421	#N/A	#N/A	0.37677	#N/A	#N/A
13222	21	#N/A	#N/A	4	#N/A	#N/A	2	#N/A	#N/A	1.09646	#N/A	#N/A
13227	1	#N/A	#N/A	1	#N/A	#N/A	1	#N/A	#N/A	0	#N/A	#N/A
13232	2	#N/A	#N/A	1	#N/A	#N/A	1	#N/A	#N/A	0	#N/A	#N/A
13237	6	#N/A	#N/A	2	#N/A	#N/A	1.41421	#N/A	#N/A	0.450561	#N/A	#N/A
13242	2	#N/A	#N/A	1	#N/A	#N/A	1	#N/A	#N/A	0	#N/A	#N/A
13251	44	#N/A	#N/A	2	#N/A	#N/A	1.41421	#N/A	#N/A	0.562335	#N/A	#N/A
13262	176	#N/A	1	3	#N/A	1	1.73205	#N/A	1	0.0971559	#N/A	0
13264	10	#N/A	#N/A	1	#N/A	#N/A	1	#N/A	#N/A	0	#N/A	#N/A
13275	1	1	#N/A	1	1	#N/A	1	1	#N/A	0	0	#N/A
13277	11	#N/A	#N/A	6	#N/A	#N/A	2.44949	#N/A	#N/A	1.42057	#N/A	#N/A
13296	1	#N/A	#N/A	1	#N/A	#N/A	1	#N/A	#N/A	0	#N/A	#N/A
13302	2	1	#N/A	1	1	#N/A	1	1	#N/A	0	0	#N/A
13306	1	#N/A	#N/A	1	#N/A	#N/A	1	#N/A	#N/A	0	#N/A	#N/A
13308	2	#N/A	#N/A	1	#N/A	#N/A	1	#N/A	#N/A	0	#N/A	#N/A
13316	3	#N/A	#N/A	2	#N/A	#N/A	1.41421	#N/A	#N/A	0.636514	#N/A	#N/A
13322	#N/A	#N/A	3	#N/A	#N/A	2	#N/A	#N/A	1.1547	#N/A	#N/A	0.636514
13338	10	#N/A	#N/A	1	#N/A	#N/A	1	#N/A	#N/A	0	#N/A	#N/A
13341	1	#N/A	#N/A	1	#N/A	#N/A	1	#N/A	#N/A	0	#N/A	#N/A
13350	12	#N/A	#N/A	1	#N/A	#N/A	1	#N/A	#N/A	0	#N/A	#N/A
13357	2	#N/A	#N/A	1	#N/A	#N/A	1	#N/A	#N/A	0	#N/A	#N/A
13373	1	#N/A	#N/A	1	#N/A	#N/A	1	#N/A	#N/A	0	#N/A	#N/A
13402	5	#N/A	#N/A	1	#N/A	#N/A	1	#N/A	#N/A	0	#N/A	#N/A
13413	1	1	#N/A	1	1	#N/A	1	1	#N/A	0	0	#N/A
13459	2	#N/A	#N/A	1	#N/A	#N/A	1	#N/A	#N/A	0	#N/A	#N/A
13468	115	50	#N/A	9	4	#N/A	3	2	#N/A	1.61719	0.606025	#N/A
13479	10	#N/A	#N/A	2	#N/A	#N/A	1.41421	#N/A	#N/A	0.500402	#N/A	#N/A
13503	1	#N/A	#N/A	1	#N/A	#N/A	1	#N/A	#N/A	0	#N/A	#N/A
13504	28	#N/A	#N/A	7	#N/A	#N/A	2.64575	#N/A	#N/A	1.80951	#N/A	#N/A
13522	6	#N/A	#N/A	1	#N/A	#N/A	1	#N/A	#N/A	0	#N/A	#N/A
13524	2	#N/A	#N/A	1	#N/A	#N/A	1	#N/A	#N/A	0	#N/A	#N/A
13533	1	#N/A	#N/A	1	#N/A	#N/A	1	#N/A	#N/A	0	#N/A	#N/A
13537	6	#N/A	#N/A	2	#N/A	#N/A	1.41421	#N/A	#N/A	0.636514	#N/A	#N/A
13541	397	#N/A	4	7	#N/A	4	2.64575	#N/A	2	1.68475	#N/A	1.38629
13549	50	#N/A	#N/A	1	#N/A	#N/A	1	#N/A	#N/A	0	#N/A	#N/A
13552	5	5	#N/A	1	1	#N/A	1	1	#N/A	0	0	#N/A
13555	1	#N/A	#N/A	1	#N/A	#N/A	1	#N/A	#N/A	0	#N/A	#N/A
13556	1	#N/A	#N/A	1	#N/A	#N/A	1	#N/A	#N/A	0	#N/A	#N/A
13562	1	#N/A	#N/A	1	#N/A	#N/A	1	#N/A	#N/A	0	#N/A	#N/A
13580	#N/A	#N/A	1	#N/A	#N/A	1	#N/A	#N/A	1	#N/A	#N/A	0
13581	7	#N/A	#N/A	3	#N/A	#N/A	1.73205	#N/A	#N/A	1.00424	#N/A	#N/A
13598	1	#N/A	#N/A	1	#N/A	#N/A	1	#N/A	#N/A	0	#N/A	#N/A
13618	219	#N/A	2	6	#N/A	2	2.44949	#N/A	1.41421	1.20452	#N/A	0.693147
13622	2	#N/A	#N/A	1	#N/A	#N/A	1	#N/A	#N/A	0	#N/A	#N/A
13626	1	#N/A	#N/A	1	#N/A	#N/A	1	#N/A	#N/A	0	#N/A	#N/A
13630	11	#N/A	#N/A	1	#N/A	#N/A	1	#N/A	#N/A	0	#N/A	#N/A
13638	4	#N/A	#N/A	1	#N/A	#N/A	1	#N/A	#N/A	0	#N/A	#N/A
13661	4	#N/A	#N/A	1	#N/A	#N/A	1	#N/A	#N/A	0	#N/A	#N/A
13666	1	#N/A	#N/A	1	#N/A	#N/A	1	#N/A	#N/A	0	#N/A	#N/A
13671	16	16	#N/A	3	3	#N/A	1.73205	1.73205	#N/A	0.900256	0.900256	#N/A
13680	3	3	#N/A	2	2	#N/A	1.41421	1.41421	#N/A	0.636514	0.636514	#N/A
13681	1	#N/A	#N/A	1	#N/A	#N/A	1	#N/A	#N/A	0	#N/A	#N/A
13686	6	#N/A	#N/A	1	#N/A	#N/A	1	#N/A	#N/A	0	#N/A	#N/A
13687	#N/A	#N/A	1	#N/A	#N/A	1	#N/A	#N/A	1	#N/A	#N/A	0
13690	2	#N/A	#N/A	1	#N/A	#N/A	1	#N/A	#N/A	0	#N/A	#N/A
13694	9	#N/A	#N/A	3	#N/A	#N/A	1.73205	#N/A	#N/A	0.964963	#N/A	#N/A
13698	10	#N/A	#N/A	1	#N/A	#N/A	1	#N/A	#N/A	0	#N/A	#N/A
13700	24	#N/A	#N/A	5	#N/A	#N/A	2.23607	#N/A	#N/A	1.33041	#N/A	#N/A
13714	3	#N/A	2	3	#N/A	1	1.73205	#N/A	0.707107	1.09861	#N/A	0
13717	3	3	#N/A	2	2	#N/A	1.41421	1.41421	#N/A	0.636514	0.636514	#N/A
13720	21	#N/A	#N/A	4	#N/A	#N/A	2	#N/A	#N/A	0.944765	#N/A	#N/A
13724	8	#N/A	#N/A	1	#N/A	#N/A	1	#N/A	#N/A	0	#N/A	#N/A
13732	3	#N/A	#N/A	1	#N/A	#N/A	1	#N/A	#N/A	0	#N/A	#N/A
13738	5	#N/A	#N/A	1	#N/A	#N/A	1	#N/A	#N/A	0	#N/A	#N/A
13739	16	#N/A	#N/A	3	#N/A	#N/A	1.73205	#N/A	#N/A	1.0822	#N/A	#N/A
13750	13	#N/A	#N/A	2	#N/A	#N/A	1.41421	#N/A	#N/A	0.666278	#N/A	#N/A
13752	8	#N/A	#N/A	4	#N/A	#N/A	2	#N/A	#N/A	1.21301	#N/A	#N/A
13753	1	#N/A	#N/A	1	#N/A	#N/A	1	#N/A	#N/A	0	#N/A	#N/A
13768	5	#N/A	#N/A	2	#N/A	#N/A	1.41421	#N/A	#N/A	0.500402	#N/A	#N/A
13794	#N/A	#N/A	1	#N/A	#N/A	1	#N/A	#N/A	1	#N/A	#N/A	0
13795	2	#N/A	#N/A	2	#N/A	#N/A	1.41421	#N/A	#N/A	0.693147	#N/A	#N/A
13796	16	#N/A	14	6	#N/A	7	2.44949	#N/A	1.87083	1.63476	#N/A	1.80951
13798	#N/A	#N/A	1	#N/A	#N/A	1	#N/A	#N/A	1	#N/A	#N/A	0
13813	1	#N/A	#N/A	1	#N/A	#N/A	1	#N/A	#N/A	0	#N/A	#N/A
13815	1	#N/A	#N/A	1	#N/A	#N/A	1	#N/A	#N/A	0	#N/A	#N/A
13824	8	#N/A	#N/A	6	#N/A	#N/A	2.44949	#N/A	#N/A	1.66746	#N/A	#N/A
13828	14	#N/A	#N/A	3	#N/A	#N/A	1.73205	#N/A	#N/A	1.00424	#N/A	#N/A
13841	2	#N/A	#N/A	1	#N/A	#N/A	1	#N/A	#N/A	0	#N/A	#N/A
13876	121	#N/A	#N/A	7	#N/A	#N/A	2.64575	#N/A	#N/A	1.53682	#N/A	#N/A
13883	25	25	#N/A	5	5	#N/A	2.23607	2.23607	#N/A	1.10857	1.10857	#N/A
13891	1	#N/A	#N/A	1	#N/A	#N/A	1	#N/A	#N/A	0	#N/A	#N/A
13905	3	#N/A	#N/A	2	#N/A	#N/A	1.41421	#N/A	#N/A	0.636514	#N/A	#N/A
13910	95	#N/A	#N/A	6	#N/A	#N/A	2.44949	#N/A	#N/A	1.25057	#N/A	#N/A
13936	3	#N/A	#N/A	1	#N/A	#N/A	1	#N/A	#N/A	0	#N/A	#N/A
13964	15	#N/A	#N/A	5	#N/A	#N/A	2.23607	#N/A	#N/A	1.3954	#N/A	#N/A
13972	8	#N/A	#N/A	2	#N/A	#N/A	1.41421	#N/A	#N/A	0.693147	#N/A	#N/A
13981	8	#N/A	#N/A	1	#N/A	#N/A	1	#N/A	#N/A	0	#N/A	#N/A
13982	1	#N/A	#N/A	1	#N/A	#N/A	1	#N/A	#N/A	0	#N/A	#N/A
13994	1	#N/A	#N/A	1	#N/A	#N/A	1	#N/A	#N/A	0	#N/A	#N/A
14001	14	1	#N/A	2	1	#N/A	1.41421	1	#N/A	0.51958	0	#N/A
14029	1	#N/A	#N/A	1	#N/A	#N/A	1	#N/A	#N/A	0	#N/A	#N/A
14038	4	#N/A	#N/A	4	#N/A	#N/A	2	#N/A	#N/A	1.38629	#N/A	#N/A
14052	#N/A	#N/A	1	#N/A	#N/A	1	#N/A	#N/A	1	#N/A	#N/A	0
14061	1	#N/A	#N/A	1	#N/A	#N/A	1	#N/A	#N/A	0	#N/A	#N/A
14108	1	#N/A	#N/A	1	#N/A	#N/A	1	#N/A	#N/A	0	#N/A	#N/A
14128	1	#N/A	#N/A	1	#N/A	#N/A	1	#N/A	#N/A	0	#N/A	#N/A
14130	#N/A	#N/A	2	#N/A	#N/A	2	#N/A	#N/A	1.41421	#N/A	#N/A	0.693147
14132	2	#N/A	#N/A	1	#N/A	#N/A	1	#N/A	#N/A	0	#N/A	#N/A
14133	2	2	#N/A	2	2	#N/A	1.41421	1.41421	#N/A	0.693147	0.693147	#N/A
14134	3	#N/A	6	2	#N/A	3	1.41421	#N/A	1.22474	0.636514	#N/A	1.0114
14135	1	#N/A	#N/A	1	#N/A	#N/A	1	#N/A	#N/A	0	#N/A	#N/A
14151	1	1	#N/A	1	1	#N/A	1	1	#N/A	0	0	#N/A
14163	61	55	#N/A	4	4	#N/A	2	2	#N/A	0.670452	0.645415	#N/A
14172	1	#N/A	#N/A	1	#N/A	#N/A	1	#N/A	#N/A	0	#N/A	#N/A
14185	146	40	#N/A	7	1	#N/A	2.64575	1	#N/A	1.4672	0	#N/A
14187	3	#N/A	#N/A	2	#N/A	#N/A	1.41421	#N/A	#N/A	0.636514	#N/A	#N/A
14196	1	1	#N/A	1	1	#N/A	1	1	#N/A	0	0	#N/A
14205	6	#N/A	#N/A	1	#N/A	#N/A	1	#N/A	#N/A	0	#N/A	#N/A
14214	3	#N/A	#N/A	3	#N/A	#N/A	1.73205	#N/A	#N/A	1.09861	#N/A	#N/A
14228	6	#N/A	#N/A	3	#N/A	#N/A	1.73205	#N/A	#N/A	0.867563	#N/A	#N/A
14234	5	#N/A	#N/A	1	#N/A	#N/A	1	#N/A	#N/A	0	#N/A	#N/A
14245	2	#N/A	84	2	#N/A	5	1.41421	#N/A	0.545545	0.693147	#N/A	0.480941
14246	1	#N/A	#N/A	1	#N/A	#N/A	1	#N/A	#N/A	0	#N/A	#N/A
14266	#N/A	#N/A	2	#N/A	#N/A	2	#N/A	#N/A	1.41421	#N/A	#N/A	0.693147
14271	#N/A	#N/A	12	#N/A	#N/A	1	#N/A	#N/A	0.288675	#N/A	#N/A	0
14280	8	#N/A	#N/A	1	#N/A	#N/A	1	#N/A	#N/A	0	#N/A	#N/A
14289	1	#N/A	#N/A	1	#N/A	#N/A	1	#N/A	#N/A	0	#N/A	#N/A
14300	3	#N/A	#N/A	2	#N/A	#N/A	1.41421	#N/A	#N/A	0.636514	#N/A	#N/A
14301	2	#N/A	#N/A	1	#N/A	#N/A	1	#N/A	#N/A	0	#N/A	#N/A
14303	9	#N/A	#N/A	2	#N/A	#N/A	1.41421	#N/A	#N/A	0.529706	#N/A	#N/A
14304	1	#N/A	#N/A	1	#N/A	#N/A	1	#N/A	#N/A	0	#N/A	#N/A
14310	3	#N/A	#N/A	2	#N/A	#N/A	1.41421	#N/A	#N/A	0.636514	#N/A	#N/A
14315	174	#N/A	#N/A	5	#N/A	#N/A	2.23607	#N/A	#N/A	1.02332	#N/A	#N/A
14324	34	#N/A	#N/A	3	#N/A	#N/A	1.73205	#N/A	#N/A	0.631623	#N/A	#N/A
14333	3	3	#N/A	3	3	#N/A	1.73205	1.73205	#N/A	1.09861	1.09861	#N/A
14334	2	2	1	1	1	1	1	1	1	0	0	0
14336	1	#N/A	1	1	#N/A	1	1	#N/A	1	0	#N/A	0
14338	1	#N/A	#N/A	1	#N/A	#N/A	1	#N/A	#N/A	0	#N/A	#N/A
14361	1	#N/A	#N/A	1	#N/A	#N/A	1	#N/A	#N/A	0	#N/A	#N/A
14371	7	#N/A	#N/A	2	#N/A	#N/A	1.41421	#N/A	#N/A	0.682908	#N/A	#N/A
14374	8	#N/A	#N/A	4	#N/A	#N/A	2	#N/A	#N/A	1.38629	#N/A	#N/A
14379	5	#N/A	#N/A	3	#N/A	#N/A	1.73205	#N/A	#N/A	0.950271	#N/A	#N/A
14384	6	#N/A	#N/A	1	#N/A	#N/A	1	#N/A	#N/A	0	#N/A	#N/A
14388	7	#N/A	#N/A	3	#N/A	#N/A	1.73205	#N/A	#N/A	0.9557	#N/A	#N/A
14400	1	#N/A	#N/A	1	#N/A	#N/A	1	#N/A	#N/A	0	#N/A	#N/A
14402	3	#N/A	#N/A	3	#N/A	#N/A	1.73205	#N/A	#N/A	1.09861	#N/A	#N/A
14405	6	2	#N/A	1	1	#N/A	1	1	#N/A	0	0	#N/A
14409	1	#N/A	#N/A	1	#N/A	#N/A	1	#N/A	#N/A	0	#N/A	#N/A
14431	4	#N/A	1	3	#N/A	1	1.73205	#N/A	1	1.03972	#N/A	0
14438	2	#N/A	#N/A	1	#N/A	#N/A	1	#N/A	#N/A	0	#N/A	#N/A
14444	8	#N/A	#N/A	4	#N/A	#N/A	2	#N/A	#N/A	1.32089	#N/A	#N/A
14454	#N/A	#N/A	20	#N/A	#N/A	6	#N/A	#N/A	1.34164	#N/A	#N/A	1.7228
14459	4	#N/A	#N/A	1	#N/A	#N/A	1	#N/A	#N/A	0	#N/A	#N/A
14463	67	#N/A	#N/A	1	#N/A	#N/A	1	#N/A	#N/A	0	#N/A	#N/A
14474	#N/A	#N/A	1	#N/A	#N/A	1	#N/A	#N/A	1	#N/A	#N/A	0
14475	74	6	#N/A	6	2	#N/A	2.44949	1.41421	#N/A	0.859412	0.450561	#N/A
14482	4	#N/A	#N/A	2	#N/A	#N/A	1.41421	#N/A	#N/A	0.562335	#N/A	#N/A
14489	4	#N/A	#N/A	2	#N/A	#N/A	1.41421	#N/A	#N/A	0.693147	#N/A	#N/A
14491	1	1	#N/A	1	1	#N/A	1	1	#N/A	0	0	#N/A
14492	7	#N/A	#N/A	3	#N/A	#N/A	1.73205	#N/A	#N/A	0.9557	#N/A	#N/A
14497	274	#N/A	#N/A	8	#N/A	#N/A	2.82843	#N/A	#N/A	1.35272	#N/A	#N/A
14500	#N/A	#N/A	6	#N/A	#N/A	2	#N/A	#N/A	0.816497	#N/A	#N/A	0.450561
14509	1	#N/A	#N/A	1	#N/A	#N/A	1	#N/A	#N/A	0	#N/A	#N/A
14521	30	#N/A	2	4	#N/A	1	2	#N/A	0.707107	0.819983	#N/A	0
14534	24	#N/A	#N/A	3	#N/A	#N/A	1.73205	#N/A	#N/A	0.823959	#N/A	#N/A
14542	3	#N/A	#N/A	2	#N/A	#N/A	1.41421	#N/A	#N/A	0.636514	#N/A	#N/A
14555	2	#N/A	#N/A	1	#N/A	#N/A	1	#N/A	#N/A	0	#N/A	#N/A
14578	13	#N/A	#N/A	1	#N/A	#N/A	1	#N/A	#N/A	0	#N/A	#N/A
14579	3	1	#N/A	2	1	#N/A	1.41421	1	#N/A	0.636514	0	#N/A
14582	2	#N/A	#N/A	1	#N/A	#N/A	1	#N/A	#N/A	0	#N/A	#N/A
14592	6	#N/A	#N/A	1	#N/A	#N/A	1	#N/A	#N/A	0	#N/A	#N/A
14623	6	#N/A	#N/A	2	#N/A	#N/A	1.41421	#N/A	#N/A	0.450561	#N/A	#N/A
14634	1	#N/A	#N/A	1	#N/A	#N/A	1	#N/A	#N/A	0	#N/A	#N/A
14638	4	#N/A	#N/A	2	#N/A	#N/A	1.41421	#N/A	#N/A	0.693147	#N/A	#N/A
14645	5	#N/A	#N/A	5	#N/A	#N/A	2.23607	#N/A	#N/A	1.60944	#N/A	#N/A
14651	1	#N/A	#N/A	1	#N/A	#N/A	1	#N/A	#N/A	0	#N/A	#N/A
14655	2	#N/A	#N/A	1	#N/A	#N/A	1	#N/A	#N/A	0	#N/A	#N/A
14662	9	#N/A	#N/A	2	#N/A	#N/A	1.41421	#N/A	#N/A	0.529706	#N/A	#N/A
14671	32	3	#N/A	4	2	#N/A	2	1.41421	#N/A	1.06992	0.636514	#N/A
14680	3	#N/A	#N/A	2	#N/A	#N/A	1.41421	#N/A	#N/A	0.636514	#N/A	#N/A
14686	3	#N/A	#N/A	1	#N/A	#N/A	1	#N/A	#N/A	0	#N/A	#N/A
14693	9	#N/A	#N/A	2	#N/A	#N/A	1.41421	#N/A	#N/A	0.529706	#N/A	#N/A
14694	2	#N/A	#N/A	1	#N/A	#N/A	1	#N/A	#N/A	0	#N/A	#N/A
14701	1	#N/A	#N/A	1	#N/A	#N/A	1	#N/A	#N/A	0	#N/A	#N/A
14708	10	#N/A	#N/A	2	#N/A	#N/A	1.41421	#N/A	#N/A	0.500402	#N/A	#N/A
14722	33	#N/A	#N/A	3	#N/A	#N/A	1.73205	#N/A	#N/A	0.603748	#N/A	#N/A
14724	4	#N/A	#N/A	2	#N/A	#N/A	1.41421	#N/A	#N/A	0.693147	#N/A	#N/A
14731	1	#N/A	#N/A	1	#N/A	#N/A	1	#N/A	#N/A	0	#N/A	#N/A
14733	1	#N/A	#N/A	1	#N/A	#N/A	1	#N/A	#N/A	0	#N/A	#N/A
14735	82	82	#N/A	4	4	#N/A	2	2	#N/A	0.52189	0.52189	#N/A
14741	605	335	#N/A	6	5	#N/A	2.44949	2.23607	#N/A	1.2998	1.26648	#N/A
14760	3	#N/A	#N/A	1	#N/A	#N/A	1	#N/A	#N/A	0	#N/A	#N/A
14772	1	#N/A	#N/A	1	#N/A	#N/A	1	#N/A	#N/A	0	#N/A	#N/A
14780	5	#N/A	#N/A	2	#N/A	#N/A	1.41421	#N/A	#N/A	0.500402	#N/A	#N/A
14781	#N/A	#N/A	1	#N/A	#N/A	1	#N/A	#N/A	1	#N/A	#N/A	0
14793	8	#N/A	#N/A	2	#N/A	#N/A	1.41421	#N/A	#N/A	0.562335	#N/A	#N/A
14806	#N/A	#N/A	2	#N/A	#N/A	2	#N/A	#N/A	1.41421	#N/A	#N/A	0.693147
14820	10	#N/A	#N/A	2	#N/A	#N/A	1.41421	#N/A	#N/A	0.325083	#N/A	#N/A
14843	1	#N/A	#N/A	1	#N/A	#N/A	1	#N/A	#N/A	0	#N/A	#N/A
14844	1	#N/A	#N/A	1	#N/A	#N/A	1	#N/A	#N/A	0	#N/A	#N/A
14848	9	#N/A	#N/A	1	#N/A	#N/A	1	#N/A	#N/A	0	#N/A	#N/A
14854	67	62	#N/A	4	4	#N/A	2	2	#N/A	1.1521	1.17976	#N/A
14861	2	#N/A	#N/A	2	#N/A	#N/A	1.41421	#N/A	#N/A	0.693147	#N/A	#N/A
14863	18	#N/A	#N/A	1	#N/A	#N/A	1	#N/A	#N/A	0	#N/A	#N/A
14864	4	#N/A	#N/A	1	#N/A	#N/A	1	#N/A	#N/A	0	#N/A	#N/A
14897	#N/A	#N/A	1	#N/A	#N/A	1	#N/A	#N/A	1	#N/A	#N/A	0
14903	1	#N/A	#N/A	1	#N/A	#N/A	1	#N/A	#N/A	0	#N/A	#N/A
14924	#N/A	#N/A	4	#N/A	#N/A	3	#N/A	#N/A	1.5	#N/A	#N/A	1.03972
14925	1	#N/A	#N/A	1	#N/A	#N/A	1	#N/A	#N/A	0	#N/A	#N/A
14932	3	#N/A	#N/A	2	#N/A	#N/A	1.41421	#N/A	#N/A	0.636514	#N/A	#N/A
14939	#N/A	#N/A	1	#N/A	#N/A	1	#N/A	#N/A	1	#N/A	#N/A	0
14944	3	#N/A	#N/A	2	#N/A	#N/A	1.41421	#N/A	#N/A	0.636514	#N/A	#N/A
14955	9	6	#N/A	3	2	#N/A	1.73205	1.41421	#N/A	1.06086	0.636514	#N/A
14964	14	#N/A	#N/A	1	#N/A	#N/A	1	#N/A	#N/A	0	#N/A	#N/A
14965	13	#N/A	#N/A	6	#N/A	#N/A	2.44949	#N/A	#N/A	1.62602	#N/A	#N/A
14966	1	1	#N/A	1	1	#N/A	1	1	#N/A	0	0	#N/A
14967	3	#N/A	#N/A	3	#N/A	#N/A	1.73205	#N/A	#N/A	1.09861	#N/A	#N/A
14976	4	#N/A	#N/A	3	#N/A	#N/A	1.73205	#N/A	#N/A	1.03972	#N/A	#N/A
14993	2	#N/A	#N/A	2	#N/A	#N/A	1.41421	#N/A	#N/A	0.693147	#N/A	#N/A
15024	105	1	#N/A	3	1	#N/A	1.73205	1	#N/A	0.337912	0	#N/A
15035	5	#N/A	#N/A	4	#N/A	#N/A	2	#N/A	#N/A	1.33218	#N/A	#N/A
15050	2	#N/A	#N/A	1	#N/A	#N/A	1	#N/A	#N/A	0	#N/A	#N/A
15065	4	#N/A	#N/A	2	#N/A	#N/A	1.41421	#N/A	#N/A	0.562335	#N/A	#N/A
15072	1	#N/A	#N/A	1	#N/A	#N/A	1	#N/A	#N/A	0	#N/A	#N/A
15078	2	#N/A	#N/A	2	#N/A	#N/A	1.41421	#N/A	#N/A	0.693147	#N/A	#N/A
15102	63	#N/A	#N/A	3	#N/A	#N/A	1.73205	#N/A	#N/A	0.424711	#N/A	#N/A
15106	8	#N/A	#N/A	5	#N/A	#N/A	2.23607	#N/A	#N/A	1.49418	#N/A	#N/A
15111	3	#N/A	#N/A	3	#N/A	#N/A	1.73205	#N/A	#N/A	1.09861	#N/A	#N/A
15112	4	#N/A	#N/A	1	#N/A	#N/A	1	#N/A	#N/A	0	#N/A	#N/A
15114	7	#N/A	#N/A	4	#N/A	#N/A	2	#N/A	#N/A	1.15374	#N/A	#N/A
15118	14	#N/A	#N/A	4	#N/A	#N/A	2	#N/A	#N/A	1.19734	#N/A	#N/A
15138	2	#N/A	#N/A	1	#N/A	#N/A	1	#N/A	#N/A	0	#N/A	#N/A
15151	12	#N/A	#N/A	3	#N/A	#N/A	1.73205	#N/A	#N/A	1.0114	#N/A	#N/A
15158	12	#N/A	#N/A	2	#N/A	#N/A	1.41421	#N/A	#N/A	0.636514	#N/A	#N/A
15159	1	#N/A	#N/A	1	#N/A	#N/A	1	#N/A	#N/A	0	#N/A	#N/A
15164	17	#N/A	#N/A	4	#N/A	#N/A	2	#N/A	#N/A	1.2182	#N/A	#N/A
15178	1	1	#N/A	1	1	#N/A	1	1	#N/A	0	0	#N/A
15181	1	1	#N/A	1	1	#N/A	1	1	#N/A	0	0	#N/A
15182	2	#N/A	#N/A	1	#N/A	#N/A	1	#N/A	#N/A	0	#N/A	#N/A
15185	4	#N/A	#N/A	2	#N/A	#N/A	1.41421	#N/A	#N/A	0.693147	#N/A	#N/A
15186	2	#N/A	#N/A	1	#N/A	#N/A	1	#N/A	#N/A	0	#N/A	#N/A
15195	1	#N/A	#N/A	1	#N/A	#N/A	1	#N/A	#N/A	0	#N/A	#N/A
15196	#N/A	#N/A	1	#N/A	#N/A	1	#N/A	#N/A	1	#N/A	#N/A	0
15219	18	#N/A	#N/A	2	#N/A	#N/A	1.41421	#N/A	#N/A	0.529706	#N/A	#N/A
15221	4	#N/A	#N/A	2	#N/A	#N/A	1.41421	#N/A	#N/A	0.562335	#N/A	#N/A
15223	#N/A	#N/A	1	#N/A	#N/A	1	#N/A	#N/A	1	#N/A	#N/A	0
15236	2	#N/A	#N/A	1	#N/A	#N/A	1	#N/A	#N/A	0	#N/A	#N/A
15244	1	#N/A	#N/A	1	#N/A	#N/A	1	#N/A	#N/A	0	#N/A	#N/A
15254	4	#N/A	#N/A	1	#N/A	#N/A	1	#N/A	#N/A	0	#N/A	#N/A
15270	1	1	#N/A	1	1	#N/A	1	1	#N/A	0	0	#N/A
15283	46	4	#N/A	4	3	#N/A	2	1.73205	#N/A	0.872453	1.03972	#N/A
15286	26	26	#N/A	2	2	#N/A	1.41421	1.41421	#N/A	0.163024	0.163024	#N/A
15291	15	#N/A	#N/A	2	#N/A	#N/A	1.41421	#N/A	#N/A	0.690923	#N/A	#N/A
15297	5	#N/A	#N/A	1	#N/A	#N/A	1	#N/A	#N/A	0	#N/A	#N/A
15300	1	#N/A	#N/A	1	#N/A	#N/A	1	#N/A	#N/A	0	#N/A	#N/A
15308	4	#N/A	#N/A	1	#N/A	#N/A	1	#N/A	#N/A	0	#N/A	#N/A
15318	126	#N/A	#N/A	3	#N/A	#N/A	1.73205	#N/A	#N/A	0.237343	#N/A	#N/A
15320	21	#N/A	#N/A	1	#N/A	#N/A	1	#N/A	#N/A	0	#N/A	#N/A
15324	12	#N/A	#N/A	5	#N/A	#N/A	2.23607	#N/A	#N/A	1.51711	#N/A	#N/A
15338	1	#N/A	#N/A	1	#N/A	#N/A	1	#N/A	#N/A	0	#N/A	#N/A
15340	22	#N/A	#N/A	3	#N/A	#N/A	1.73205	#N/A	#N/A	0.845465	#N/A	#N/A
15349	#N/A	#N/A	5	#N/A	#N/A	3	#N/A	#N/A	1.34164	#N/A	#N/A	0.950271
15359	3	3	#N/A	1	1	#N/A	1	1	#N/A	0	0	#N/A
15362	2	#N/A	#N/A	1	#N/A	#N/A	1	#N/A	#N/A	0	#N/A	#N/A
15371	135	#N/A	#N/A	5	#N/A	#N/A	2.23607	#N/A	#N/A	0.868886	#N/A	#N/A
15376	2	#N/A	#N/A	1	#N/A	#N/A	1	#N/A	#N/A	0	#N/A	#N/A
15384	1	#N/A	2	1	#N/A	2	1	#N/A	1.41421	0	#N/A	0.693147
15389	2	#N/A	#N/A	1	#N/A	#N/A	1	#N/A	#N/A	0	#N/A	#N/A
15410	5	#N/A	#N/A	2	#N/A	#N/A	1.41421	#N/A	#N/A	0.673012	#N/A	#N/A
15452	#N/A	#N/A	2	#N/A	#N/A	1	#N/A	#N/A	0.707107	#N/A	#N/A	0
15459	116	54	120	7	4	8	2.64575	2	0.730297	1.38938	0.804964	1.84275
15461	23	#N/A	2	2	#N/A	2	1.41421	#N/A	1.41421	0.295439	#N/A	0.693147
15466	1	#N/A	#N/A	1	#N/A	#N/A	1	#N/A	#N/A	0	#N/A	#N/A
15479	1	#N/A	#N/A	1	#N/A	#N/A	1	#N/A	#N/A	0	#N/A	#N/A
15484	1	#N/A	#N/A	1	#N/A	#N/A	1	#N/A	#N/A	0	#N/A	#N/A
15498	2	#N/A	#N/A	1	#N/A	#N/A	1	#N/A	#N/A	0	#N/A	#N/A
15500	5	#N/A	#N/A	1	#N/A	#N/A	1	#N/A	#N/A	0	#N/A	#N/A
15509	2	#N/A	#N/A	1	#N/A	#N/A	1	#N/A	#N/A	0	#N/A	#N/A
15545	2	2	#N/A	2	2	#N/A	1.41421	1.41421	#N/A	0.693147	0.693147	#N/A
15555	2	2	#N/A	1	1	#N/A	1	1	#N/A	0	0	#N/A
15559	1	#N/A	#N/A	1	#N/A	#N/A	1	#N/A	#N/A	0	#N/A	#N/A
15561	1	#N/A	#N/A	1	#N/A	#N/A	1	#N/A	#N/A	0	#N/A	#N/A
15568	5	#N/A	#N/A	3	#N/A	#N/A	1.73205	#N/A	#N/A	0.950271	#N/A	#N/A
15581	2	#N/A	#N/A	1	#N/A	#N/A	1	#N/A	#N/A	0	#N/A	#N/A
15593	6	#N/A	#N/A	3	#N/A	#N/A	1.73205	#N/A	#N/A	1.0114	#N/A	#N/A
15601	22	#N/A	#N/A	7	#N/A	#N/A	2.64575	#N/A	#N/A	1.73564	#N/A	#N/A
15604	5	#N/A	#N/A	1	#N/A	#N/A	1	#N/A	#N/A	0	#N/A	#N/A
15632	1	#N/A	#N/A	1	#N/A	#N/A	1	#N/A	#N/A	0	#N/A	#N/A
15641	1	1	#N/A	1	1	#N/A	1	1	#N/A	0	0	#N/A
15658	#N/A	#N/A	1	#N/A	#N/A	1	#N/A	#N/A	1	#N/A	#N/A	0
15666	3	#N/A	#N/A	1	#N/A	#N/A	1	#N/A	#N/A	0	#N/A	#N/A
15680	2	#N/A	#N/A	1	#N/A	#N/A	1	#N/A	#N/A	0	#N/A	#N/A
15701	5	#N/A	#N/A	1	#N/A	#N/A	1	#N/A	#N/A	0	#N/A	#N/A
15715	1	#N/A	#N/A	1	#N/A	#N/A	1	#N/A	#N/A	0	#N/A	#N/A
15721	2	#N/A	#N/A	2	#N/A	#N/A	1.41421	#N/A	#N/A	0.693147	#N/A	#N/A
15722	2	#N/A	#N/A	1	#N/A	#N/A	1	#N/A	#N/A	0	#N/A	#N/A
15728	1	#N/A	#N/A	1	#N/A	#N/A	1	#N/A	#N/A	0	#N/A	#N/A
15740	3	#N/A	#N/A	3	#N/A	#N/A	1.73205	#N/A	#N/A	1.09861	#N/A	#N/A
15755	3	#N/A	#N/A	2	#N/A	#N/A	1.41421	#N/A	#N/A	0.636514	#N/A	#N/A
15756	4	#N/A	#N/A	2	#N/A	#N/A	1.41421	#N/A	#N/A	0.693147	#N/A	#N/A
15758	6	#N/A	#N/A	1	#N/A	#N/A	1	#N/A	#N/A	0	#N/A	#N/A
15760	8	#N/A	#N/A	1	#N/A	#N/A	1	#N/A	#N/A	0	#N/A	#N/A
15762	7	2	#N/A	2	1	#N/A	1.41421	1	#N/A	0.682908	0	#N/A
15768	123	#N/A	#N/A	5	#N/A	#N/A	2.23607	#N/A	#N/A	1.37211	#N/A	#N/A
15771	11	#N/A	#N/A	3	#N/A	#N/A	1.73205	#N/A	#N/A	1.0362	#N/A	#N/A
15778	2	#N/A	1	1	#N/A	1	1	#N/A	1	0	#N/A	0
15781	2	#N/A	#N/A	1	#N/A	#N/A	1	#N/A	#N/A	0	#N/A	#N/A
15787	3	#N/A	#N/A	1	#N/A	#N/A	1	#N/A	#N/A	0	#N/A	#N/A
15791	5	#N/A	#N/A	1	#N/A	#N/A	1	#N/A	#N/A	0	#N/A	#N/A
15803	6	#N/A	#N/A	2	#N/A	#N/A	1.41421	#N/A	#N/A	0.450561	#N/A	#N/A
15820	3	#N/A	#N/A	1	#N/A	#N/A	1	#N/A	#N/A	0	#N/A	#N/A
15821	181	#N/A	1	8	#N/A	1	2.82843	#N/A	1	1.5404	#N/A	0
15830	28	#N/A	#N/A	5	#N/A	#N/A	2.23607	#N/A	#N/A	1.27767	#N/A	#N/A
15834	3	#N/A	#N/A	1	#N/A	#N/A	1	#N/A	#N/A	0	#N/A	#N/A
15845	4	2	#N/A	2	2	#N/A	1.41421	1.41421	#N/A	0.562335	0.693147	#N/A
15849	2	#N/A	#N/A	1	#N/A	#N/A	1	#N/A	#N/A	0	#N/A	#N/A
15880	15	14	#N/A	7	6	#N/A	2.64575	2.44949	#N/A	1.76701	1.6308	#N/A
15881	14	#N/A	1	1	#N/A	1	1	#N/A	1	0	#N/A	0
15895	1	#N/A	#N/A	1	#N/A	#N/A	1	#N/A	#N/A	0	#N/A	#N/A
15907	1	#N/A	#N/A	1	#N/A	#N/A	1	#N/A	#N/A	0	#N/A	#N/A
15908	1	#N/A	#N/A	1	#N/A	#N/A	1	#N/A	#N/A	0	#N/A	#N/A
15916	1	1	#N/A	1	1	#N/A	1	1	#N/A	0	0	#N/A
15927	11	#N/A	#N/A	2	#N/A	#N/A	1.41421	#N/A	#N/A	0.689009	#N/A	#N/A
15931	2	#N/A	#N/A	1	#N/A	#N/A	1	#N/A	#N/A	0	#N/A	#N/A
15935	36	#N/A	#N/A	12	#N/A	#N/A	3.4641	#N/A	#N/A	1.96717	#N/A	#N/A
15936	4	1	#N/A	2	1	#N/A	1.41421	1	#N/A	0.562335	0	#N/A
15944	28	28	#N/A	1	1	#N/A	1	1	#N/A	0	0	#N/A
15950	1	#N/A	#N/A	1	#N/A	#N/A	1	#N/A	#N/A	0	#N/A	#N/A
15967	6	#N/A	#N/A	2	#N/A	#N/A	1.41421	#N/A	#N/A	0.450561	#N/A	#N/A
15970	1	#N/A	#N/A	1	#N/A	#N/A	1	#N/A	#N/A	0	#N/A	#N/A
15971	#N/A	#N/A	1	#N/A	#N/A	1	#N/A	#N/A	1	#N/A	#N/A	0
15972	1	#N/A	#N/A	1	#N/A	#N/A	1	#N/A	#N/A	0	#N/A	#N/A
15973	2	#N/A	#N/A	1	#N/A	#N/A	1	#N/A	#N/A	0	#N/A	#N/A
15974	1	1	#N/A	1	1	#N/A	1	1	#N/A	0	0	#N/A
15984	5	#N/A	#N/A	1	#N/A	#N/A	1	#N/A	#N/A	0	#N/A	#N/A
16001	#N/A	#N/A	1	#N/A	#N/A	1	#N/A	#N/A	1	#N/A	#N/A	0
16006	232	232	27	10	10	12	3.16228	3.16228	2.3094	1.8484	1.8484	2.36485
16016	78	#N/A	#N/A	1	#N/A	#N/A	1	#N/A	#N/A	0	#N/A	#N/A
16018	1	#N/A	#N/A	1	#N/A	#N/A	1	#N/A	#N/A	0	#N/A	#N/A
16034	3	#N/A	3	1	#N/A	3	1	#N/A	1.73205	0	#N/A	1.09861
16036	8	#N/A	#N/A	1	#N/A	#N/A	1	#N/A	#N/A	0	#N/A	#N/A
16041	12	#N/A	#N/A	3	#N/A	#N/A	1.73205	#N/A	#N/A	0.867563	#N/A	#N/A
16043	1	#N/A	#N/A	1	#N/A	#N/A	1	#N/A	#N/A	0	#N/A	#N/A
16056	48	#N/A	#N/A	1	#N/A	#N/A	1	#N/A	#N/A	0	#N/A	#N/A
16074	2	2	#N/A	2	2	#N/A	1.41421	1.41421	#N/A	0.693147	0.693147	#N/A
16076	1	#N/A	#N/A	1	#N/A	#N/A	1	#N/A	#N/A	0	#N/A	#N/A
16092	4	#N/A	#N/A	2	#N/A	#N/A	1.41421	#N/A	#N/A	0.693147	#N/A	#N/A
16099	2	#N/A	2	1	#N/A	2	1	#N/A	1.41421	0	#N/A	0.693147
16111	1	#N/A	#N/A	1	#N/A	#N/A	1	#N/A	#N/A	0	#N/A	#N/A
16116	#N/A	#N/A	1	#N/A	#N/A	1	#N/A	#N/A	1	#N/A	#N/A	0
16134	1	#N/A	#N/A	1	#N/A	#N/A	1	#N/A	#N/A	0	#N/A	#N/A
16158	32	#N/A	#N/A	2	#N/A	#N/A	1.41421	#N/A	#N/A	0.233792	#N/A	#N/A
16172	3	#N/A	#N/A	1	#N/A	#N/A	1	#N/A	#N/A	0	#N/A	#N/A
16194	6	#N/A	#N/A	3	#N/A	#N/A	1.73205	#N/A	#N/A	1.0114	#N/A	#N/A
16201	6	#N/A	#N/A	2	#N/A	#N/A	1.41421	#N/A	#N/A	0.450561	#N/A	#N/A
16204	1	#N/A	#N/A	1	#N/A	#N/A	1	#N/A	#N/A	0	#N/A	#N/A
16207	#N/A	#N/A	5	#N/A	#N/A	5	#N/A	#N/A	2.23607	#N/A	#N/A	1.60944
16220	56	#N/A	#N/A	6	#N/A	#N/A	2.44949	#N/A	#N/A	1.56876	#N/A	#N/A
16222	3	#N/A	#N/A	3	#N/A	#N/A	1.73205	#N/A	#N/A	1.09861	#N/A	#N/A
16227	17	17	#N/A	3	3	#N/A	1.73205	1.73205	#N/A	1.0551	1.0551	#N/A
16234	1	#N/A	#N/A	1	#N/A	#N/A	1	#N/A	#N/A	0	#N/A	#N/A
16236	4	#N/A	#N/A	1	#N/A	#N/A	1	#N/A	#N/A	0	#N/A	#N/A
16240	34	#N/A	#N/A	4	#N/A	#N/A	2	#N/A	#N/A	1.14669	#N/A	#N/A
16242	253	#N/A	#N/A	10	#N/A	#N/A	3.16228	#N/A	#N/A	1.63499	#N/A	#N/A
16244	35	#N/A	#N/A	5	#N/A	#N/A	2.23607	#N/A	#N/A	1.05789	#N/A	#N/A
16253	3	#N/A	#N/A	3	#N/A	#N/A	1.73205	#N/A	#N/A	1.09861	#N/A	#N/A
16257	4	#N/A	#N/A	2	#N/A	#N/A	1.41421	#N/A	#N/A	0.562335	#N/A	#N/A
16259	1	#N/A	#N/A	1	#N/A	#N/A	1	#N/A	#N/A	0	#N/A	#N/A
16268	1	#N/A	#N/A	1	#N/A	#N/A	1	#N/A	#N/A	0	#N/A	#N/A
16291	2	#N/A	#N/A	1	#N/A	#N/A	1	#N/A	#N/A	0	#N/A	#N/A
16297	1	#N/A	#N/A	1	#N/A	#N/A	1	#N/A	#N/A	0	#N/A	#N/A
16300	3	#N/A	#N/A	2	#N/A	#N/A	1.41421	#N/A	#N/A	0.636514	#N/A	#N/A
16305	2	2	#N/A	2	2	#N/A	1.41421	1.41421	#N/A	0.693147	0.693147	#N/A
16313	36	#N/A	#N/A	6	#N/A	#N/A	2.44949	#N/A	#N/A	1.44209	#N/A	#N/A
16322	10	#N/A	#N/A	3	#N/A	#N/A	1.73205	#N/A	#N/A	0.801819	#N/A	#N/A
16323	3	#N/A	#N/A	1	#N/A	#N/A	1	#N/A	#N/A	0	#N/A	#N/A
16328	87	#N/A	#N/A	2	#N/A	#N/A	1.41421	#N/A	#N/A	0.356726	#N/A	#N/A
16330	1	#N/A	#N/A	1	#N/A	#N/A	1	#N/A	#N/A	0	#N/A	#N/A
16351	51	#N/A	#N/A	4	#N/A	#N/A	2	#N/A	#N/A	0.900401	#N/A	#N/A
16357	1	#N/A	#N/A	1	#N/A	#N/A	1	#N/A	#N/A	0	#N/A	#N/A
16381	2	#N/A	#N/A	1	#N/A	#N/A	1	#N/A	#N/A	0	#N/A	#N/A
16386	8	4	#N/A	3	1	#N/A	1.73205	1	#N/A	0.900256	0	#N/A
16391	1	1	#N/A	1	1	#N/A	1	1	#N/A	0	0	#N/A
16399	31	#N/A	#N/A	2	#N/A	#N/A	1.41421	#N/A	#N/A	0.491327	#N/A	#N/A
16403	1	1	#N/A	1	1	#N/A	1	1	#N/A	0	0	#N/A
16410	21	#N/A	#N/A	6	#N/A	#N/A	2.44949	#N/A	#N/A	1.46104	#N/A	#N/A
16419	1	#N/A	#N/A	1	#N/A	#N/A	1	#N/A	#N/A	0	#N/A	#N/A
16424	21	#N/A	#N/A	4	#N/A	#N/A	2	#N/A	#N/A	1.07383	#N/A	#N/A
16430	4	#N/A	#N/A	1	#N/A	#N/A	1	#N/A	#N/A	0	#N/A	#N/A
16433	14	#N/A	#N/A	1	#N/A	#N/A	1	#N/A	#N/A	0	#N/A	#N/A
16445	1	#N/A	#N/A	1	#N/A	#N/A	1	#N/A	#N/A	0	#N/A	#N/A
16450	1	#N/A	1	1	#N/A	1	1	#N/A	1	0	#N/A	0
16458	#N/A	#N/A	12	#N/A	#N/A	3	#N/A	#N/A	0.866025	#N/A	#N/A	0.887694
16465	2	#N/A	#N/A	1	#N/A	#N/A	1	#N/A	#N/A	0	#N/A	#N/A
16475	2	#N/A	#N/A	1	#N/A	#N/A	1	#N/A	#N/A	0	#N/A	#N/A
16483	2	#N/A	#N/A	2	#N/A	#N/A	1.41421	#N/A	#N/A	0.693147	#N/A	#N/A
16490	7	#N/A	#N/A	3	#N/A	#N/A	1.73205	#N/A	#N/A	1.07899	#N/A	#N/A
16494	35	#N/A	#N/A	3	#N/A	#N/A	1.73205	#N/A	#N/A	0.695978	#N/A	#N/A
16500	1	#N/A	#N/A	1	#N/A	#N/A	1	#N/A	#N/A	0	#N/A	#N/A
16531	2	#N/A	#N/A	1	#N/A	#N/A	1	#N/A	#N/A	0	#N/A	#N/A
16546	7	#N/A	#N/A	2	#N/A	#N/A	1.41421	#N/A	#N/A	0.682908	#N/A	#N/A
16551	11	11	#N/A	3	3	#N/A	1.73205	1.73205	#N/A	0.600166	0.600166	#N/A
16554	1	#N/A	#N/A	1	#N/A	#N/A	1	#N/A	#N/A	0	#N/A	#N/A
16568	12	#N/A	#N/A	5	#N/A	#N/A	2.23607	#N/A	#N/A	1.51711	#N/A	#N/A
16604	1	#N/A	#N/A	1	#N/A	#N/A	1	#N/A	#N/A	0	#N/A	#N/A
16624	4	#N/A	#N/A	2	#N/A	#N/A	1.41421	#N/A	#N/A	0.562335	#N/A	#N/A
16645	26	#N/A	#N/A	4	#N/A	#N/A	2	#N/A	#N/A	0.48439	#N/A	#N/A
16646	1	#N/A	#N/A	1	#N/A	#N/A	1	#N/A	#N/A	0	#N/A	#N/A
16656	17	#N/A	#N/A	8	#N/A	#N/A	2.82843	#N/A	#N/A	1.78732	#N/A	#N/A
16667	9	#N/A	#N/A	4	#N/A	#N/A	2	#N/A	#N/A	1.14906	#N/A	#N/A
16681	12	#N/A	#N/A	4	#N/A	#N/A	2	#N/A	#N/A	0.983088	#N/A	#N/A
16696	8	#N/A	#N/A	1	#N/A	#N/A	1	#N/A	#N/A	0	#N/A	#N/A
16700	1	#N/A	#N/A	1	#N/A	#N/A	1	#N/A	#N/A	0	#N/A	#N/A
16704	#N/A	#N/A	1	#N/A	#N/A	1	#N/A	#N/A	1	#N/A	#N/A	0
16716	5	#N/A	#N/A	2	#N/A	#N/A	1.41421	#N/A	#N/A	0.673012	#N/A	#N/A
16725	1	#N/A	#N/A	1	#N/A	#N/A	1	#N/A	#N/A	0	#N/A	#N/A
16742	27	#N/A	#N/A	7	#N/A	#N/A	2.64575	#N/A	#N/A	1.50866	#N/A	#N/A
16744	9	#N/A	#N/A	1	#N/A	#N/A	1	#N/A	#N/A	0	#N/A	#N/A
16748	28	#N/A	#N/A	3	#N/A	#N/A	1.73205	#N/A	#N/A	0.509137	#N/A	#N/A
16801	3	#N/A	#N/A	1	#N/A	#N/A	1	#N/A	#N/A	0	#N/A	#N/A
16816	12	#N/A	#N/A	4	#N/A	#N/A	2	#N/A	#N/A	0.836988	#N/A	#N/A
16820	5	#N/A	#N/A	2	#N/A	#N/A	1.41421	#N/A	#N/A	0.500402	#N/A	#N/A
16832	1	#N/A	#N/A	1	#N/A	#N/A	1	#N/A	#N/A	0	#N/A	#N/A
16833	#N/A	#N/A	1	#N/A	#N/A	1	#N/A	#N/A	1	#N/A	#N/A	0
16852	4	#N/A	#N/A	2	#N/A	#N/A	1.41421	#N/A	#N/A	0.562335	#N/A	#N/A
16866	2	#N/A	#N/A	1	#N/A	#N/A	1	#N/A	#N/A	0	#N/A	#N/A
16872	#N/A	#N/A	1	#N/A	#N/A	1	#N/A	#N/A	1	#N/A	#N/A	0
16884	2	#N/A	#N/A	1	#N/A	#N/A	1	#N/A	#N/A	0	#N/A	#N/A
16888	168	#N/A	#N/A	13	#N/A	#N/A	3.60555	#N/A	#N/A	1.75723	#N/A	#N/A
16896	18	#N/A	#N/A	1	#N/A	#N/A	1	#N/A	#N/A	0	#N/A	#N/A
16912	17	#N/A	#N/A	3	#N/A	#N/A	1.73205	#N/A	#N/A	1.00274	#N/A	#N/A
16931	2	#N/A	#N/A	2	#N/A	#N/A	1.41421	#N/A	#N/A	0.693147	#N/A	#N/A
16934	#N/A	#N/A	1	#N/A	#N/A	1	#N/A	#N/A	1	#N/A	#N/A	0
16949	8	#N/A	#N/A	1	#N/A	#N/A	1	#N/A	#N/A	0	#N/A	#N/A
16960	64	#N/A	#N/A	4	#N/A	#N/A	2	#N/A	#N/A	0.873845	#N/A	#N/A
16962	#N/A	#N/A	1	#N/A	#N/A	1	#N/A	#N/A	1	#N/A	#N/A	0
16968	1	#N/A	#N/A	1	#N/A	#N/A	1	#N/A	#N/A	0	#N/A	#N/A
16995	2	#N/A	#N/A	1	#N/A	#N/A	1	#N/A	#N/A	0	#N/A	#N/A
16996	2	#N/A	#N/A	2	#N/A	#N/A	1.41421	#N/A	#N/A	0.693147	#N/A	#N/A
16998	2	#N/A	#N/A	1	#N/A	#N/A	1	#N/A	#N/A	0	#N/A	#N/A
17008	2	2	#N/A	2	2	#N/A	1.41421	1.41421	#N/A	0.693147	0.693147	#N/A
17015	1	#N/A	#N/A	1	#N/A	#N/A	1	#N/A	#N/A	0	#N/A	#N/A
17041	2	#N/A	#N/A	2	#N/A	#N/A	1.41421	#N/A	#N/A	0.693147	#N/A	#N/A
17048	2	#N/A	#N/A	1	#N/A	#N/A	1	#N/A	#N/A	0	#N/A	#N/A
17050	3	#N/A	#N/A	1	#N/A	#N/A	1	#N/A	#N/A	0	#N/A	#N/A
17051	3	#N/A	#N/A	1	#N/A	#N/A	1	#N/A	#N/A	0	#N/A	#N/A
17055	#N/A	#N/A	1	#N/A	#N/A	1	#N/A	#N/A	1	#N/A	#N/A	0
17072	1	#N/A	#N/A	1	#N/A	#N/A	1	#N/A	#N/A	0	#N/A	#N/A
17073	3	#N/A	#N/A	1	#N/A	#N/A	1	#N/A	#N/A	0	#N/A	#N/A
17074	3	#N/A	#N/A	1	#N/A	#N/A	1	#N/A	#N/A	0	#N/A	#N/A
17080	3	1	32	3	1	2	1.73205	1	0.353553	1.09861	0	0.233792
17088	12	12	#N/A	3	3	#N/A	1.73205	1.73205	#N/A	0.918428	0.918428	#N/A
17098	3	#N/A	3	1	#N/A	2	1	#N/A	1.1547	0	#N/A	0.636514
17104	6	#N/A	#N/A	2	#N/A	#N/A	1.41421	#N/A	#N/A	0.636514	#N/A	#N/A
17120	14	#N/A	#N/A	4	#N/A	#N/A	2	#N/A	#N/A	1.15374	#N/A	#N/A
17132	1	#N/A	#N/A	1	#N/A	#N/A	1	#N/A	#N/A	0	#N/A	#N/A
17133	#N/A	#N/A	3	#N/A	#N/A	3	#N/A	#N/A	1.73205	#N/A	#N/A	1.09861
17140	3	#N/A	#N/A	2	#N/A	#N/A	1.41421	#N/A	#N/A	0.636514	#N/A	#N/A
17144	2	#N/A	#N/A	2	#N/A	#N/A	1.41421	#N/A	#N/A	0.693147	#N/A	#N/A
17148	2	#N/A	#N/A	1	#N/A	#N/A	1	#N/A	#N/A	0	#N/A	#N/A
17149	#N/A	#N/A	1	#N/A	#N/A	1	#N/A	#N/A	1	#N/A	#N/A	0
17151	7	#N/A	#N/A	3	#N/A	#N/A	1.73205	#N/A	#N/A	1.07899	#N/A	#N/A
17153	2	#N/A	#N/A	1	#N/A	#N/A	1	#N/A	#N/A	0	#N/A	#N/A
17157	7	1	#N/A	2	1	#N/A	1.41421	1	#N/A	0.410116	0	#N/A
17174	5	#N/A	#N/A	4	#N/A	#N/A	2	#N/A	#N/A	1.33218	#N/A	#N/A
17193	9	#N/A	#N/A	1	#N/A	#N/A	1	#N/A	#N/A	0	#N/A	#N/A
17209	13	#N/A	#N/A	1	#N/A	#N/A	1	#N/A	#N/A	0	#N/A	#N/A
17211	2	#N/A	#N/A	1	#N/A	#N/A	1	#N/A	#N/A	0	#N/A	#N/A
17213	17	7	1	6	4	1	2.44949	2	1	1.59922	1.27703	0
[truncated: 17,318 more rows]

## Sheet: S2 File Table 3 plant species
S2 File Table 3. Total number of bumble bee records per plant species/genera (lowest level of id), per bumble bee (Bombus)
species (including BBNA all years and BBW data) . *Note:the plant "species" in brackets are not actually plant species
but descriptions; these were not included in analyses but are presented here for the reader's interest
column: plant species name	affinis	appositus	auricomus	bifarius	bimaculatus	bohemicus	borealis	caliginosus	centralis	citrinus	cockerelli	crotchii	cryptarum	distinguendus	fervidus	flavidus	flavifrons	franklini	fraternus	frigidus	griseocollis	huntii	impatiens	insularis	jonellus	kirbiellus	kluanensis	melanopygus	mixtus	morrisoni	natvigi	neoboreus	nevadensis	occidentalis	pensylvanicus	perplexus	polaris	rufocinctus	sandersoni	sitkensis	sp.	suckleyi	sylvicola	ternarius	terricola	vagans	vagans, sandersoni or perplexus	vandykei	variabilis
(blank)	5355	3928	2805	31001	12197	2720	3921	2079	6975	3381	118	1808	2408	6	18398	2634	15433	159	1670	7639	15638	8603	41293	5839	5020	2232	20	12801	12000	4331	303	516	2794	21432	23030	8069	1181	10480	1925	2398	754	1870	9710	16020	18525	18601	144	896	921
(blue vane trap)	1	0	0	0	0	0	0	0	0	0	0	0	0	0	0	0	0	0	0	0	0	0	0	0	0	0	0	0	0	0	0	0	0	0	0	0	0	0	0	0	0	0	0	0	0	0	0	0	0
(flying by)	0	3	0	20	57	0	18	0	10	4	0	0	0	0	8	2	2	0	1	0	8	2	92	12	0	0	0	3	0	0	0	0	1	1	6	8	0	13	0	0	6	0	0	20	4	26	0	2	0
(found dead)	0	0	0	0	0	0	0	0	0	0	0	0	0	0	0	0	0	0	0	0	0	0	4	0	0	0	0	0	0	0	0	0	1	1	0	0	0	0	0	0	0	0	0	1	2	1	0	0	0
(from grass)	0	0	0	0	0	0	0	0	0	0	0	0	0	0	1	0	0	0	0	0	0	1	4	0	0	0	0	1	0	0	0	0	1	1	0	1	0	0	0	0	0	0	0	2	0	0	0	0	0
(from honeybee hive, frames)	0	0	0	0	3	0	0	0	0	0	0	0	0	0	0	0	0	0	0	0	0	0	1	0	0	0	0	1	0	0	0	0	0	0	0	0	0	0	0	0	0	0	0	4	2	2	0	0	0
(from nest)	0	0	1	0	161	0	6	0	0	2	0	0	0	0	0	0	1	0	6	0	3	0	18	0	0	0	0	2	1	0	0	0	0	1	2	1	0	1	0	0	3	0	0	2	2	6	0	0	0
(from tentative nest area)	0	0	0	0	4	0	0	0	0	0	0	0	0	0	0	0	1	0	0	0	0	2	9	0	0	0	0	0	0	0	0	0	0	0	0	0	0	1	0	0	1	0	0	3	0	0	0	0	0
(from water)	0	0	0	0	0	0	0	0	0	0	0	0	0	0	0	0	0	0	0	0	0	0	1	0	0	0	0	0	0	0	0	0	1	1	0	0	0	0	0	0	2	0	0	0	0	0	0	0	0
(grape jelly feeding station)	0	0	0	0	0	0	0	0	0	0	0	0	0	0	0	0	0	0	0	0	0	0	0	0	0	0	0	0	0	0	0	0	0	0	0	0	0	0	0	0	1	0	0	0	0	0	0	0	0
(honey water)	0	0	0	0	0	0	0	0	0	0	0	0	0	0	0	0	0	0	0	0	0	0	1	0	0	0	0	0	0	0	0	0	0	0	0	0	0	0	0	0	0	0	0	0	0	0	0	0	0
(hummingbird feeder)	0	0	0	0	0	0	0	0	0	0	0	0	0	0	0	0	1	0	0	0	0	0	10	0	0	0	0	2	0	0	0	0	0	0	0	0	0	0	0	0	1	0	0	0	0	0	0	0	0
(in air or on ground)	0	0	0	0	1	0	0	0	0	0	0	0	0	0	0	0	0	0	0	0	0	0	6	0	0	0	0	0	0	0	0	0	0	0	0	0	0	0	0	0	0	0	0	0	0	0	0	0	0
(in air, on ground, or perched)	0	0	0	0	0	0	0	0	0	0	0	0	0	0	0	0	0	0	0	0	8	0	1	0	0	0	0	0	0	0	0	0	0	0	0	0	0	1	0	0	0	0	0	0	0	0	0	0	0
(in building)	0	0	0	0	0	0	0	0	0	1	0	0	0	0	0	0	0	0	0	0	0	0	0	0	0	0	0	0	0	0	0	0	0	0	0	0	0	0	0	0	0	0	0	0	0	0	0	0	0
(in car)	0	0	0	0	1	0	0	0	0	0	0	0	0	0	0	0	1	0	0	0	0	0	0	0	0	0	0	0	0	0	0	0	0	0	0	0	0	0	0	0	1	0	0	0	1	0	0	0	0
(in house)	0	0	0	0	3	0	3	0	2	1	0	0	0	0	0	0	1	0	0	0	1	0	5	0	0	0	0	3	0	0	0	0	0	0	1	0	0	0	0	0	6	0	0	2	0	1	0	0	0
(in light trap)	0	0	0	0	0	0	0	0	0	0	0	0	0	0	0	0	0	0	0	0	0	0	1	0	0	0	0	0	0	0	0	0	0	0	0	0	0	0	0	0	0	0	0	0	0	0	0	0	0
(licking soil, sweat, mineral lick)	0	0	0	7	0	0	0	0	0	0	0	0	0	0	0	0	0	0	0	0	0	0	0	0	0	0	0	0	0	0	0	0	0	0	0	0	0	0	0	0	1	0	0	0	1	0	0	0	0
(mating)	0	0	0	0	0	0	0	0	0	0	0	0	0	0	0	0	0	0	0	0	0	0	1	0	0	0	0	0	1	0	0	0	0	0	0	0	0	0	0	0	1	0	0	0	1	0	0	0	0
(moss)	0	0	0	0	0	0	0	0	0	0	0	0	0	0	0	0	0	0	0	1	0	0	0	0	0	0	0	0	0	0	0	0	0	0	0	0	0	0	0	0	0	0	0	0	0	0	0	0	0
(nest searching)	0	0	1	3	34	0	2	0	0	0	0	0	0	0	6	1	0	0	0	0	2	6	215	5	0	0	0	1	4	0	0	0	3	0	0	3	0	1	0	0	1	0	0	25	0	5	0	0	0
(on grass)	0	0	0	0	0	0	0	0	0	0	0	0	0	0	0	1	0	0	0	0	0	0	1	0	0	0	0	0	0	0	0	0	0	0	0	0	0	0	1	0	0	0	0	1	0	2	0	0	0
(on ground)	0	0	0	12	9	1	3	0	0	1	0	0	3	0	0	2	0	0	0	0	2	7	50	6	0	0	0	9	1	0	0	0	3	1	0	3	0	3	0	0	11	0	0	13	0	3	3	0	0
(on object, e.g. leaf, stick)	3	0	3	6	4	0	0	0	1	6	0	0	0	0	1	1	3	0	0	0	9	4	42	3	0	0	0	7	6	0	0	0	1	1	0	3	0	6	2	0	7	0	0	8	4	4	1	2	0
(orange slices)	1	0	0	0	0	0	0	0	0	0	0	0	0	0	0	0	0	0	0	0	0	0	0	0	0	0	0	0	0	0	0	0	0	0	0	0	0	0	0	0	0	0	0	0	0	0	0	0	0
(pan trap)	0	2	0	0	0	0	0	0	0	0	0	0	0	0	1	0	0	0	0	0	0	0	0	1	0	0	0	0	0	0	0	0	0	2	0	0	0	0	0	0	0	0	0	0	0	0	0	0	0
(patrolling)	0	2	0	0	0	0	0	0	0	0	0	0	0	0	4	0	1	0	0	0	0	3	0	2	0	0	0	0	0	0	0	0	2	2	0	0	0	1	0	0	0	0	0	0	0	0	0	0	0
(pitfall trap)	0	0	0	0	0	0	0	0	0	0	0	0	0	0	2	0	1	0	0	0	0	0	0	0	0	1	0	0	0	0	0	0	0	0	0	0	0	0	0	0	0	0	0	0	0	0	0	0	0
(Promachus vertebrratus)(robber fly)	0	0	0	0	0	0	0	0	0	0	0	0	0	0	0	0	0	0	0	0	0	0	0	0	0	0	0	0	0	0	0	0	0	0	0	0	0	0	0	0	0	0	0	0	0	1	0	0	0
(rotten apples)	0	0	0	0	0	0	0	0	0	0	0	0	0	0	0	0	0	0	0	0	0	1	0	0	0	0	0	0	0	0	0	0	0	0	0	0	0	0	0	0	0	0	0	0	0	0	0	0	0
(sleeping)	0	0	0	0	0	0	0	0	0	0	0	0	0	0	0	0	0	0	0	0	0	0	0	0	0	0	0	0	0	0	0	0	0	0	0	0	0	0	0	0	1	0	0	0	0	0	0	0	0
(slime flux/bacterial wetwood)	0	0	0	0	0	0	0	0	0	0	0	0	0	0	0	0	0	0	0	0	0	0	2	0	0	0	0	0	0	0	0	0	0	0	0	0	0	0	0	0	0	0	0	0	0	0	0	0	0
(sweep)	0	0	0	0	0	0	2	0	0	10	0	0	0	0	0	0	0	0	0	0	0	0	2	0	0	0	0	0	0	0	0	0	0	0	0	2	0	2	0	0	0	0	0	7	0	5	0	0	0
(under knapweed flowers)	0	0	0	0	0	0	0	0	0	0	0	0	0	0	0	0	0	0	0	0	0	0	0	0	0	0	0	0	0	0	0	0	0	0	0	0	0	0	0	0	0	0	0	0	0	2	0	0	0
Abelia	0	0	0	0	0	0	0	0	0	0	0	0	0	0	0	0	0	0	0	0	0	0	11	0	0	0	0	0	0	0	0	0	2	0	0	0	0	1	0	0	0	0	0	0	0	0	0	0	0
Abelia x grandiflora	0	0	0	0	0	0	0	0	0	0	0	0	0	0	0	0	0	0	0	0	0	0	0	0	0	0	0	0	0	0	0	0	0	0	0	0	0	0	0	0	0	0	0	0	0	0	0	0	0
Abelmoschus esculentus	0	0	0	0	0	0	0	0	0	0	0	0	0	0	0	0	0	0	0	0	0	0	1	0	0	0	0	0	0	0	0	0	0	0	2	0	0	0	0	0	0	0	0	0	0	0	0	0	0
Abronia latifolia	0	0	0	0	0	0	0	0	0	0	0	0	0	0	3	0	0	0	0	0	0	0	0	0	0	0	0	0	0	0	0	0	0	0	0	0	0	0	0	0	0	0	0	0	0	0	0	0	0
Abronia maritima	0	0	0	0	0	0	0	0	0	0	0	0	0	0	0	0	0	0	0	0	0	0	0	0	0	0	0	0	0	0	0	0	0	0	3	0	0	0	0	0	0	0	0	0	0	0	0	0	0
Abrus precatorius	0	0	0	0	0	0	0	0	0	0	0	0	0	0	0	0	0	0	0	0	0	0	1	0	0	0	0	0	0	0	0	0	0	0	1	0	0	0	0	0	0	0	0	0	0	0	0	0	0
Abutilon theophrasti	0	0	0	0	1	0	0	0	0	0	0	0	0	0	0	0	0	0	0	0	0	0	0	0	0	0	0	0	0	0	0	0	0	0	0	0	0	1	0	0	0	0	0	0	0	0	0	0	0
Acanthus spinosus	0	1	0	0	0	0	0	0	0	0	0	0	0	0	0	0	0	0	0	0	0	0	0	0	0	0	0	0	0	0	0	0	0	0	0	0	0	0	0	0	0	0	0	0	0	0	0	0	0
Acer	0	0	0	0	1	0	0	0	0	0	0	0	0	0	0	0	0	0	0	0	0	0	2	0	0	0	0	0	0	0	0	0	0	0	0	0	0	0	0	0	1	0	0	0	0	0	0	0	0
Acer ginnala	0	0	0	0	0	0	0	0	0	0	0	0	0	0	0	0	0	0	0	0	0	0	0	0	0	0	0	0	0	0	0	0	0	0	0	0	0	0	0	0	1	0	0	0	0	0	0	0	0
Acer macrophyla	0	0	0	0	0	0	0	0	0	0	0	0	0	0	0	0	0	0	0	0	0	0	0	0	0	0	0	0	0	0	0	0	0	0	0	0	0	0	0	1	0	0	0	0	0	0	0	0	0
Acer palmatum	0	0	0	0	0	0	0	0	0	0	0	0	0	0	0	0	0	0	0	0	0	0	0	0	0	0	0	0	0	0	0	0	0	0	0	0	0	0	0	0	1	0	0	0	0	0	0	0	0
Acer spicatum	0	0	0	0	0	0	0	0	0	0	0	0	0	0	0	0	0	0	0	0	0	0	4	0	0	0	0	0	0	0	0	0	0	0	0	0	0	0	0	0	0	0	0	0	0	1	0	0	0
Achillea	0	0	1	2	0	0	0	0	0	0	0	0	0	0	1	2	3	0	0	1	1	0	2	0	0	0	0	0	2	0	0	0	0	1	0	0	0	1	1	0	3	0	0	2	0	1	0	0	0
Achillea borealis	0	0	0	0	0	0	0	0	0	0	0	0	0	0	0	0	0	0	0	0	0	0	0	0	0	0	0	0	0	0	0	0	0	0	0	0	0	0	0	1	0	0	0	0	0	0	0	0	0
Achillea lanulosa	0	0	0	0	0	0	0	0	0	0	0	0	0	0	1	0	0	0	0	0	1	0	0	0	0	0	0	0	0	0	0	0	1	0	0	0	0	0	0	0	0	0	0	0	0	0	0	0	0
Achillea millefolium	0	1	0	22	6	0	0	2	5	1	0	0	0	0	0	2	1	0	0	0	15	0	3	0	0	1	0	2	19	0	0	0	1	4	0	0	0	1	0	1	8	0	0	12	0	1	1	0	0
Achillea nobilis	0	0	0	1	0	0	0	0	0	0	0	0	0	0	0	0	0	0	0	0	0	0	0	0	0	0	0	1	0	0	0	0	0	0	0	0	0	0	0	0	0	0	0	0	0	0	0	0	0
Acmispon	0	0	0	0	0	0	0	0	0	0	0	0	0	0	2	0	0	0	0	0	0	0	0	0	0	0	0	0	0	0	0	0	0	0	0	0	0	0	0	0	0	0	0	0	0	0	0	0	0
Acmispon americanus	0	0	0	0	0	0	0	0	0	0	0	0	0	0	0	0	0	0	0	0	0	0	0	0	0	0	0	0	0	0	0	0	0	4	0	0	0	0	0	0	0	0	0	0	0	0	0	0	0
Acmispon glaber	0	0	0	0	0	0	0	24	0	0	0	0	0	0	2	0	8	0	0	0	0	0	0	0	0	0	0	3	0	0	0	0	0	4	2	0	0	0	0	0	3	0	0	0	0	0	0	0	0
Acmispon heermannii	0	0	0	0	0	0	0	0	0	0	0	0	0	0	0	0	0	0	0	0	0	0	0	0	0	0	0	0	0	0	0	0	0	0	0	0	0	0	0	0	0	0	0	0	0	0	0	0	0
Acmispon nevadensis	0	0	0	0	0	0	0	0	0	0	0	0	0	0	0	0	0	0	0	0	0	0	0	0	0	0	0	0	0	0	0	0	0	0	0	0	0	0	0	0	0	0	0	0	0	0	0	0	0
Aconitum	0	2	0	6	0	0	28	0	1	0	0	0	0	0	0	0	28	0	0	0	0	0	0	0	0	2	0	0	5	0	0	0	0	0	0	0	0	0	0	0	2	0	0	0	1	14	1	0	0
Aconitum columbianum	0	4	0	3	0	0	0	0	1	0	0	0	0	0	0	0	27	0	0	0	0	0	0	0	0	2	0	1	3	0	0	0	2	0	0	0	0	0	0	0	1	0	0	0	0	0	0	0	0
Aconitum x cammarum	0	0	0	0	0	0	0	0	1	0	0	0	0	0	0	0	0	0	0	0	0	0	0	0	0	0	0	0	0	0	0	0	0	0	0	0	0	0	0	0	0	0	0	0	0	0	0	0	0
Acosta diffusa	0	0	0	0	0	0	0	0	0	0	0	0	0	0	0	0	0	0	0	0	0	0	0	0	0	1	0	0	0	0	0	0	0	0	0	0	0	0	0	0	0	0	0	0	0	0	0	0	0
Acroptilon repens	0	0	0	0	0	0	0	0	1	0	0	0	0	0	1	0	0	0	0	0	0	0	0	0	0	0	0	0	0	0	0	0	0	0	0	0	0	1	0	0	0	0	0	0	0	0	0	0	0
Actaea	2	0	0	0	0	0	0	0	0	0	0	0	0	0	0	0	0	0	0	0	0	0	0	0	0	0	0	0	0	0	0	0	0	0	0	0	0	0	0	0	0	0	0	0	0	0	0	0	0
Actaea racemosa	3	0	1	0	0	0	0	0	0	0	0	0	0	0	0	0	0	0	0	0	0	0	3	0	0	0	0	0	0	0	0	0	0	0	0	0	0	0	0	0	0	0	0	0	0	0	0	0	0
Actaea rubra	0	0	0	0	1	0	0	0	0	0	0	0	0	0	0	0	0	0	0	0	0	0	0	0	0	0	0	0	0	0	0	0	0	0	0	0	0	0	0	0	0	0	0	0	0	0	0	0	0
Actaea simplex	0	0	0	0	0	0	0	0	0	0	0	0	0	0	0	0	0	0	0	0	1	0	0	0	0	0	0	0	0	0	0	0	0	0	0	0	0	0	0	0	0	0	0	0	0	0	0	0	0
Actinidia	0	0	0	0	0	0	0	0	0	0	0	0	0	0	0	0	0	0	0	0	0	0	6	0	0	0	0	0	0	0	0	0	0	0	0	1	0	0	0	0	0	0	0	0	0	1	0	0	0
Actinidia deliciosa	0	0	0	0	0	0	0	0	0	0	0	0	0	0	0	0	0	0	0	0	0	0	0	0	0	0	0	0	0	0	0	0	0	0	0	0	0	0	0	0	0	0	0	0	0	0	0	0	0
Adelinia	0	0	0	0	0	0	0	0	0	0	0	0	0	0	0	0	0	0	0	0	0	0	0	0	0	0	0	1	0	0	0	0	0	0	0	0	0	0	0	0	0	0	0	0	0	0	0	0	0
Adenophora liliifolia	0	0	0	0	0	0	0	0	0	0	0	0	0	0	0	0	0	0	0	0	0	0	0	0	0	0	0	0	0	0	0	0	0	0	0	1	0	0	0	0	0	0	0	0	0	0	0	0	0
Adenostoma fasciculatum	0	0	0	0	0	0	0	2	0	0	0	0	0	0	0	0	0	0	0	0	0	0	0	0	0	0	0	6	0	0	0	0	0	2	0	0	0	0	0	0	0	0	0	0	0	0	0	0	0
Aegilops cylindrica	0	1	0	0	0	0	0	0	0	0	0	0	0	0	0	0	0	0	0	0	0	0	0	0	0	0	0	0	0	0	0	0	0	0	0	0	0	0	0	0	0	0	0	0	0	0	0	0	0
Aegopodium podagraria	0	0	0	0	0	0	0	0	0	0	0	0	0	0	0	0	0	0	0	0	0	0	0	0	0	0	0	0	0	0	0	0	0	0	0	0	0	0	0	0	0	0	0	0	2	0	0	0	0
Aesculus	0	0	0	0	6	0	0	0	0	0	0	0	0	0	0	0	0	0	0	0	7	0	6	0	0	0	0	0	0	0	0	0	0	0	0	1	0	0	0	0	0	0	0	0	0	0	0	0	0
Aesculus californica	0	0	0	0	0	0	0	0	0	0	0	0	0	0	0	0	0	0	0	0	0	0	0	0	0	0	0	0	0	0	0	0	0	0	0	0	0	0	0	0	0	0	0	0	0	0	0	0	0
Aesculus glabra	1	0	0	0	2	0	0	0	0	0	0	0	0	0	0	0	0	0	0	0	10	1	4	0	0	0	0	0	0	0	0	0	0	0	0	0	0	0	0	0	0	0	0	0	0	0	0	0	0
Aesculus hippocastanum	0	0	0	0	0	0	0	0	0	0	0	0	0	0	0	0	0	0	0	0	0	0	0	0	0	0	0	0	0	0	0	0	0	0	0	0	0	0	0	0	0	0	0	0	0	5	0	0	0
Aesculus x carnea	0	0	0	1	1	0	0	0	0	0	0	0	0	0	1	0	0	0	0	0	2	1	2	0	0	0	0	0	0	0	0	0	0	0	0	0	0	0	0	0	1	0	0	0	0	0	0	0	0
Afzelia cassioides	0	0	0	0	0	0	0	0	0	0	0	0	0	0	0	0	0	0	0	0	0	0	1	0	0	0	0	0	0	0	0	0	0	0	1	0	0	0	0	0	0	0	0	0	0	0	0	0	0
Aga	0	0	0	0	0	0	0	0	1	0	0	0	0	0	0	0	0	0	0	0	0	0	0	0	0	0	0	0	0	0	0	0	1	0	0	0	0	0	0	0	1	0	0	0	0	0	0	0	0
Agalinis edwardsiana	0	0	0	0	0	0	0	0	0	0	0	0	0	0	0	0	0	0	0	0	0	0	0	0	0	0	0	0	0	0	0	0	0	0	1	0	0	0	0	0	0	0	0	0	0	0	0	0	0
Agalinis filafolia	0	0	0	0	0	0	0	0	0	0	0	0	0	0	0	0	0	0	0	0	0	0	4	0	0	0	0	0	0	0	0	0	0	0	1	0	0	0	0	0	0	0	0	0	0	0	0	0	0
Agalinis paupercula	0	0	0	0	0	0	0	0	0	0	0	0	0	0	0	0	0	0	0	0	0	0	0	0	0	0	0	0	0	0	0	0	0	0	0	7	0	0	0	0	0	0	0	1	0	2	0	0	0
Agapanthus	0	0	0	0	0	0	0	0	0	0	0	0	0	0	0	0	1	0	0	0	0	0	1	0	0	0	0	0	0	0	0	0	0	0	0	0	0	0	0	0	2	0	0	0	0	0	0	0	0
Agapanthus africanus	0	0	0	0	0	0	0	0	0	0	0	0	0	0	7	0	0	0	0	0	0	0	0	0	0	0	0	0	0	0	0	0	0	0	0	0	0	0	0	0	0	0	0	0	0	0	0	0	0
Agastache	25	6	0	7	18	0	3	0	8	3	0	0	0	0	4	0	20	0	0	0	12	4	71	2	0	0	0	3	10	0	0	0	5	1	0	4	0	10	0	1	7	0	0	6	1	0	1	2	0
Agastache foeniculum	53	0	1	0	49	1	5	0	0	5	0	0	0	0	12	0	1	0	0	0	30	4	76	1	0	0	0	1	0	0	0	0	0	0	1	4	0	8	0	0	2	0	0	12	2	88	2	0	1
Agastache mexicana	0	0	1	0	0	0	0	0	0	0	0	0	0	0	0	0	0	0	0	0	0	0	0	0	0	0	0	0	0	0	0	0	0	0	0	0	0	0	0	0	0	0	0	0	0	0	0	0	0
Agastache nepetoides	4	0	0	0	0	0	0	0	0	0	0	0	0	0	0	0	0	0	0	0	0	0	0	0	0	0	0	0	0	0	0	0	0	0	0	0	0	0	0	0	1	0	0	0	0	0	1	0	0
Agastache occidentalis	0	2	0	0	0	0	0	0	3	0	0	0	0	0	3	0	2	0	0	0	0	0	0	0	0	0	0	0	0	0	0	0	0	0	0	0	0	0	0	0	1	0	0	0	0	0	0	3	0
Agastache rugosa	0	0	0	0	0	0	0	0	0	0	0	0	0	0	0	0	0	0	0	0	0	0	0	0	0	0	0	0	0	0	0	0	0	0	0	1	0	0	0	0	0	0	0	0	0	0	0	0	0
Agastache scrophulariifolia	6	0	0	0	0	0	0	0	0	0	0	0	0	0	0	0	0	0	0	0	0	0	1	0	0	0	0	0	0	0	0	0	0	0	0	0	0	0	0	0	0	0	0	0	0	0	0	0	0
Agastache urticifolia	0	16	0	24	0	0	0	0	93	0	0	0	0	0	29	3	27	0	0	1	7	4	0	6	0	0	0	3	4	1	0	0	4	3	0	0	0	16	0	1	30	0	0	0	0	0	0	2	0
Ageratina altissima	4	0	0	0	0	0	0	0	0	0	0	0	0	0	0	0	0	0	0	0	0	0	4	0	0	0	0	0	0	0	0	0	0	0	0	0	0	0	0	0	0	0	0	0	0	0	0	0	0
Ageratum	0	0	0	0	0	0	0	0	0	0	0	0	0	0	0	0	0	0	0	0	0	0	1	0	0	0	0	0	0	0	0	0	0	0	0	0	0	0	0	0	0	0	0	0	0	0	0	0	0
Ageratum houstonianum	1	0	0	0	1	0	0	0	0	0	0	0	0	0	0	0	0	0	0	0	0	0	2	0	0	0	0	0	0	0	0	0	0	0	0	0	0	0	0	0	0	0	0	0	0	0	0	0	0
Agoseris	0	1	0	2	0	0	0	0	0	0	0	0	0	0	0	0	0	0	0	0	0	0	0	0	0	0	0	0	0	0	0	0	0	0	0	0	0	0	0	0	0	0	0	0	0	0	0	0	0
Agoseris glauca	0	0	0	0	0	0	0	0	0	0	0	0	0	0	0	0	0	0	0	0	0	0	0	4	0	0	0	0	1	0	0	0	0	0	0	0	0	0	0	0	0	0	0	0	0	0	0	0	0
Agoseris heterophylla	0	0	0	6	0	0	0	0	0	0	0	0	0	0	0	0	0	0	0	0	0	0	0	0	0	0	0	0	13	0	0	0	0	0	0	0	0	0	0	0	0	0	0	0	0	0	0	0	0
Ajuga	0	0	0	0	7	0	0	0	0	0	0	0	0	0	1	0	0	0	0	0	1	0	11	0	0	0	0	1	0	0	0	0	0	0	0	0	0	0	0	0	6	0	0	2	0	0	1	0	0
Ajuga genevensis	0	0	0	0	0	0	0	0	0	0	0	0	0	0	0	0	0	0	0	0	0	1	0	0	0	0	0	0	0	0	0	0	0	0	0	0	0	0	0	0	2	0	0	0	0	0	0	0	0
Ajuga reptans	0	0	0	0	4	0	0	0	0	0	0	0	0	0	0	0	2	0	0	0	0	0	2	1	0	0	0	0	2	0	0	0	0	0	0	0	0	0	0	0	1	0	0	1	0	0	0	0	0
Albelia	0	0	0	0	0	0	0	0	0	0	0	0	0	0	0	0	0	0	0	0	0	0	0	0	0	0	0	0	0	0	0	0	0	0	1	0	0	0	0	0	0	0	0	0	0	0	0	0	0
Albus	0	0	0	0	0	0	1	0	0	0	0	0	0	0	0	0	0	0	0	0	0	0	0	0	0	0	0	0	0	0	0	0	0	0	0	0	0	0	0	0	0	0	0	0	0	0	0	0	0
Alcea	4	0	0	1	5	0	1	0	2	0	0	0	0	0	10	0	5	0	0	0	19	8	21	0	0	0	0	0	0	1	0	0	3	0	4	8	0	1	2	0	21	0	0	0	0	18	1	0	0
Alcea rosea	0	0	0	0	0	0	0	0	0	0	0	0	0	0	2	0	0	0	0	0	0	0	0	0	0	0	0	0	3	0	0	0	0	1	0	2	0	0	0	0	0	0	0	0	0	1	0	0	0
Alcea rugosa	0	0	0	0	0	0	0	0	0	0	0	0	0	0	0	0	0	0	0	0	1	0	0	0	0	0	0	0	0	0	0	0	0	0	0	0	0	0	0	0	0	0	0	0	0	0	0	0	0
Alcea setosa	0	0	0	0	0	0	0	0	0	0	0	0	0	0	0	0	0	0	0	0	0	0	0	0	0	0	0	0	0	0	0	0	0	0	0	0	0	0	0	1	0	0	0	0	0	0	0	0	0
Aletris farinosa	0	0	0	0	60	0	0	0	0	0	0	0	0	0	0	0	0	0	0	0	0	0	7	0	0	0	0	0	0	0	0	0	0	0	0	0	0	0	0	0	0	0	0	0	0	0	0	0	0
Alhagi camelorum	0	0	0	0	0	0	0	0	0	0	0	0	0	0	0	0	0	0	0	0	0	0	0	0	0	0	0	0	0	2	0	0	0	0	0	0	0	0	0	0	0	0	0	0	0	0	0	0	0
Alisma triviale	0	0	0	0	0	0	0	0	0	0	0	0	0	0	0	0	0	0	0	0	0	0	0	0	0	0	0	0	0	0	0	0	0	0	0	0	0	0	0	0	0	0	0	0	0	0	0	0	0
Alliaria petiolata	0	0	0	0	1	0	0	0	0	0	0	0	0	0	0	0	0	0	0	0	0	0	0	0	0	0	0	0	0	0	0	0	0	0	0	0	0	0	0	0	0	0	0	0	0	0	0	0	0
Allium	3	0	2	15	5	0	2	0	42	0	0	0	0	0	3	0	6	0	1	0	8	5	31	3	0	0	0	2	3	1	0	0	6	0	2	2	0	7	1	0	8	0	0	9	3	1	3	2	0
Allium ampeloprasum	0	0	0	0	0	0	0	0	0	0	0	0	0	0	0	0	0	0	0	0	0	0	2	0	0	0	0	0	0	0	0	0	0	0	0	0	0	0	0	0	0	0	0	0	0	0	0	0	0
Allium cepa	0	0	0	0	0	0	0	0	0	1	0	0	0	0	0	0	0	0	0	0	1	0	0	0	0	0	0	0	0	0	0	0	0	0	0	0	0	0	0	0	0	0	0	0	0	0	0	0	0
Allium cernuum	0	0	0	0	0	0	0	0	3	0	0	0	0	0	0	0	1	0	0	0	2	1	2	0	0	0	0	0	1	0	0	0	1	0	0	0	0	8	0	0	0	0	0	0	0	0	0	0	0
Allium fistulosum	0	0	0	0	0	0	0	0	0	0	0	0	0	0	0	0	0	0	0	0	1	0	0	0	0	0	0	0	0	0	0	0	0	0	0	0	0	0	0	0	0	0	0	0	0	0	0	0	0
Allium giganteum	0	0	0	0	0	0	0	0	0	0	0	0	0	0	0	0	0	0	0	0	0	0	1	0	0	0	0	0	1	0	0	0	0	0	0	0	0	0	0	0	0	0	0	1	0	0	0	0	0
Allium obtusum	0	0	0	0	0	0	0	0	0	0	0	0	0	0	0	0	0	0	0	0	0	0	0	0	0	0	0	0	0	0	0	0	0	0	0	0	0	0	0	0	0	0	0	0	0	0	0	0	0
Allium porrum	0	0	0	0	0	0	0	0	0	0	0	0	0	0	0	0	0	0	0	0	1	0	0	0	0	0	0	1	0	0	0	0	0	1	0	0	0	0	0	0	0	0	0	1	0	0	0	0	0
Allium sativum	0	0	0	0	0	0	0	0	0	0	0	0	0	0	0	0	0	0	0	0	0	0	0	0	0	0	0	0	0	0	0	0	0	0	0	0	0	0	0	0	0	0	0	0	0	0	0	0	0
Allium schoenoprasum	0	0	0	3	3	0	2	0	2	1	0	0	0	0	0	2	8	0	0	0	22	12	13	2	0	0	0	6	4	0	0	0	1	0	1	0	0	17	0	0	8	0	1	16	1	1	1	0	0
Allium sphaerocephalon	0	0	0	0	0	0	0	0	0	0	0	0	0	0	0	0	1	0	0	0	1	0	0	0	0	0	0	0	1	0	0	0	0	0	0	0	0	0	0	0	1	0	0	0	0	1	0	0	0
Allium stellatum	2	0	0	0	0	0	0	0	0	0	0	0	0	0	0	0	0	0	0	0	0	0	0	0	0	0	0	0	0	0	0	0	0	0	0	0	0	0	0	0	0	0	0	0	0	0	0	0	0
Allium tanguticum	1	0	0	0	0	0	0	0	0	0	0	0	0	0	0	0	0	0	0	0	0	0	0	0	0	0	0	0	0	0	0	0	0	0	0	0	0	0	0	0	0	0	0	0	0	0	0	0	0
Allium tolmiei	0	0	0	5	0	0	0	0	0	0	0	0	0	0	0	0	0	0	0	0	0	0	0	0	0	0	0	0	0	0	0	0	0	0	0	0	0	0	0	0	0	0	0	0	0	0	0	0	0
Allium tricoccum	0	0	0	0	0	0	0	0	0	0	0	0	0	0	0	0	0	0	0	0	0	0	0	0	0	0	0	0	0	0	0	0	0	0	0	0	0	0	0	0	0	0	0	2	0	0	0	0	0
Allium tuberosum	3	0	0	0	0	0	0	0	0	0	0	0	0	0	0	0	0	0	0	0	1	0	21	0	0	0	0	0	0	0	0	0	0	0	0	0	0	0	0	0	0	0	0	0	0	0	0	0	0
Allium validum	0	0	0	0	0	0	0	0	0	0	0	0	0	0	0	0	0	0	0	0	0	0	0	0	0	0	0	0	0	0	0	0	0	0	0	0	0	1	0	0	0	0	0	0	0	0	0	0	0
Allium vineale	0	0	0	0	5	0	0	0	0	0	0	0	0	0	1	0	0	0	0	0	30	0	12	0	0	0	0	0	0	0	0	0	0	0	0	0	0	0	0	0	0	0	0	0	0	0	0	0	0
Alnus	0	0	0	1	0	0	0	0	1	0	0	0	0	0	0	0	0	0	0	0	2	0	1	0	0	0	0	0	0	0	0	0	0	0	0	0	0	0	0	0	0	0	0	0	0	0	0	0	0
Alstroemeria	0	0	0	0	0	0	0	0	0	0	0	0	0	0	1	0	1	0	0	0	1	0	0	0	0	0	0	0	0	0	0	0	0	0	0	0	0	0	0	0	0	0	0	0	0	0	0	0	0
Althaea officinalis	0	0	0	0	0	0	0	0	0	0	0	0	0	0	0	0	0	0	0	0	0	0	1	0	0	0	0	0	0	0	0	0	0	0	0	0	0	0	0	0	0	0	0	0	0	0	0	0	0
Alyssum	0	0	0	0	0	0	0	0	0	0	0	0	0	0	0	0	0	0	0	0	0	0	0	0	0	0	0	0	1	0	0	0	0	0	0	0	0	0	0	0	0	0	0	0	0	0	0	0	0
Amaranthus	0	0	0	0	1	0	0	0	0	0	0	0	0	0	0	0	0	0	0	0	1	0	0	0	0	0	0	0	0	0	0	0	0	0	0	0	0	0	0	0	0	0	0	0	0	0	0	0	0
Ambrosia	0	0	0	0	0	0	0	0	0	0	0	0	0	0	0	0	0	0	0	0	0	0	0	0	0	0	0	0	0	0	0	0	0	0	0	0	0	0	0	0	0	0	0	3	0	0	0	0	0
Ambrosia artemisiifolia	0	0	0	0	0	0	0	0	0	1	0	0	0	0	0	0	0	0	0	0	0	0	0	0	0	0	0	0	0	0	0	0	0	0	0	0	0	0	0	0	0	0	0	0	0	0	0	0	0
Amelanchier	0	0	0	0	0	0	0	0	0	0	0	0	0	0	0	0	0	0	0	0	3	2	1	0	0	0	0	0	0	0	0	0	0	0	0	2	0	0	0	0	2	0	0	0	1	0	0	0	0
Amelanchier alnifolia	0	1	0	1	0	0	0	0	0	0	0	0	0	0	0	0	0	0	0	0	0	0	1	0	0	0	0	1	1	0	0	0	0	0	0	0	0	0	0	0	0	0	0	0	0	0	0	0	0
Amerosedum lanceolatum	0	4	0	0	0	0	0	0	1	0	0	0	0	0	4	0	1	0	0	1	0	1	0	0	0	0	0	0	0	0	0	0	0	0	0	0	0	0	0	0	0	0	1	0	0	0	0	0	0
Amorpha canescens	6	0	1	0	4	0	0	0	0	0	0	0	0	0	0	0	0	0	0	0	46	0	15	0	0	0	0	0	0	0	0	0	0	0	5	0	0	1	0	0	1	0	0	10	0	3	0	0	0
Amorpha fruticosa	0	0	1	0	2	0	0	0	0	0	0	0	0	0	0	0	0	0	0	0	2	0	0	0	0	0	0	0	0	0	0	0	0	0	0	0	0	0	0	0	0	0	0	0	0	0	0	0	0
Amsinckia	0	2	0	9	0	0	0	0	1	0	0	0	0	0	1	0	1	0	0	0	0	0	0	0	0	0	0	0	0	0	0	0	0	0	0	0	0	10	0	0	3	0	0	0	0	0	0	0	0
Amsinckia intermedia	0	0	0	0	0	0	0	0	0	0	0	0	0	0	0	0	0	0	0	0	0	0	0	0	0	0	0	1	0	0	0	0	0	0	1	0	0	0	0	0	0	0	0	0	0	0	0	0	0
Amsinckia lycopsoides	0	0	0	0	0	0	0	0	0	0	0	0	0	0	0	0	0	0	0	0	0	0	0	0	0	0	0	0	0	0	0	0	0	0	0	0	0	0	0	0	0	0	0	0	0	0	0	0	0
Amsinckia menziesii	0	0	0	2	0	0	0	0	0	0	0	0	0	0	0	0	0	0	0	0	0	0	0	0	0	0	0	0	0	0	0	0	0	0	0	0	0	0	0	0	0	0	0	0	0	0	0	0	0
Amsinckia spectabilis	0	0	0	0	0	0	0	0	0	0	0	0	0	0	0	0	0	0	0	0	0	0	0	0	0	0	0	0	0	0	0	0	0	0	0	0	0	0	0	0	0	0	0	0	0	0	0	0	0
Amsonia	0	0	0	0	0	0	0	0	0	0	0	0	0	0	0	0	0	0	0	0	1	0	0	0	0	0	0	0	0	0	0	0	0	0	0	0	0	0	0	0	0	0	0	0	0	0	0	0	0
Amsonia ciliata	0	0	0	0	0	0	0	0	0	0	0	0	0	0	0	0	0	0	1	0	0	0	0	0	0	0	0	0	0	0	0	0	0	0	1	0	0	0	0	0	0	0	0	0	0	0	0	0	0
Amsonia hubrichtii	0	0	0	0	0	0	0	0	0	0	0	0	0	0	0	0	0	0	0	0	0	0	0	0	0	0	0	0	0	0	0	0	0	0	0	0	0	0	0	0	1	0	0	0	0	0	0	0	0
Amsonia tabernaemontana	0	0	0	0	0	0	0	0	0	0	0	0	0	0	0	0	0	0	0	0	1	0	0	0	0	0	0	0	0	0	0	0	0	0	0	0	0	0	0	0	0	0	0	0	0	0	0	0	0
Anaphalis	0	0	0	1	0	0	0	0	0	0	0	0	0	0	0	4	0	0	0	0	1	0	0	2	0	0	0	0	0	0	0	0	0	0	0	0	0	0	0	0	0	0	0	0	0	0	0	0	0
Anaphalis margaritacea	0	0	0	26	0	0	1	0	0	2	0	0	0	0	0	8	0	0	0	0	2	0	2	3	0	0	0	16	5	0	0	0	0	10	0	1	0	4	1	4	12	0	1	9	3	5	0	0	0
Anchusa officinalis	0	1	0	1	0	0	0	0	0	0	0	0	0	0	1	0	0	0	0	0	0	2	0	0	0	0	0	0	0	0	0	0	3	0	0	0	0	6	0	0	0	0	0	0	0	0	0	0	0
Andromeda	0	0	0	0	1	0	0	0	0	0	0	0	0	0	0	0	0	0	0	1	0	0	4	0	0	1	0	0	0	0	0	0	0	0	0	2	0	0	0	0	0	0	2	0	0	0	0	0	0
Andropogon gerardii	0	0	0	0	0	0	0	0	0	0	0	0	0	0	0	0	0	0	0	0	0	0	1	0	0	0	0	0	0	0	0	0	0	0	0	0	0	0	0	0	0	0	0	0	0	0	0	0	0
Anemonastrum	0	0	0	0	0	0	0	0	0	0	0	0	0	0	0	0	0	0	0	0	0	0	1	0	0	0	0	0	0	0	0	0	0	0	0	0	0	1	0	0	0	0	0	0	0	0	0	0	0
Anemonastrum canadense	0	0	0	0	0	0	0	0	0	0	0	0	0	0	0	0	0	0	0	0	1	0	0	0	0	0	0	0	0	0	0	0	0	0	0	0	0	0	0	0	0	0	0	0	0	0	0	0	0
Anemonastrum richardsonii	0	0	0	0	0	0	0	0	0	0	0	0	0	0	0	0	0	0	0	0	0	0	0	0	0	0	0	0	0	0	0	0	0	0	0	0	0	0	0	0	0	0	1	0	0	0	0	0	0
Anemone	2	0	0	0	0	0	0	0	0	0	0	0	0	0	0	0	0	0	0	0	1	0	19	0	0	0	0	0	0	0	0	0	0	0	0	0	0	0	0	0	2	0	0	1	0	1	0	0	0
Anemone canadensis	0	0	0	0	0	0	0	0	0	0	0	0	0	0	0	0	0	0	0	0	0	0	0	0	0	0	0	0	0	0	0	0	0	0	0	0	0	0	0	0	0	0	0	1	0	1	0	0	0
Anemone coronaria	0	0	0	0	0	0	0	0	0	0	0	0	0	0	0	0	0	0	0	0	0	0	2	0	0	0	0	0	0	0	0	0	0	0	0	0	0	0	0	0	0	0	0	0	0	0	0	0	0
Anemone hupehensis	1	0	0	0	1	0	0	0	0	0	0	0	0	0	0	0	0	0	0	0	0	0	7	0	0	0	0	0	0	0	0	0	0	0	0	0	0	0	0	0	1	0	0	0	0	0	0	0	0
Anemone hybrida	0	0	0	0	0	0	0	0	1	0	0	0	0	0	0	0	0	0	0	0	0	0	0	0	0	0	0	0	0	0	0	0	0	0	0	0	0	0	0	0	0	0	0	0	0	0	0	0	0
Anemone occidentalis	0	0	0	0	0	0	0	0	0	0	0	0	0	0	0	0	0	0	0	0	0	0	0	0	0	0	0	0	0	0	0	0	0	0	0	0	0	0	0	0	0	0	0	0	0	1	0	0	0
Anemone patens	0	0	0	0	0	0	0	0	0	0	0	0	0	0	0	0	0	0	0	0	0	0	0	0	0	0	0	0	0	0	0	0	0	0	0	0	0	0	0	0	1	0	0	0	0	0	0	0	0
Anemone tomentosa	1	0	0	0	0	0	0	0	0	0	0	0	0	0	0	0	0	0	0	0	0	0	0	0	0	0	0	0	0	0	0	0	0	0	0	0	0	0	0	0	0	0	0	0	0	0	0	0	0
Anethum graveolens	0	0	0	0	0	0	0	0	0	0	0	0	0	0	0	0	0	0	0	0	0	0	0	0	0	0	0	0	0	0	0	0	0	0	0	0	0	0	0	0	0	0	0	1	2	0	0	0	0
Angelica	0	0	0	0	0	0	0	0	0	0	0	0	0	0	0	0	0	0	0	0	0	0	2	0	0	0	0	0	1	0	0	0	0	2	0	0	0	0	0	0	0	0	0	1	0	0	0	0	0
Angelica archangelica	0	0	0	0	0	0	0	0	0	0	0	0	1	0	0	0	0	0	0	0	0	0	1	0	0	0	0	0	0	0	0	0	0	0	0	0	0	0	0	0	0	0	0	0	0	0	0	0	0
Angelica arguta	0	0	0	21	0	0	0	0	0	0	0	0	0	0	0	0	0	0	0	0	0	0	0	0	0	0	0	0	1	0	0	0	0	0	0	0	0	0	0	0	0	0	0	0	0	0	0	0	0
Angelica atropurpurea	2	0	0	0	0	0	0	0	0	0	0	0	0	0	0	0	0	0	0	0	0	0	1	0	0	0	0	0	0	0	0	0	0	0	0	0	0	0	0	0	0	0	0	0	0	0	0	0	0
Angelica genuflexa	0	0	0	0	0	0	0	0	0	0	0	0	0	0	0	0	0	0	0	0	0	0	0	0	0	0	0	0	1	0	0	0	0	0	0	0	0	0	0	0	0	0	0	0	0	0	0	0	0
Angelica sylvestris	0	0	0	0	0	0	0	0	0	0	0	0	0	0	0	0	0	0	0	0	1	0	1	0	0	0	0	1	0	0	0	0	0	0	0	0	0	0	0	0	1	0	0	0	0	0	0	0	0
Angelica triquinata	0	0	0	0	0	0	0	0	0	0	0	0	0	0	0	0	0	0	0	0	1	0	0	0	0	0	0	0	0	0	0	0	0	0	0	0	0	0	0	0	0	0	0	0	0	0	0	0	0
Anis	0	0	0	0	0	0	0	0	0	0	0	0	0	0	0	0	0	0	0	0	0	0	0	0	0	0	0	0	0	0	0	0	0	1	0	0	0	0	0	0	0	0	0	0	0	0	0	0	0
Antennaria	0	0	0	0	1	0	0	0	0	0	0	0	0	0	0	0	0	0	0	0	0	0	7	0	0	0	0	0	1	0	0	0	0	0	0	0	0	0	0	0	0	0	0	1	0	0	0	0	0
Antennaria anaphaloides	0	0	0	0	0	0	0	0	0	0	0	0	0	0	0	1	0	0	0	0	0	0	0	0	0	0	0	0	0	0	0	0	0	0	0	0	0	0	0	0	0	0	0	0	0	0	0	0	0
Antennaria neglecta	0	0	0	0	0	0	0	0	0	0	0	0	0	0	0	0	0	0	0	0	0	0	0	0	0	0	0	0	0	0	0	0	0	0	0	0	0	0	0	0	0	0	0	0	1	0	0	0	0
Antennaria rosea	0	0	0	0	0	0	0	0	0	0	0	0	0	0	0	0	0	0	0	0	0	0	0	0	0	0	0	1	0	0	0	0	0	0	0	0	0	0	0	0	0	0	0	0	0	0	0	0	0
Anthemis cotula	0	0	0	1	0	0	0	0	0	0	0	0	0	0	0	0	0	0	0	0	0	0	0	0	0	0	0	0	0	0	0	0	0	0	0	0	0	0	0	0	0	0	0	0	0	0	0	0	0
Antirrhinum	1	0	0	0	1	0	2	1	0	0	0	0	1	0	4	0	0	0	0	0	2	2	8	0	0	0	0	0	0	0	0	0	0	0	1	0	0	1	0	0	1	0	0	1	0	1	1	0	0
Antirrhinum majus	0	0	0	0	1	0	0	0	0	0	0	0	0	0	0	0	0	0	0	0	1	0	0	0	0	0	0	0	0	0	0	0	0	0	0	0	0	0	0	0	0	0	0	0	0	0	0	0	0
Antirrhinum multiflorum	0	0	0	0	0	0	0	0	0	0	0	0	0	0	0	0	0	0	0	0	0	0	0	0	0	0	0	0	0	0	0	0	0	0	0	0	0	0	0	0	0	0	0	0	0	0	0	0	0
Apiaceae	0	0	0	0	0	0	0	0	0	0	0	0	0	0	0	0	0	0	0	0	0	1	0	0	0	0	0	0	0	0	0	0	0	0	0	1	0	0	0	0	0	0	0	0	0	0	0	0	0
Apocynum	1	0	0	0	1	0	0	0	0	0	0	0	0	0	0	0	0	0	0	0	3	0	10	0	0	0	0	0	0	0	0	0	0	0	0	0	0	0	0	0	0	0	0	13	0	24	0	0	0
Apocynum androsaemifolium	0	0	0	22	0	0	3	0	1	0	0	0	0	0	2	4	1	0	0	0	5	1	23	0	0	0	0	0	2	0	0	0	0	4	0	0	0	19	0	0	3	0	0	16	4	10	0	0	0
Apocynum cannabinum	0	0	0	0	3	0	2	0	0	1	0	0	0	0	0	0	0	0	0	0	133	0	83	0	0	0	0	0	0	0	0	0	0	0	0	0	0	12	0	0	0	0	0	36	0	0	0	0	0
Apocynum sibericum	0	0	0	0	0	0	0	0	0	0	0	0	0	0	0	0	0	0	0	0	0	0	0	0	0	0	0	0	0	0	0	0	0	0	0	0	0	1	0	0	0	0	0	0	0	0	0	0	0
Apocynum sibiricum	0	0	0	0	0	0	0	0	0	0	0	0	0	0	0	0	0	0	0	0	0	0	0	0	0	0	0	0	0	0	0	0	0	0	0	0	0	2	0	0	0	0	0	0	0	0	0	0	0
Aquilegia	5	1	0	2	2	0	1	0	1	0	0	0	0	0	3	0	4	0	0	0	0	0	2	0	0	0	0	1	18	0	0	0	2	8	0	2	0	1	0	0	8	0	0	0	3	7	2	0	0
Aquilegia canadensis	1997	0	0	0	0	0	0	0	0	0	0	0	0	0	0	0	0	0	0	0	0	0	0	0	0	0	0	0	0	0	0	0	0	0	0	0	0	0	0	0	0	0	0	0	0	1	0	0	0
Aquilegia coerulea	2	0	0	0	0	0	0	0	0	0	0	0	0	0	0	0	0	0	0	0	0	0	0	0	0	0	0	0	0	0	0	0	0	1	0	0	0	0	0	0	0	0	0	0	0	0	0	0	0
Aquilegia flavescens	0	0	0	1	0	0	0	0	0	0	0	0	0	0	0	0	0	0	0	0	0	0	0	0	0	0	0	0	2	0	0	0	0	0	0	0	0	0	0	0	0	0	0	0	0	0	0	0	0
Aquilegia formosa	0	2	0	5	0	0	0	0	1	0	0	0	0	0	0	0	7	0	0	0	1	0	0	0	0	0	0	1	11	1	0	0	0	0	0	0	0	0	0	0	1	0	0	0	0	0	0	0	0
Aquilegia vulgaris	5	0	0	0	0	0	0	0	0	0	0	0	0	0	0	0	0	0	0	0	0	0	0	0	0	0	0	0	0	0	0	0	0	0	0	0	0	0	0	0	0	0	0	0	0	0	0	0	0
Aquilegia yabeana	0	0	0	0	0	0	0	0	0	0	0	0	0	0	0	0	0	0	0	0	0	0	0	0	0	0	0	0	1	0	0	0	0	0	0	0	0	0	0	0	0	0	0	0	0	0	0	0	0
Arabis	0	0	0	0	0	0	0	0	0	0	0	0	0	0	0	0	0	0	0	0	0	0	0	0	0	0	0	0	2	0	0	0	0	0	0	0	0	0	0	0	0	0	0	0	0	0	0	0	0
Arabis cf divaricarpa	0	0	0	0	0	0	0	0	0	0	0	0	0	0	0	0	0	0	0	0	1	0	0	0	0	0	0	0	0	0	0	0	0	0	0	0	0	0	0	0	0	0	0	0	0	0	0	0	0
Arabis nutallii	0	0	0	1	0	0	0	0	0	0	0	0	0	0	0	0	0	0	0	0	0	0	0	0	0	0	0	0	0	0	0	0	0	0	0	0	0	0	0	0	0	0	0	0	0	0	0	0	0
Aralia	0	0	0	0	1	0	0	0	0	0	0	0	0	0	0	0	0	0	0	0	0	0	0	0	0	0	0	0	0	0	0	0	0	0	0	0	0	0	0	0	0	0	0	0	0	0	0	0	0
Aralia nudicaulis	0	0	0	0	0	0	0	0	0	0	0	0	0	0	0	0	0	0	0	0	0	0	1	0	0	0	0	0	0	0	0	0	0	0	0	0	0	0	0	0	1	0	0	0	0	2	0	0	0
Aralia spinosa	0	0	0	0	0	0	0	0	0	0	0	0	0	0	0	0	0	0	1	0	0	0	0	0	0	0	0	0	0	0	0	0	0	0	0	0	0	0	0	0	0	0	0	0	0	0	0	0	0
Arbutus	0	0	0	1	0	0	0	0	0	0	0	0	0	0	0	0	0	0	0	0	0	0	0	0	0	0	0	3	2	0	0	0	0	0	0	0	0	0	0	0	2	0	0	0	0	0	0	0	0
Arbutus menziesii	0	0	0	0	0	0	0	0	0	0	0	0	0	0	0	0	0	0	0	0	0	0	0	0	0	0	0	8	0	0	0	0	0	0	0	0	0	0	0	2	0	0	0	0	0	0	0	0	0
Arbutus unedo	0	0	0	0	0	0	0	0	0	0	0	0	0	0	0	0	0	0	0	0	0	0	0	0	0	0	0	3	0	0	0	0	0	0	0	0	0	0	0	0	0	0	0	0	0	0	0	0	0
Arctium	2	0	0	2	9	0	2	0	0	2	0	0	0	0	0	0	0	0	0	0	15	0	37	0	0	0	0	0	0	0	0	0	0	0	0	11	0	6	0	0	3	0	0	22	2	51	4	0	0
Arctium lappa	2	0	0	0	0	0	0	0	0	2	0	0	0	0	0	0	0	0	0	0	2	0	1	0	0	0	0	0	0	0	0	0	0	0	3	1	0	1	0	0	0	0	0	0	0	5	0	0	0
Arctium minor	0	0	0	0	0	0	0	0	0	0	0	0	0	0	0	0	0	0	0	0	0	0	0	0	0	0	0	0	0	0	0	0	0	0	0	0	0	0	0	0	0	0	0	0	0	1	0	0	0
Arctium minus	2	0	0	0	1	1	0	0	1	4	0	0	0	0	2	0	1	0	0	0	1	0	8	0	0	0	0	0	0	0	0	0	0	0	0	1	0	1	0	0	0	0	0	1	1	1	0	0	0
Arctostaphylos	0	0	0	0	0	0	0	1	0	0	0	0	0	0	0	1	0	0	0	0	0	1	0	0	0	0	0	85	4	0	0	0	0	0	0	0	0	0	0	0	3	0	4	0	0	0	0	0	0
Arctostaphylos crustacea	0	0	0	0	0	0	0	4	0	0	0	0	0	0	0	0	0	0	0	0	0	0	0	0	0	0	0	24	0	0	0	0	0	0	0	0	0	0	0	0	0	0	0	0	0	0	0	0	0
Arctostaphylos densiflora	0	0	0	0	0	0	0	0	0	0	0	0	0	0	0	0	0	0	0	0	0	0	0	0	0	0	0	3	0	0	0	0	0	0	0	0	0	0	0	0	2	0	0	0	0	0	0	0	0
Arctostaphylos hookeri	0	0	0	0	0	0	0	2	0	0	0	0	0	0	0	0	0	0	0	0	0	0	0	0	0	0	0	2	0	0	0	0	0	0	0	0	0	0	0	0	0	0	0	0	0	0	0	0	0
Arctostaphylos nevadensis	0	0	0	0	0	0	0	0	0	0	0	0	0	0	0	0	0	0	0	0	0	0	0	0	0	0	0	1	0	0	0	0	0	0	0	0	0	0	0	0	0	0	0	0	0	0	0	0	0
Arctostaphylos patula	0	0	0	0	0	0	0	0	0	0	0	0	0	0	0	0	0	0	0	0	0	0	0	0	0	0	0	1	0	0	0	0	0	0	0	0	0	0	0	0	0	0	0	0	0	0	0	0	0
Arctostaphylos pungens	0	0	0	0	0	0	0	0	0	0	0	0	0	0	0	0	0	0	0	0	0	0	0	0	0	0	0	1	0	0	0	0	0	0	0	0	0	0	0	0	0	0	0	0	0	0	0	0	0
Arctostaphylos sensitiva	0	0	0	0	0	0	0	0	0	0	0	0	0	0	0	0	0	0	0	0	0	0	0	0	0	0	0	14	0	0	0	0	0	0	0	0	0	0	0	0	0	0	0	0	0	0	0	0	0
Arctostaphylos silvicola	0	0	0	0	0	0	0	0	0	0	0	0	0	0	0	0	0	0	0	0	0	0	0	0	0	0	0	18	0	0	0	0	0	0	0	0	0	0	0	0	0	0	0	0	0	0	0	0	0
Arctostaphylos uva-ursi	0	0	0	2	1	0	0	1	2	0	0	0	0	0	0	0	0	0	0	0	1	2	2	0	0	0	0	0	0	0	0	0	0	0	0	1	0	0	0	0	0	0	0	7	0	0	0	1	0
Arctostaphylos viscida	0	0	0	0	0	0	0	0	0	0	0	0	0	0	0	0	0	0	0	0	0	0	0	0	0	0	0	1	0	0	0	0	0	0	0	0	0	0	0	0	0	0	0	0	0	0	0	0	0
Arenaria capillaris	0	0	0	2	0	0	0	0	0	0	0	0	0	0	1	0	0	0	0	0	0	0	0	0	0	0	0	0	0	0	0	0	0	0	0	0	0	0	0	0	0	0	0	0	0	0	0	0	0
Arenaria fendleri	0	0	0	0	0	0	0	0	0	0	0	0	0	0	0	0	0	0	0	0	0	0	0	0	0	0	0	1	0	0	0	0	0	0	0	0	0	0	0	0	0	0	0	0	0	0	0	0	0
Arenaria macrophylla	0	0	0	0	0	0	0	0	0	0	0	0	0	0	0	0	0	0	0	0	0	0	0	0	0	0	0	0	2	0	0	0	0	0	0	0	0	0	0	0	0	0	0	0	0	0	0	0	0
Argentina egedii	0	0	0	0	0	0	0	1	0	0	0	0	0	0	0	0	0	0	0	0	0	0	0	0	0	0	0	0	0	0	0	0	0	0	0	0	0	0	0	0	0	0	0	0	0	0	0	0	0
Argyranthemum frutescens	0	0	0	0	0	0	0	0	0	0	0	0	0	0	0	0	0	0	0	0	0	0	1	0	0	0	0	0	0	0	0	0	0	0	0	0	0	0	0	0	0	0	0	0	0	0	0	0	0
Armeria	0	0	0	0	0	0	0	0	0	0	0	0	0	0	0	0	0	0	0	0	0	0	0	1	0	0	0	0	0	0	0	0	0	0	0	0	0	0	0	0	0	0	0	0	0	0	0	0	0
Armeria maritima	0	0	0	0	0	0	0	0	0	0	0	0	0	0	0	0	0	0	0	0	0	0	1	0	0	0	0	0	0	0	0	0	0	0	0	0	0	0	0	0	0	0	0	0	0	0	0	0	0
Arnica	0	1	0	4	0	0	0	0	0	0	0	0	0	0	0	1	0	0	0	2	0	2	0	1	0	1	0	5	7	0	0	0	0	2	0	1	0	2	0	0	2	0	19	0	0	1	0	0	0
Arnica amlexicaulis	0	0	0	0	0	0	0	0	0	0	0	0	0	0	0	0	0	0	0	0	0	0	0	1	0	0	0	0	0	0	0	0	0	0	0	0	0	0	0	0	0	0	0	0	0	0	0	0	0
Arnica cordifolia	0	0	0	2	0	0	0	0	0	0	0	0	0	0	0	0	0	0	0	0	0	0	0	2	0	0	0	0	0	0	0	0	0	1	0	0	0	2	0	0	1	0	0	0	0	1	0	0	0
Arnica diversifolia	0	0	0	1	0	0	0	0	0	0	0	0	0	0	0	0	0	0	0	0	0	0	0	0	0	0	0	1	5	0	0	0	0	0	0	0	0	0	0	2	0	0	0	0	0	0	0	0	0
Arnica fulgens	0	0	0	0	0	0	0	0	0	0	0	0	0	0	0	0	0	0	0	0	0	1	0	0	0	0	0	0	0	0	0	0	0	0	0	0	0	0	0	0	0	0	0	0	0	0	0	0	0
Arnica lanceolata	0	0	0	1	0	0	0	0	0	0	0	0	0	0	0	0	1	0	0	0	0	0	0	0	0	0	0	3	0	0	0	0	0	0	0	0	0	0	0	0	0	0	0	0	0	0	0	0	0
Arnica latifolia	0	0	0	2	0	0	0	0	0	0	0	0	0	0	0	1	0	0	0	0	0	0	0	0	0	0	0	4	12	0	0	0	0	0	0	0	0	0	0	0	0	0	0	0	0	0	0	0	0
Arnica mollis	0	0	0	27	0	0	0	0	1	0	0	0	0	0	0	0	7	0	1	0	1	0	0	4	0	3	0	1	2	0	0	0	0	2	0	0	0	1	0	0	2	0	5	0	0	0	0	0	0
Arnica parryi	0	0	0	0	0	0	0	0	0	0	0	0	0	0	0	1	3	0	0	0	0	0	0	0	0	0	0	5	4	0	0	0	0	0	0	0	0	0	0	0	0	0	0	0	0	0	0	0	0
Arnica triangularis	0	0	0	0	0	0	0	0	0	0	0	0	0	0	0	0	1	0	0	0	0	0	0	1	0	0	0	0	0	0	0	0	0	0	0	0	0	0	0	0	0	0	0	0	0	0	0	0	0
Arnoglossum atriplicifolium	1	0	0	0	0	0	0	0	0	0	0	0	0	0	0	0	0	0	0	0	0	0	0	0	0	0	0	0	0	0	0	0	0	0	0	0	0	0	0	0	0	0	0	0	0	0	0	0	0
Aronia	0	0	0	0	1	0	0	0	0	0	0	0	0	0	0	0	0	0	0	0	0	0	1	0	0	0	0	0	0	0	0	0	0	0	0	0	0	0	0	0	0	0	0	4	0	0	0	0	0
Aronia melanocarpa	0	0	0	0	1	0	0	0	0	0	0	0	0	0	0	0	0	0	0	0	0	0	0	0	0	0	0	23	0	0	0	0	0	0	0	0	0	0	2	0	0	0	0	1	0	0	0	0	0
Artemisia	0	2	0	1	0	0	0	0	0	0	0	0	0	0	0	0	0	0	0	0	0	0	2	0	0	0	0	0	0	0	0	0	0	0	0	0	0	0	0	0	0	0	0	0	0	0	0	0	0
Artemisia lactiflora	0	0	0	0	0	0	0	0	0	0	0	0	0	0	0	0	0	0	0	0	0	0	0	0	0	0	0	0	0	0	0	0	0	0	0	0	0	0	0	0	0	0	0	1	0	0	0	0	0
Aruncus dioicus	0	0	0	0	1	0	0	0	0	0	0	0	0	0	0	0	0	0	0	0	0	0	0	0	0	0	0	0	0	0	0	0	0	0	0	0	0	0	0	0	0	0	0	1	1	0	0	0	0
Asclepias	2	5	0	0	10	0	4	0	0	4	0	0	0	0	4	0	0	0	13	0	134	0	44	0	0	0	0	0	0	12	0	0	5	8	19	12	0	6	0	0	12	1	14	22	8	12	2	0	0
Asclepias amplexicaulis	0	0	0	0	0	0	0	0	0	0	0	0	0	0	0	0	0	0	0	0	2	0	0	0	0	0	0	0	0	0	0	0	0	0	0	0	0	0	0	0	0	0	0	0	0	0	0	0	0
Asclepias arenaria	0	0	0	0	0	0	0	0	0	0	0	0	0	0	0	0	0	0	0	0	1	0	0	0	0	0	0	0	0	0	0	0	0	0	0	0	0	0	0	0	0	0	0	0	0	0	0	0	0
Asclepias curassavica	0	0	0	0	0	0	0	0	0	0	0	0	0	0	0	0	0	0	1	0	0	0	0	0	0	0	0	0	0	0	0	0	0	0	0	0	0	0	0	0	0	0	0	0	0	0	0	0	0
Asclepias eriocarpa	0	0	0	0	0	0	0	0	0	0	1	0	0	0	0	0	0	0	0	0	0	0	0	0	0	0	0	0	0	0	0	0	0	0	0	0	0	0	0	0	0	0	0	0	0	0	0	0	0
Asclepias exaltata	0	0	0	0	0	0	0	0	0	0	0	0	0	0	0	0	0	0	0	0	3	0	0	0	0	0	0	0	0	0	0	0	0	0	0	0	0	0	0	0	0	0	0	0	0	0	0	0	0
Asclepias fascicularis	0	2	0	0	0	0	0	0	0	0	0	0	0	0	5	0	0	0	0	0	59	0	0	0	0	0	0	0	0	4	0	0	3	0	0	0	0	1	0	0	1	0	0	0	0	0	0	0	0
Asclepias hirtella	0	0	0	0	0	0	0	0	0	0	0	0	0	0	0	0	0	0	1	0	2	0	0	0	0	0	0	0	0	0	0	0	0	0	0	0	0	0	0	0	0	0	0	0	0	0	0	0	0
Asclepias incarnata	3	0	2	0	3	0	1	0	0	1	0	0	0	0	0	1	0	0	11	0	64	0	9	0	0	0	0	0	0	0	0	0	0	0	0	4	0	2	0	0	2	0	0	2	0	1	0	0	1
Asclepias purpurascens	0	0	0	0	0	0	0	0	0	1	0	0	0	0	0	0	0	0	0	0	7	0	1	0	0	0	0	0	0	0	0	0	0	0	0	0	0	0	0	0	0	0	0	0	0	0	0	0	0
Asclepias speciosa	0	2	0	0	0	0	0	0	0	0	0	8	0	0	2	0	1	0	2	0	76	2	0	0	0	6	0	0	2	12	0	0	11	0	0	0	0	1	0	0	5	0	0	1	0	0	0	0	0
Asclepias stenophylla	0	0	0	0	0	0	0	0	0	0	0	0	0	0	0	0	0	0	0	0	0	0	0	0	0	0	0	0	0	0	0	0	0	0	1	0	0	0	0	0	0	0	0	0	0	0	0	0	0
Asclepias subverticillata	0	0	0	0	0	0	0	0	0	0	0	0	0	0	0	0	0	0	0	0	0	0	0	0	0	0	0	0	0	5	0	0	0	0	0	0	0	0	0	0	0	0	0	0	0	0	0	0	0
Asclepias syriaca	0	0	2	0	11	0	7	0	0	5	0	0	0	0	0	4	0	0	2	0	644	0	18	0	0	0	0	0	0	0	0	0	0	1	1	42	0	5	0	0	11	0	0	54	57	19	5	0	0
Asclepias tuberosa	2	0	1	0	31	0	1	0	0	1	0	0	0	0	0	0	1	0	0	0	86	0	47	0	0	0	0	0	0	0	0	0	0	0	5	1	0	1	0	0	2	0	0	7	2	3	0	0	0
Asclepias variegata	0	0	0	0	1	0	0	0	0	0	0	0	0	0	0	0	0	0	0	0	2	0	2	0	0	0	0	0	0	0	0	0	0	0	0	0	0	0	0	0	0	0	0	0	0	0	0	0	0
Asclepias verticillata	1	0	0	0	0	0	0	0	0	0	0	0	0	0	0	0	0	0	1	0	1	0	0	0	0	0	0	0	0	0	0	0	0	0	0	0	0	0	0	0	1	0	0	0	0	0	0	0	0
Asclepias viridiflora	0	0	0	0	0	0	0	0	0	0	0	0	0	0	0	0	0	0	0	0	9	0	0	0	0	0	0	0	0	0	0	0	0	0	0	0	0	0	0	0	0	0	0	0	0	0	0	0	0
Asclepias viridis	0	0	0	0	0	0	0	0	0	0	0	0	0	0	0	0	0	0	6	0	38	0	4	0	0	0	0	0	0	0	0	0	0	0	6	0	0	0	0	0	2	0	1	0	0	0	0	0	0
Asparagus officinalis	0	0	0	0	6	0	0	1	1	0	0	0	0	0	2	0	0	0	0	0	0	1	29	0	0	0	0	0	1	0	0	0	0	0	0	0	0	0	0	0	2	0	0	1	0	4	1	0	0
Aster	37	9	1	234	2	0	10	1	29	9	0	0	1	0	17	20	11	0	3	3	5	13	619	37	0	6	0	20	26	2	0	0	1	22	5	2	0	44	1	3	65	16	15	340	12	183	7	1	17
Aster amellus	0	0	0	0	0	0	0	0	0	0	0	0	0	0	0	0	0	0	0	0	0	0	1	0	0	0	0	0	0	0	0	0	0	0	0	0	0	0	0	0	0	0	0	0	0	0	0	0	0
Asteraceae	0	2	1	9	3	0	0	0	2	0	0	0	1	0	2	6	0	0	0	3	6	8	20	2	0	0	0	3	9	0	0	0	0	5	6	0	0	5	0	0	10	0	1	11	2	1	4	0	0
Astereae	0	0	0	0	0	0	0	0	0	0	0	0	0	0	0	0	0	0	0	0	0	0	2	0	0	0	0	0	0	0	0	0	0	0	0	0	0	0	0	0	0	0	0	0	0	0	0	0	0
Astible	4	0	0	0	1	0	0	0	0	0	0	0	0	0	0	0	2	0	0	0	1	0	3	0	0	0	0	1	0	0	0	0	0	0	0	1	0	1	0	0	0	0	0	0	0	0	0	0	0
Astible chinensis	3	0	0	0	0	0	0	0	0	0	0	0	0	0	0	0	0	0	0	0	1	0	0	0	0	0	0	0	0	0	0	0	0	0	0	0	0	0	0	0	0	0	0	0	0	0	0	0	0
Astragalus	11	8	0	3	0	0	2	0	10	0	0	1	0	0	12	0	5	0	0	0	1	13	0	1	0	0	0	0	2	11	0	0	19	3	15	0	1	4	0	4	0	1	1	0	0	0	0	0	0
Astragalus adsurgens	0	2	0	0	0	0	0	0	1	0	0	0	0	0	0	0	0	0	0	0	0	0	0	0	0	0	0	0	0	1	0	0	1	1	0	0	0	4	0	0	0	0	0	0	0	0	0	0	0
Astragalus agrestris	0	0	0	0	0	0	0	0	0	0	0	0	0	0	0	0	0	0	0	0	0	0	0	0	0	0	0	0	0	0	0	0	0	0	0	0	0	0	0	0	0	0	0	0	0	1	0	0	0
Astragalus alpinus	0	0	0	0	0	0	0	0	0	0	0	0	0	0	0	0	0	0	0	7	0	0	0	0	0	0	0	0	0	0	0	0	0	0	0	0	1	0	0	0	0	0	3	0	0	0	0	0	0
Astragalus americanus	0	0	0	0	0	0	0	0	1	0	0	0	0	0	0	0	0	0	0	0	0	0	0	0	0	0	0	3	0	0	0	0	0	0	0	0	0	0	0	0	0	0	0	0	0	0	0	0	0
Astragalus bisulcatus	0	3	0	0	0	0	0	0	1	0	0	0	0	0	4	0	0	0	1	0	2	13	0	3	0	0	0	0	2	1	0	0	6	1	0	0	0	9	0	0	0	0	0	0	0	0	0	0	0
Astragalus bolanderi	0	0	0	0	0	0	0	0	0	0	0	0	0	0	0	0	0	0	0	0	0	0	0	0	0	0	0	0	0	0	0	0	0	0	0	0	0	0	0	0	0	0	0	0	0	0	0	0	0
Astragalus canadensis	0	0	0	0	1	0	0	0	2	0	0	0	0	0	2	0	0	0	0	0	5	0	0	1	0	0	0	0	0	0	0	0	4	0	6	0	0	0	0	0	0	0	0	0	0	0	0	0	0
Astragalus carolinianus	0	0	0	0	0	0	0	0	0	0	0	0	0	0	3	0	0	0	0	0	0	0	0	0	0	0	0	0	0	0	0	0	0	0	0	0	0	0	0	0	0	0	0	0	0	0	0	0	0
Astragalus cicer	0	0	0	0	0	0	0	0	2	0	0	0	0	0	5	0	0	0	0	0	7	0	0	0	0	0	0	0	0	0	0	0	1	0	0	0	0	0	0	0	0	0	0	0	0	0	0	0	0
Astragalus crassicarpus	0	0	1	0	0	0	0	0	0	0	0	0	0	0	0	0	0	0	0	0	0	0	0	0	0	0	0	0	0	0	0	0	0	0	0	0	0	0	0	0	0	0	0	0	0	0	0	0	0
Astragalus drummondii	0	0	0	1	0	0	0	0	0	0	0	0	0	0	0	0	0	0	0	0	0	0	0	0	0	0	0	0	0	0	0	0	1	0	0	0	0	0	0	0	0	0	0	0	0	0	0	0	0
Astragalus flavus	0	0	0	0	0	0	0	0	0	0	0	0	0	0	0	0	0	0	0	0	0	1	0	0	0	0	0	0	0	0	0	0	0	0	0	0	0	0	0	0	0	0	0	0	0	0	0	0	0
Astragalus filipes	0	0	0	0	0	0	0	0	1	0	0	0	0	0	0	0	0	0	0	0	0	8	0	0	0	0	0	0	0	0	0	0	0	0	0	0	0	0	0	0	1	0	0	0	0	0	0	0	0
Astragalus flexuosus	0	0	0	0	0	0	0	0	0	0	0	0	0	0	0	0	0	0	0	0	0	0	0	0	0	0	0	0	0	0	0	0	0	0	0	0	0	0	0	0	0	0	0	1	0	0	0	0	0
Astragalus gilviflorus	0	0	0	0	0	0	0	0	0	0	0	0	0	0	0	0	0	0	0	0	0	1	0	0	0	0	0	0	0	0	0	0	0	0	0	0	0	0	0	0	0	0	0	0	0	0	0	0	0
Astragalus gracilis	0	0	0	0	0	0	0	0	0	0	0	0	0	0	0	0	0	0	0	0	0	0	0	0	0	0	0	0	0	0	0	0	0	0	2	0	0	0	0	0	0	0	0	0	0	0	0	0	0
Astragalus laxmannii	0	0	0	0	0	0	0	0	0	0	0	0	0	0	0	0	0	0	0	0	0	0	0	0	0	0	0	0	0	4	0	0	0	0	0	0	0	0	0	0	0	0	0	0	0	0	0	0	0
Astragalus leibergii	0	0	0	0	0	0	0	0	0	0	0	0	0	0	0	0	0	0	0	0	0	1	0	0	0	0	0	0	0	0	0	0	1	0	0	0	0	0	0	0	0	0	0	0	0	0	0	0	0
Astragalus missouriensis	0	0	2	0	0	0	0	0	0	0	0	0	0	0	0	0	0	0	4	0	0	0	0	0	0	0	0	0	0	1	0	0	0	0	0	0	0	0	0	0	0	0	0	0	0	0	0	0	0
Astragalus reventiformis	0	0	0	0	0	0	0	0	0	0	0	0	0	0	0	0	0	0	0	0	0	0	0	0	0	0	0	0	1	0	0	0	0	0	0	0	0	0	0	0	0	0	0	0	0	0	0	0	0
Astragalus speirocarpus	0	0	0	0	0	0	0	0	0	0	0	0	0	0	0	0	0	0	0	0	0	1	0	0	0	0	0	0	0	0	0	0	0	0	0	0	0	0	0	0	0	0	0	0	0	0	0	0	0
Astragalus tenellus	0	0	0	0	0	0	0	0	1	0	0	0	0	0	1	0	0	0	0	0	0	1	0	2	0	0	0	0	0	0	0	0	1	0	0	0	0	2	0	0	0	0	0	0	0	0	0	0	0
Asyneuma prenanthoides	0	0	0	0	0	0	0	2	0	0	0	0	0	0	0	0	0	0	0	0	0	0	0	0	0	0	0	0	0	0	0	0	0	0	0	0	0	0	0	0	0	0	0	0	0	0	0	0	0
Atropa belladonna	0	0	0	0	0	0	0	0	1	0	0	0	0	0	0	0	0	0	0	0	1	0	0	0	0	0	0	0	0	0	0	0	0	0	0	0	0	0	0	0	0	0	0	0	0	0	0	0	0
Aubrieta deltoidea	0	0	0	0	0	0	0	0	1	0	0	0	0	0	0	0	0	0	0	0	0	0	0	0	0	0	0	0	0	0	0	0	0	0	0	0	0	0	0	0	0	0	0	0	0	0	0	0	0
Aureolaria	0	0	0	0	0	0	0	0	0	0	0	0	0	0	0	0	0	0	0	0	0	0	0	0	0	0	0	0	0	0	0	0	0	0	0	0	0	0	0	0	0	0	0	0	0	4	0	0	0
Aureolaria flava	0	0	0	0	0	0	0	0	0	0	0	0	0	0	0	0	0	0	0	0	0	0	8	0	0	0	0	0	0	0	0	0	0	0	0	0	0	0	0	0	0	0	0	0	0	0	0	0	0
Aureolaria grandiflora	2	0	0	0	0	0	0	0	0	0	0	0	0	0	0	0	0	0	0	0	0	0	0	0	0	0	0	0	0	0	0	0	0	0	1	0	0	0	0	0	0	0	0	0	0	0	0	0	0
Aureolaria pectinata	0	0	0	0	0	0	0	0	0	0	0	0	0	0	0	0	0	0	0	0	0	0	3	0	0	0	0	0	0	0	0	0	0	0	1	0	0	0	0	0	0	0	0	0	0	0	0	0	0
Aureolaria pedicularia	16	0	1	0	5	0	0	0	0	3	0	0	0	0	3	0	0	0	0	0	0	0	92	0	0	0	0	0	0	0	0	0	0	0	7	0	0	0	0	0	0	0	0	0	0	23	0	0	0
Baccharis glutinosa	0	0	0	0	0	0	0	2	0	0	0	0	0	0	0	0	0	0	0	0	0	0	0	0	0	0	0	0	0	0	0	0	0	12	0	0	0	0	0	0	0	0	0	0	0	0	0	0	0
Baccharis halimifolia	0	0	0	0	0	0	0	0	0	0	0	0	0	0	0	0	0	0	0	0	0	0	3	0	0	0	0	0	0	0	0	0	0	0	0	0	0	0	0	0	0	0	0	0	0	0	0	0	0
Baccharis pilularis	0	0	0	0	0	0	0	0	0	0	0	0	0	0	0	0	0	0	0	0	0	0	0	0	0	0	0	2	0	0	0	0	0	2	0	0	0	0	0	0	0	0	0	0	0	0	0	0	0
Bacopa	0	0	0	0	0	0	0	0	1	0	0	0	0	0	0	0	0	0	0	0	0	0	4	0	0	0	0	1	0	0	0	0	0	0	0	0	0	0	0	0	1	0	0	0	0	0	1	0	0
Bacopa scopia	0	0	0	0	0	0	0	0	0	0	0	0	0	0	0	0	0	0	0	0	0	0	1	0	0	0	0	0	0	0	0	0	0	0	0	0	0	0	0	0	0	0	0	0	0	0	0	0	0
Balduina angustifolia	0	0	0	0	0	0	0	0	0	0	0	0	0	0	0	0	0	0	0	0	0	0	21	0	0	0	0	0	0	0	0	0	0	0	2	0	0	0	0	0	0	0	0	0	0	0	0	0	0
Balduina uniflora	0	0	0	0	0	0	0	0	0	0	0	0	0	0	0	0	0	0	2	0	0	0	0	0	0	0	0	0	0	0	0	0	0	0	6	0	0	0	0	0	0	0	0	0	0	0	0	0	0
Balsam	0	0	0	0	0	0	0	0	0	0	0	0	0	0	0	0	0	0	0	0	0	0	2	0	0	0	0	0	0	0	0	0	0	0	0	0	0	0	0	0	0	0	0	0	0	0	0	0	0
Balsamorhiza	0	2	0	2	0	0	0	0	0	0	0	0	0	0	1	0	0	0	0	0	1	0	0	1	0	0	0	2	0	0	0	0	6	0	0	0	0	2	0	0	2	1	0	0	0	0	0	0	0
Balsamorhiza deltoidea	0	0	0	0	0	0	0	0	0	0	0	0	0	0	0	0	0	0	0	0	0	0	0	0	0	0	0	0	0	0	0	0	0	0	0	0	0	0	0	0	0	0	0	0	0	0	0	0	0
Balsamorhiza hookeri	0	0	0	1	0	0	0	0	0	0	0	0	0	0	0	0	0	0	0	0	0	0	0	0	0	0	0	0	0	0	0	0	0	0	0	0	0	0	0	0	0	0	0	0	0	0	0	0	0
Balsamorhiza sagittata	0	0	0	9	0	0	0	0	2	0	0	0	0	0	1	2	3	0	0	0	13	13	0	7	0	0	0	0	1	1	0	0	2	0	0	0	0	4	0	0	3	0	0	0	0	0	0	4	0
Baptisia	0	0	5	0	4	0	0	0	1	0	0	0	0	0	3	0	0	0	0	0	14	0	6	0	0	0	0	1	0	0	0	0	0	0	6	0	0	0	0	0	3	0	0	0	0	0	0	0	0
Baptisia alba	0	0	8	0	12	0	0	0	0	0	0	0	0	0	9	0	0	0	0	0	18	0	2	0	0	0	0	0	0	0	0	0	0	0	14	0	0	0	0	0	1	0	0	0	0	1	0	0	0
Baptisia australis	0	0	3	0	4	0	4	0	0	0	0	0	0	0	4	0	1	0	1	0	20	0	0	0	0	0	0	0	0	0	0	0	0	0	8	0	0	0	0	0	0	0	0	0	0	0	0	0	0
Baptisia bracteata	0	0	2	0	0	0	0	0	0	0	0	0	0	0	1	0	0	0	0	0	1	0	0	0	0	0	0	0	0	0	0	0	0	0	3	0	0	0	0	0	0	0	0	0	0	0	0	0	0
Baptisia lactea	0	0	1	0	1	0	0	0	0	0	0	0	0	0	0	0	0	0	0	0	0	0	0	0	0	0	0	0	0	0	0	0	0	0	0	0	0	0	0	0	0	0	0	0	0	0	0	0	0
Baptisia leucophaea	0	0	0	0	0	0	0	0	0	0	0	0	0	0	0	0	0	0	0	0	7	0	0	0	0	0	0	0	0	0	0	0	0	0	1	0	0	0	0	0	0	0	0	0	0	0	0	0	0
Baptisia sphaerocarpa	0	0	0	0	0	0	0	0	0	0	0	0	0	0	0	0	0	0	0	0	0	0	0	0	0	0	0	0	0	0	0	0	0	0	1	0	0	0	0	0	0	0	0	0	0	0	0	0	0
Baptisia tinctoria	0	0	2	0	6	0	0	0	0	0	0	0	0	0	7	0	0	0	0	0	15	0	3	0	0	0	0	0	0	0	0	0	0	0	1	0	0	0	0	0	0	0	0	0	0	3	0	0	0
Barbarea	0	1	0	0	0	0	0	0	0	0	0	0	0	0	0	0	0	0	0	0	0	0	0	2	0	0	0	0	0	5	0	0	0	0	0	0	0	2	1	0	0	0	0	0	0	0	0	0	0
Barbarea verna	0	0	0	0	0	0	0	0	0	0	0	0	0	0	1	0	0	0	0	0	0	0	0	0	0	0	0	0	0	0	0	0	0	0	0	0	0	0	0	0	0	0	0	0	0	0	0	0	0
Barbarea vulgaris	1	0	0	0	2	4	1	0	0	0	0	0	0	0	0	0	0	0	0	1	1	0	1	0	0	0	0	0	0	0	0	0	0	0	0	0	0	0	0	0	0	0	0	2	2	1	0	0	0
Bartsia alpina	0	0	0	0	0	0	0	0	0	0	0	0	0	0	0	0	0	0	0	4	0	0	0	0	0	0	0	0	0	0	0	0	0	0	0	0	5	0	0	0	0	0	1	0	0	0	0	0	0
Begonia	1	0	0	0	0	0	0	0	0	0	0	0	0	0	0	0	0	0	0	0	0	0	12	0	0	0	0	0	0	0	0	0	0	0	0	0	0	0	0	0	1	0	0	0	0	0	0	0	0
Bejaria racemosa	0	0	0	0	0	0	0	0	0	0	0	0	0	0	0	0	0	0	0	0	0	0	7	0	0	0	0	0	0	0	0	0	0	0	3	0	0	0	0	0	0	0	0	0	0	0	0	0	0
Bellis	0	0	0	4	0	0	0	0	0	0	0	0	0	0	0	0	0	0	0	0	0	0	0	0	0	0	0	0	0	0	0	0	0	23	0	0	0	0	0	0	0	0	0	0	0	0	0	0	0
Bellis perennis	0	0	0	0	0	0	0	0	0	0	0	0	0	0	0	0	1	0	0	0	0	0	0	0	0	0	0	0	0	0	0	0	0	0	0	0	0	0	0	0	0	0	0	0	0	0	0	0	0
Berberis	0	0	0	0	1	0	0	0	0	0	0	0	0	0	1	0	1	0	0	0	0	1	5	0	0	0	0	1	1	0	0	0	0	0	0	5	0	0	0	0	1	0	0	3	1	1	0	0	0
Berberis aquifolium	0	0	0	0	0	0	0	0	2	0	0	0	0	0	0	0	0	0	0	0	0	0	0	1	0	0	0	3	2	0	0	0	0	0	0	0	0	0	0	0	0	0	0	0	0	0	0	3	0
Berberis darwinni	0	0	0	0	0	0	0	0	0	0	0	0	0	0	0	0	0	0	0	0	0	0	0	0	0	0	0	0	0	0	0	0	0	0	0	0	0	0	0	0	0	0	0	0	0	0	0	0	0
Berberis nevinii	0	0	0	0	0	0	0	0	0	0	0	0	0	0	0	0	0	0	0	0	0	0	0	0	0	0	0	1	0	0	0	0	0	0	0	0	0	0	0	0	0	0	0	0	0	0	0	0	0
Berberis thunbergii	40	0	0	0	3	0	0	0	0	0	0	0	0	0	0	0	0	0	0	0	0	1	2	0	0	0	0	0	0	0	0	0	0	0	0	0	0	0	1	0	0	0	0	0	0	0	0	0	0
Berberis vulgaris	0	0	0	0	0	0	0	0	0	0	0	0	0	0	0	0	0	0	0	0	0	0	1	0	0	0	0	0	0	0	0	0	0	0	0	0	0	0	0	0	0	0	0	0	0	0	0	0	0
Bergenia	0	0	0	0	0	0	0	0	0	0	0	0	1	0	0	0	0	0	0	0	0	1	0	0	0	0	0	0	0	0	0	0	0	0	0	0	0	0	0	0	1	0	0	0	0	0	0	0	0
Berteroa incana	0	0	0	0	0	0	0	0	0	0	0	0	0	0	0	0	0	0	0	0	0	0	0	0	0	0	0	0	0	0	0	0	0	0	0	0	0	0	0	0	0	0	0	1	0	0	0	0	0
Besseya plantaginea	0	0	0	1	0	0	0	0	0	0	0	0	0	0	0	0	0	0	1	0	0	0	0	0	0	0	0	0	0	0	0	0	0	0	0	0	0	0	0	0	0	0	0	0	0	0	0	0	0
Beta vulgaris	0	0	0	0	0	0	0	0	0	0	0	0	0	0	0	0	0	0	0	0	0	0	0	0	0	0	0	0	0	0	0	0	0	10	0	0	0	0	0	0	0	0	0	0	0	0	0	0	0
Betonica officinalis	0	0	0	0	0	0	0	0	0	0	0	0	0	0	1	0	0	0	0	0	0	0	0	0	0	0	0	0	0	0	0	0	0	0	0	0	0	0	0	0	1	0	0	0	0	0	0	0	0
Bidens	0	0	0	0	0	0	0	0	0	0	0	0	0	0	1	0	0	0	0	0	0	0	4	0	0	0	0	0	0	0	0	0	0	0	0	0	0	0	0	0	0	0	0	0	0	1	0	0	0
Bidens alba	0	0	0	0	0	0	0	0	0	0	0	0	0	0	0	0	0	0	0	0	0	0	2	0	0	0	0	0	0	0	0	0	0	0	1	0	0	0	0	0	0	0	0	0	0	0	0	0	0
Bidens aritosa	0	0	1	0	0	0	0	0	0	0	0	0	0	0	0	0	0	0	0	0	6	0	3	0	0	0	0	0	0	0	0	0	0	0	1	0	0	0	0	0	0	0	0	0	0	0	0	0	0
Bidens cernua	0	0	0	0	0	0	0	0	0	0	0	0	0	0	0	0	0	0	0	0	0	0	1	0	0	0	0	0	1	0	0	0	0	0	0	0	0	0	0	0	0	0	0	0	0	1	0	0	0
Bidens coronata	0	0	0	0	0	0	0	0	0	0	0	0	0	0	0	0	0	0	0	0	0	0	9	0	0	0	0	0	0	0	0	0	0	0	0	0	0	0	0	0	0	0	0	0	0	0	0	0	0
Bidens ferulifolia	0	0	0	0	0	0	0	0	0	0	0	0	0	0	0	0	0	0	0	0	0	0	0	0	0	0	0	0	0	0	0	0	0	0	0	0	0	1	0	0	1	0	0	0	0	0	0	0	0
Bidens frondosa	0	0	0	0	0	0	0	0	0	0	0	0	0	0	0	0	0	0	0	0	0	0	0	0	0	0	0	0	0	0	0	0	0	0	0	0	0	0	0	0	0	0	0	0	0	1	0	0	0
Bidens laevis	0	0	0	0	0	0	0	0	0	0	0	0	0	0	0	0	0	0	0	0	0	0	0	0	0	0	0	0	0	0	0	0	0	4	0	0	0	0	0	0	0	0	0	0	0	0	0	0	0
Bignonia	0	0	0	0	1	0	0	0	0	0	0	0	0	0	0	0	0	0	0	0	1	0	0	0	0	0	0	0	0	0	0	0	0	0	0	0	0	0	0	0	0	0	0	0	0	0	0	0	0
Bignonia capreolata	0	0	0	0	0	0	0	0	0	0	0	0	0	0	0	0	0	0	0	0	0	0	0	0	0	0	0	0	0	0	0	0	0	0	1	0	0	0	0	0	0	0	0	0	0	0	0	0	0
Bistorta	0	0	0	0	0	0	0	0	0	0	0	0	0	0	0	0	0	0	0	0	0	0	0	0	0	0	0	0	0	0	0	0	0	0	0	0	0	0	0	0	0	0	0	1	0	0	0	0	0
Bistorta bistortoides	0	0	0	5	0	0	0	0	0	0	0	0	0	0	0	0	0	0	2	0	0	0	0	2	0	0	0	8	1	0	0	0	0	1	0	0	0	0	0	0	0	0	2	0	0	0	0	0	0
Blephilia	1	0	0	0	1	0	0	0	0	0	0	0	0	0	0	0	0	0	0	0	0	0	3	0	0	0	0	0	0	0	0	0	0	0	0	0	0	0	0	0	0	0	0	0	0	0	0	0	0
Blephilia hirsuta	0	0	0	0	0	0	0	0	0	0	0	0	0	0	0	0	0	0	0	0	1	0	0	0	0	0	0	0	0	0	0	0	0	0	0	0	0	0	0	0	0	0	0	0	0	0	0	0	0
Borago	0	0	0	0	12	0	0	2	0	0	0	0	0	0	0	0	10	0	0	0	1	1	11	0	0	0	0	2	13	0	0	0	0	1	0	1	0	2	0	1	10	0	0	0	0	5	2	0	0
Borago officinalis	0	0	0	0	2	0	0	0	0	0	0	0	0	0	0	0	1	0	0	0	1	0	2	0	0	0	0	0	1	0	0	0	0	0	0	0	0	0	0	0	0	0	0	0	0	0	0	0	0
Bougainvillea	0	0	0	0	0	0	0	0	0	0	0	0	0	0	0	0	0	0	0	0	0	0	1	0	0	0	0	0	0	0	0	0	0	0	0	0	0	0	0	0	1	0	0	0	0	0	0	0	0
Boykinia major	0	0	0	4	0	0	0	0	0	0	0	0	0	0	1	0	3	0	0	0	0	0	0	0	0	0	0	3	17	0	0	0	0	0	0	0	0	0	0	0	0	0	0	0	0	0	0	0	0
Brassica	1	0	0	3	2	0	1	0	3	0	0	0	0	0	4	1	0	0	0	0	5	5	2	0	0	0	0	3	0	0	0	0	0	2	0	1	0	2	0	0	4	0	0	6	0	2	0	0	1
Brassica juncea	0	0	0	0	0	0	0	0	0	0	0	0	0	0	0	0	0	0	0	0	1	0	0	0	0	0	0	0	0	0	0	0	0	0	0	0	0	0	0	0	0	0	0	0	0	0	0	0	0
Brassica napus	0	0	0	0	0	0	0	0	0	0	0	0	1	0	0	0	0	0	0	0	0	1	0	0	0	0	0	0	0	0	0	0	0	0	0	0	0	0	0	0	0	0	0	0	0	0	0	0	0
Brassica nigra	0	0	0	0	0	0	0	0	0	0	0	0	0	0	4	0	0	0	0	0	4	0	0	0	0	0	0	0	0	0	0	0	0	8	0	0	0	0	0	0	0	0	0	0	1	0	0	0	0
Brassica oleracea	0	0	0	0	0	0	0	0	0	0	0	0	0	0	0	0	6	0	0	0	0	0	6	0	0	0	0	1	3	0	0	0	0	0	0	0	0	0	0	1	2	0	0	0	0	0	0	0	0
Brassica oleracea var. gemmifera	0	0	0	0	0	0	0	0	0	0	0	0	0	0	0	0	3	0	0	0	0	0	0	0	0	0	0	0	0	0	0	0	0	0	0	0	0	0	0	0	2	0	0	0	0	0	0	0	0
Brassica oleracea var. italica	0	0	0	0	0	0	0	0	0	0	0	0	0	0	0	0	1	0	0	0	0	0	1	0	0	0	0	0	0	0	0	0	0	0	0	0	0	0	0	0	0	0	0	1	1	2	1	0	0
Brassica oleracea var. viridis	0	0	0	0	0	0	0	0	0	0	0	0	0	0	0	0	0	0	0	0	1	0	0	0	0	0	0	0	0	0	0	0	0	0	0	0	0	0	0	0	0	0	0	0	0	0	0	0	0
Brassica rapa	0	0	0	0	0	0	0	0	0	0	0	0	0	0	1	0	0	0	0	0	10	0	0	0	0	0	0	0	0	0	0	0	0	2	0	0	0	0	0	0	0	0	0	0	0	0	0	0	0
Brassica rapa subsp. Chinensis	0	0	0	0	0	0	0	0	0	0	0	0	0	0	0	0	0	0	0	0	0	0	0	0	0	0	0	0	0	0	0	0	0	0	0	0	0	0	0	0	0	0	0	0	0	0	1	0	0
Brassicaceae	0	0	0	0	0	0	1	0	0	0	0	0	0	0	2	0	0	0	0	0	0	0	0	1	0	0	0	0	0	0	0	0	0	0	0	0	0	0	0	0	1	0	0	0	0	0	0	0	0
Brazoria truncata	0	0	0	0	0	0	0	0	0	0	0	0	0	0	0	0	0	0	0	0	0	0	0	0	0	0	0	0	0	0	0	0	0	0	2	0	0	0	0	0	0	0	0	0	0	0	0	0	0
Breea arvensis	0	0	0	0	0	0	0	0	0	0	0	0	0	0	0	0	0	0	0	0	0	0	0	0	0	0	0	0	0	0	0	0	0	0	0	0	0	0	0	0	0	0	17	0	0	0	0	0	0
Brodiaea congesta	0	0	0	0	0	0	0	0	0	0	0	0	0	0	1	0	1	0	0	0	0	0	0	0	0	0	0	0	1	0	0	0	0	0	0	0	0	0	0	0	0	0	0	0	0	0	0	0	0
Brodiaea elegans	0	0	0	0	0	0	0	0	0	0	0	0	0	0	1	0	0	0	0	0	0	0	0	0	0	0	0	0	0	0	0	0	0	0	0	0	0	0	0	0	0	0	0	0	0	0	0	0	0
Bromus	0	1	0	0	0	0	0	0	0	0	0	0	0	0	0	0	0	0	0	0	1	0	0	0	0	0	0	0	0	0	0	0	0	0	0	0	0	0	0	0	0	0	0	0	0	0	0	0	0
Brunnera macrophylla	0	0	0	0	0	0	0	0	0	0	0	0	0	0	0	0	0	0	0	0	0	0	2	0	0	0	0	0	0	0	0	0	0	0	0	0	0	0	0	0	0	0	0	0	0	0	0	0	0
Buddleja	0	0	0	0	6	0	0	1	0	0	0	0	0	0	2	0	0	0	0	0	7	5	13	1	0	0	0	3	0	0	0	0	2	2	6	2	0	0	0	0	6	0	0	1	0	0	1	0	0
Buddleja davidii	0	0	0	0	0	0	0	0	0	0	1	0	0	0	1	0	1	0	0	0	4	3	0	0	0	0	0	0	0	0	0	0	2	0	0	0	0	0	0	0	1	0	0	0	0	0	0	0	0
Buxus	0	0	0	0	0	0	0	0	0	0	0	0	0	0	0	0	0	0	0	0	0	0	0	0	0	0	0	0	0	0	0	0	0	0	0	0	0	0	0	0	0	0	0	0	0	1	0	0	0
Cacalia atriplicifolia	0	0	0	0	0	0	0	0	0	0	0	0	0	0	0	0	0	0	0	0	0	0	0	0	0	0	0	0	0	0	0	0	0	0	0	0	0	0	0	0	0	0	0	0	0	0	1	0	0
Cacaliopsis nardosmia	0	0	0	0	0	0	0	0	0	0	0	0	0	0	0	0	1	0	0	0	0	0	0	0	0	0	0	3	6	0	0	0	0	0	0	0	0	1	0	0	0	0	0	0	0	0	0	0	0
Cakile	0	0	0	4	0	0	0	2	0	0	0	0	0	0	0	0	0	0	0	0	0	0	0	0	0	0	0	8	1	0	0	0	1	0	0	0	0	2	0	1	0	0	0	0	0	0	0	0	0
Cakile maritima	0	0	0	2	0	0	0	2	0	0	0	0	0	0	0	0	1	0	0	0	0	0	0	0	0	0	0	0	1	0	0	0	0	0	0	0	0	0	0	0	0	0	0	0	0	0	0	0	0
Calabrachoa	0	0	0	1	0	0	0	0	0	0	0	0	1	0	0	0	0	0	0	0	0	0	7	0	0	0	0	0	0	0	0	0	0	0	0	0	0	0	0	0	1	0	0	0	0	0	0	0	0
Calamintha ashei	0	0	0	0	0	0	0	0	0	0	0	0	0	0	0	0	0	0	0	0	0	0	1	0	0	0	0	0	0	0	0	0	0	0	0	0	0	0	0	0	0	0	0	0	0	0	0	0	0
Calamintha nepeta	1	0	0	0	0	0	0	0	0	0	0	0	0	0	0	0	0	0	0	0	1	1	9	0	0	0	0	0	0	0	0	0	0	0	0	0	0	0	0	0	2	0	0	0	0	0	0	0	0
Calbine	0	0	0	0	0	0	0	0	1	0	0	0	0	0	0	0	0	0	0	0	0	0	0	0	0	0	0	0	0	0	0	0	0	0	0	0	0	0	0	0	0	0	0	0	0	0	0	0	0
Calendula	0	0	0	1	0	0	0	0	0	0	0	0	0	0	0	0	0	0	0	0	1	0	0	1	0	0	0	0	1	0	0	0	0	0	0	0	0	0	0	0	1	0	0	0	0	0	1	0	0
Calendula officinalis	0	0	0	0	0	0	0	0	0	0	0	0	0	0	0	0	0	0	0	0	0	0	2	0	0	0	0	0	0	0	0	0	0	0	0	0	0	0	0	0	0	0	0	0	0	0	0	0	0
Calibrachoa	0	0	1	0	1	0	0	0	1	0	0	0	0	0	0	0	0	0	0	0	2	0	6	0	0	0	0	0	0	0	0	0	0	0	0	0	0	0	0	0	2	0	0	0	0	0	0	0	0
Calliandra californica	0	0	0	0	0	0	0	0	0	0	0	0	0	0	0	0	0	0	0	0	0	0	0	0	0	0	0	0	0	0	0	0	0	0	1	0	0	0	0	0	0	0	0	0	0	0	0	0	0
Callicarpa	0	0	0	0	0	0	0	0	0	0	0	0	0	0	0	0	0	0	0	0	0	0	0	0	0	0	0	0	0	0	0	0	0	0	0	0	0	0	0	0	1	0	0	0	0	0	0	0	0
Callirhoe involucrata	0	0	0	0	1	0	0	0	0	0	0	0	0	0	0	0	0	0	0	0	2	0	2	0	0	0	0	0	0	0	0	0	0	0	0	0	0	0	0	0	0	0	0	0	0	0	0	0	0
Callistemon	0	0	0	0	0	0	0	0	0	0	0	0	0	0	0	0	0	0	0	0	0	0	0	0	0	0	0	1	0	0	0	0	0	0	0	0	0	0	0	0	0	0	0	0	0	0	0	0	0
Callistephus	0	0	0	0	0	0	0	0	0	0	0	0	0	0	0	0	0	0	0	0	0	0	0	0	0	0	0	0	1	0	0	0	0	0	0	0	0	0	0	0	1	0	0	0	0	0	0	0	0
Callistephus chinensis	0	0	0	0	0	1	0	0	0	0	0	0	0	0	0	0	0	0	0	0	2	0	0	0	0	0	0	0	0	0	0	0	0	0	0	0	0	0	0	0	0	0	0	2	0	0	0	0	0
Calluna	0	0	0	5	2	0	0	0	0	0	0	0	0	0	0	0	0	0	0	0	0	2	4	0	0	0	0	6	6	0	0	0	0	0	0	0	0	0	0	1	4	0	0	2	0	0	0	0	0
Calluna vulgaris	0	0	0	0	1	0	0	0	0	0	0	0	0	0	0	0	0	0	0	0	3	0	7	0	0	0	0	0	0	0	0	0	0	0	0	0	0	0	0	0	0	0	0	0	0	0	0	0	0
Calochortus	0	0	0	0	0	0	0	0	0	0	0	0	0	0	0	0	0	0	0	0	1	0	0	0	0	0	0	0	0	0	0	0	0	0	0	0	0	0	0	0	0	0	0	0	0	0	0	0	0
Calochortus albus	0	0	0	0	0	0	0	0	0	0	0	0	0	0	0	0	0	0	0	0	0	0	0	0	0	0	0	2	0	0	0	0	0	0	0	0	0	0	0	0	0	0	0	0	0	0	0	0	0
Calochortus apiculatus	0	0	0	0	0	0	0	0	0	0	0	0	0	0	0	0	0	0	0	0	0	0	0	0	0	0	0	0	0	0	0	0	1	0	0	0	0	0	0	0	0	0	0	0	0	0	0	0	0
Calochortus cf tolmiei	0	0	0	0	0	0	0	0	0	0	0	0	0	0	0	0	0	0	0	0	0	0	0	0	0	0	0	0	1	0	0	0	0	0	0	0	0	0	0	0	0	0	0	0	0	0	0	0	0
Calochortus luteus	0	0	0	0	0	0	0	2	0	0	0	0	0	0	0	0	0	0	0	0	0	0	0	0	0	0	0	0	0	0	0	0	0	0	0	0	0	0	0	0	0	0	0	0	0	0	0	0	0
Calochortus lyalli	0	0	0	1	0	0	0	0	0	0	0	0	0	0	0	0	0	0	0	0	0	0	0	0	0	0	0	0	0	0	0	0	0	0	0	0	0	0	0	0	0	0	0	0	0	0	0	0	0
Calochortus macrocarpus	0	0	0	6	0	0	0	0	5	0	0	0	0	0	4	0	0	0	0	0	0	1	0	0	0	0	0	0	0	0	0	0	0	0	0	0	0	0	0	0	3	0	0	0	0	0	0	0	0
Calochortus subalpinus	0	0	0	5	0	0	0	0	0	0	0	0	0	0	0	0	0	0	0	0	0	0	0	0	0	0	0	0	3	0	0	0	0	0	0	0	0	0	0	0	0	0	0	0	0	0	0	0	0
Calochortus tolmiei	0	0	0	0	0	0	0	0	0	0	0	0	0	0	0	0	0	0	0	0	0	0	0	0	0	0	0	0	0	0	0	0	0	0	0	0	0	0	0	0	0	0	0	0	0	0	0	0	0
Caltha palustris	0	0	0	0	1	0	0	0	0	0	0	0	0	0	0	0	0	0	0	0	0	0	0	0	0	0	0	0	0	0	0	0	0	0	0	0	0	1	0	0	0	0	0	0	0	0	0	0	0
Calycadenia	0	0	0	0	0	0	0	0	0	0	0	0	0	0	0	0	0	0	0	0	0	1	0	0	0	0	0	0	0	0	0	0	0	0	0	0	0	0	0	0	0	0	0	0	0	0	0	0	0
Calyopteria clandonensis	0	0	0	0	0	0	0	0	0	0	0	0	0	0	0	0	0	0	0	0	0	0	1	0	0	0	0	0	0	0	0	0	0	0	0	0	0	0	0	0	0	0	0	0	0	0	0	0	0
Calypso bulbosa	0	0	0	0	0	0	0	0	0	0	0	0	0	0	0	0	0	0	0	0	0	0	0	0	0	0	0	0	1	0	0	0	0	0	0	0	0	0	0	0	0	0	0	0	0	0	0	0	0
Calyptridium malacophylla	0	0	0	0	0	0	0	0	0	0	0	0	0	0	0	0	0	0	0	0	0	0	0	0	0	0	0	1	0	0	0	0	0	0	0	0	0	0	0	0	0	0	0	0	0	0	0	0	0
Calyptridium monospermum	0	0	0	0	0	0	0	0	0	0	0	0	0	0	0	0	0	0	0	0	0	0	0	0	0	0	0	1	1	0	0	0	0	0	0	0	0	0	0	0	0	0	0	0	0	0	0	0	0
Calystegia	0	0	0	0	0	0	0	0	0	0	0	0	0	0	0	0	0	0	0	0	0	0	0	0	0	0	0	2	0	0	0	0	0	0	0	0	0	0	0	0	0	0	0	0	0	0	0	0	0
Calystegia purpurata	0	0	0	0	0	0	0	2	0	0	0	0	0	0	0	0	0	0	0	0	0	0	0	0	0	0	0	2	0	0	0	0	0	0	0	0	0	0	0	0	0	0	0	0	0	0	0	0	0
Calystegia sepium	0	0	1	0	1	0	0	0	0	0	0	0	0	0	0	0	0	0	0	0	0	0	1	0	0	0	0	0	0	0	0	0	0	0	0	0	0	0	0	0	0	0	0	0	0	2	0	0	0
Camassia	0	2	0	8	0	0	0	0	0	0	0	0	0	0	1	0	1	0	0	0	0	0	0	0	0	0	0	3	3	0	0	0	3	0	0	0	0	1	0	0	0	0	0	0	0	1	0	0	0
Camassia cusickii	0	0	0	0	0	0	0	0	0	0	0	0	0	0	0	0	0	0	0	0	0	0	0	0	0	0	0	0	0	0	0	0	0	0	0	0	0	0	0	0	1	0	0	0	0	0	0	0	0
Camassia leichtlinii	0	0	0	0	0	0	0	0	0	0	0	0	0	0	0	0	0	0	0	0	0	0	0	0	0	0	0	1	3	0	0	0	0	2	0	0	0	0	0	0	0	0	0	0	0	0	0	0	0
Camassia quamash	0	0	0	8	0	0	0	0	0	0	0	0	0	0	1	0	0	0	0	0	2	0	0	0	0	0	0	2	4	0	0	0	0	1	0	0	0	1	0	0	0	0	0	0	0	0	0	0	0
Camassia scilloides	6	0	0	0	0	0	0	0	0	0	0	0	0	0	0	0	0	0	0	0	0	0	0	0	0	0	0	0	0	0	0	0	0	0	0	0	0	0	0	0	0	0	0	0	0	0	0	0	0
Camellia	0	0	0	0	0	0	0	0	0	0	0	0	0	0	0	0	0	0	0	0	0	0	0	0	0	0	0	0	0	0	0	0	0	0	0	0	0	0	0	0	0	0	0	0	0	0	0	0	0
Camissonia cheiranthifolia	0	0	0	0	0	0	0	0	0	0	0	0	0	0	0	0	0	0	0	0	0	0	0	0	0	0	0	0	0	0	0	0	0	0	1	0	0	0	0	0	0	0	0	0	0	0	0	0	0
Campanula	2	0	1	3	10	0	0	0	0	5	0	0	1	0	0	1	0	0	0	1	6	0	23	0	0	0	0	0	3	0	0	0	0	0	0	0	0	8	1	0	2	0	1	2	0	6	0	0	0
Campanula americana	1	0	0	0	0	0	0	0	0	0	0	0	0	0	0	0	0	0	0	0	4	0	9	0	0	0	0	0	0	0	0	0	0	0	0	0	0	0	0	0	1	0	0	0	0	1	0	0	0
Campanula cf gieseckeana	0	0	0	0	0	0	0	0	0	0	0	0	0	0	0	0	0	0	0	0	0	0	0	0	0	0	0	0	0	0	0	0	0	0	0	0	0	0	0	0	1	0	0	0	0	0	0	0	0
Campanula lasiocarpa	0	0	0	0	0	0	0	0	0	0	0	0	0	0	2	0	1	0	0	0	1	0	0	0	0	0	0	0	0	0	0	0	0	0	0	0	0	2	0	0	0	0	0	0	0	0	0	0	0
Campanula parryi	0	0	0	0	0	0	0	0	0	0	0	0	0	0	0	0	0	0	0	0	0	1	0	0	0	0	0	0	0	0	0	0	0	1	0	0	0	0	0	0	0	0	0	0	0	0	0	0	0
Campanula persicifolia	0	0	0	0	0	0	0	0	0	0	0	0	0	0	0	0	0	0	0	0	0	0	0	0	0	0	0	1	0	0	0	0	0	0	0	0	0	1	0	0	0	0	0	0	0	1	0	0	0
Campanula rapunculoides	0	0	0	0	3	0	0	0	0	0	0	0	0	0	0	0	1	0	0	0	0	0	4	0	0	0	0	0	0	0	0	0	0	0	0	10	0	9	0	0	5	0	0	0	0	0	2	0	0
Campanula rotundifolia	0	0	0	0	0	0	0	0	0	0	0	0	0	0	7	0	0	0	0	2	0	0	0	1	0	0	0	0	2	0	0	0	0	0	0	0	0	13	0	0	0	0	1	0	0	0	0	0	0
Campanula scouleri	0	0	0	1	0	0	0	0	0	0	0	0	0	0	0	1	0	0	0	0	0	0	0	0	0	0	0	0	4	0	0	0	0	0	0	0	0	0	0	0	0	0	0	0	0	0	0	0	0
Campanulaceae	1	0	0	0	0	0	0	0	0	0	0	0	0	0	0	0	0	0	0	0	0	0	4	0	0	0	0	0	0	0	0	0	0	0	0	0	0	3	0	0	1	0	0	0	0	1	0	0	0
Campanulastrum americanum	0	0	0	0	2	0	0	0	0	0	0	0	0	0	0	0	0	0	0	0	2	0	8	0	0	0	0	0	0	0	0	0	0	0	1	0	0	0	0	0	0	0	0	0	0	0	0	0	0
Campsis	0	0	0	0	0	0	0	0	0	0	0	0	0	0	0	0	0	0	0	0	0	0	0	0	0	0	0	0	0	0	0	0	0	0	1	0	0	0	0	0	0	0	0	0	0	0	0	0	0
Campsis radicans	0	0	0	0	1	0	0	0	0	0	0	0	0	0	2	0	0	0	0	0	2	2	1	0	0	0	0	0	0	0	0	0	1	0	5	0	0	0	0	0	0	0	0	0	0	0	0	0	0
Canadanthus	0	0	0	0	0	0	0	0	0	0	0	0	0	0	0	0	0	0	0	0	0	0	2	0	0	0	0	0	0	0	0	0	0	0	0	0	0	0	0	0	0	0	0	0	0	0	0	0	0
Canadanthus modestus	0	0	0	18	0	0	0	0	0	0	0	0	0	0	0	0	1	0	0	0	0	0	0	2	0	0	0	0	0	0	0	0	0	0	0	0	0	0	0	0	0	0	0	0	0	0	0	1	0
Canna	0	0	0	0	0	0	0	0	0	0	0	0	0	0	0	0	0	0	0	0	0	0	8	0	0	0	0	0	0	0	0	0	0	0	0	0	0	0	0	0	0	0	0	0	0	0	0	0	0
Capnoides	0	0	0	0	0	0	0	0	0	0	0	0	0	0	2	0	0	0	0	0	0	0	0	0	0	0	0	0	0	0	0	0	0	0	0	0	0	0	0	0	0	0	0	0	0	0	0	0	0
Capsicum	0	0	0	0	0	0	0	0	0	0	0	0	0	0	0	0	0	0	0	0	0	0	5	0	0	0	0	0	0	0	0	0	0	0	0	0	0	0	0	0	0	0	0	0	0	0	0	0	0
Capsicum annuum	0	0	0	0	0	0	0	0	0	0	0	0	0	0	0	0	0	0	0	0	0	0	13	0	0	0	0	0	0	0	0	0	0	0	2	0	0	0	0	0	1	0	0	0	0	0	0	0	0
Caragana	0	0	0	0	2	0	7	0	3	0	0	0	1	0	12	0	0	0	0	1	2	8	0	0	0	0	0	1	1	0	0	0	13	3	1	5	0	10	0	0	6	0	0	12	9	3	5	0	0
Caragana arborescens	0	1	1	0	1	0	0	0	1	0	0	0	0	0	1	0	0	0	0	0	2	6	0	0	0	0	0	0	0	0	0	0	5	0	0	1	0	1	0	0	3	0	0	1	0	1	2	0	0
Caragana frutex	0	1	0	1	0	0	0	0	0	0	0	0	0	0	0	0	0	0	0	0	0	0	0	0	0	0	0	0	0	0	0	0	1	0	0	0	0	0	0	0	0	0	0	0	0	2	0	0	0
Cardamine concatenata	0	0	0	0	3	0	0	0	0	0	0	0	0	0	0	0	0	0	0	0	0	0	0	0	0	0	0	0	0	0	0	0	0	0	0	1	0	0	0	0	1	0	0	0	0	0	0	0	0
Cardamine impatiens	0	0	0	0	1	0	0	0	0	0	0	0	0	0	0	0	0	0	0	0	0	0	0	0	0	0	0	0	0	0	0	0	0	0	0	0	0	0	0	0	0	0	0	0	0	0	0	0	0
Cardamine pratensis	0	0	0	0	1	0	0	0	0	0	0	0	0	0	0	0	0	0	0	0	0	0	0	0	0	0	0	0	0	0	0	0	0	0	0	0	0	0	0	0	0	0	0	0	0	0	0	0	0
Cardueae	0	0	0	0	0	0	0	0	0	0	0	0	0	0	0	0	0	0	0	0	0	0	0	0	0	0	0	0	0	0	0	0	0	0	0	0	0	0	0	0	0	0	0	0	0	0	1	0	0
Carduoideae	4	17	8	23	25	0	17	0	4	2	0	0	1	0	17	1	8	0	1	3	30	4	177	9	0	0	0	2	4	1	0	0	6	6	13	23	0	25	1	0	48	0	0	16	5	55	5	1	0
Carduus	0	1	0	2	0	0	0	0	2	0	0	0	0	0	4	0	1	0	0	1	0	0	0	1	0	2	0	1	0	4	0	0	2	0	1	0	0	5	0	0	0	1	0	0	0	1	0	0	0
Carduus acanthoides	0	0	0	0	3	0	0	0	0	0	0	0	0	0	0	0	0	0	0	0	1	0	1	0	0	0	0	0	0	0	0	0	1	0	0	0	0	0	0	0	0	0	0	0	0	1	0	0	0
Carduus nutans	3	7	7	2	22	0	6	0	10	2	3	0	0	0	31	4	1	0	1	0	24	8	14	5	0	0	0	1	0	0	0	0	5	2	17	3	0	9	0	0	3	0	0	0	1	5	2	0	0
Carduus pycnocephalus	0	0	0	0	0	0	0	0	0	0	0	0	0	0	0	0	0	0	0	0	0	0	0	0	0	0	0	2	0	0	0	0	0	0	0	0	0	0	0	0	0	0	0	0	0	0	0	0	0
Carduus undulatus	0	0	0	0	0	0	0	0	0	0	0	0	0	0	0	0	0	0	0	0	1	0	0	0	0	0	0	0	0	0	0	0	0	0	0	0	0	0	0	0	0	0	0	0	0	0	0	0	0
Carex aquatalis	0	0	0	0	0	0	0	0	0	0	0	0	0	0	0	0	0	0	0	0	0	0	0	0	0	0	0	0	0	0	0	0	0	0	0	0	1	0	0	0	0	0	1	0	0	0	0	0	0
Carphephorus odoratissimus	0	0	0	0	0	0	0	0	0	0	0	0	0	0	0	0	0	0	0	0	0	0	0	0	0	0	0	0	0	0	0	0	0	0	1	0	0	0	0	0	0	0	0	0	0	0	0	0	0
Carpobrotus	0	0	0	0	0	0	0	0	0	0	0	0	0	0	0	0	0	0	0	0	0	0	0	0	0	0	0	0	0	0	0	0	0	0	0	0	0	2	0	0	0	0	0	0	0	0	0	0	0
Carpobrotus chilensis	0	0	0	0	0	0	0	0	0	0	0	0	0	0	0	0	0	0	0	0	0	0	0	0	0	0	0	0	0	0	0	0	0	0	0	0	0	0	0	0	0	0	0	0	0	0	0	0	0
Carpobrotus edulis	0	0	0	0	0	0	0	0	0	0	0	0	0	0	0	0	0	0	0	0	0	0	0	0	0	0	0	2	0	0	0	0	0	0	1	0	0	4	0	0	0	0	0	0	0	0	0	0	0
Caryopteris	0	0	0	0	8	0	0	0	0	0	0	0	0	0	0	0	0	0	0	0	1	2	16	0	0	0	0	0	0	0	0	0	0	1	0	0	0	1	0	0	2	0	0	0	0	1	0	0	0
Caryopteris clandonensis	0	0	0	0	0	0	0	0	0	0	0	0	0	0	0	0	0	0	1	0	2	0	16	0	0	0	0	0	0	0	0	0	0	0	0	0	0	0	0	0	0	0	0	0	0	0	0	0	0
Cassia	0	0	0	0	0	0	0	0	0	0	0	0	0	0	0	0	0	0	0	0	0	0	0	0	0	0	0	0	0	0	0	0	0	0	1	0	0	0	0	0	0	0	0	0	0	0	0	0	0
Cassia chamaecrista	0	0	0	0	0	0	0	0	0	0	0	0	0	0	0	0	0	0	0	0	0	0	0	0	0	0	0	0	0	0	0	0	0	0	2	0	0	0	0	0	0	0	0	0	0	0	0	0	0
Cassia fasciculata	0	0	0	0	0	0	0	0	0	0	0	0	0	0	0	0	0	0	0	0	0	0	2	0	0	0	0	0	0	0	0	0	0	0	0	0	0	0	0	0	0	0	0	0	0	0	0	0	0
Cassiope	0	0	0	0	0	0	0	0	0	0	0	0	0	0	0	0	0	0	0	2	0	0	0	0	0	0	0	0	0	0	0	0	0	0	0	0	3	0	0	0	0	0	12	0	0	0	0	0	0
Cassiope mertensiana	0	0	0	1	0	0	0	0	0	0	0	0	0	0	0	0	0	0	0	0	0	0	0	0	0	0	0	0	0	0	0	0	0	0	0	0	0	0	0	0	0	0	0	0	0	0	0	0	0
Castanea	0	0	0	0	1	0	0	0	0	0	0	0	0	0	0	0	0	0	0	0	2	0	1	0	0	0	0	0	0	0	0	0	0	0	0	0	0	0	0	0	2	0	0	0	0	0	0	0	0
Castanea dentata	0	0	0	0	0	0	0	0	0	0	0	0	0	0	0	0	0	0	0	0	0	0	0	0	0	0	0	0	0	0	0	0	0	0	1	0	0	0	0	0	0	0	0	0	0	0	0	0	0
Castilleja	0	6	0	1	0	0	0	0	2	0	0	0	0	0	12	0	11	0	0	0	0	0	0	0	0	11	0	0	1	0	0	0	0	0	0	0	0	1	0	0	3	0	1	0	0	0	0	0	0
Castilleja affinis	0	0	0	0	0	0	0	0	0	0	0	0	0	0	2	0	0	0	0	0	0	0	0	0	0	0	0	0	0	0	0	0	0	0	0	0	0	0	0	0	0	0	0	0	0	0	0	0	0
Castilleja angustifolia	0	1	0	0	0	0	0	0	0	0	0	0	0	0	1	0	0	0	0	0	0	0	0	0	0	0	0	0	0	0	0	0	0	0	0	0	0	0	0	0	0	0	0	0	0	0	0	0	0
Castilleja coccinea	0	0	0	0	0	0	0	0	0	0	0	0	0	0	0	0	0	0	0	0	0	0	0	0	0	0	0	0	0	0	0	0	0	0	0	0	0	0	0	0	1	0	0	0	0	0	0	0	0
Castilleja cusickii	0	0	0	0	0	0	0	0	0	0	0	0	0	0	2	0	0	0	0	0	0	0	0	0	0	0	0	0	0	0	0	0	0	0	0	0	0	0	0	0	0	0	0	0	0	0	0	0	0
Castilleja densiflora	0	0	0	0	0	0	0	0	0	0	0	0	0	0	0	0	2	0	0	0	0	0	0	0	0	0	0	0	0	0	0	0	0	0	0	0	0	0	0	0	0	0	0	0	0	0	0	0	0
Castilleja exserta	0	0	0	0	0	0	0	0	0	0	0	0	0	0	0	0	0	0	0	0	0	0	0	0	0	0	0	0	0	0	0	0	0	0	0	0	0	0	0	0	0	0	0	0	0	0	0	0	0
Castilleja hispida	0	0	0	1	0	0	0	0	0	0	0	0	0	0	3	0	5	0	0	0	0	0	0	0	0	0	0	0	16	0	0	0	2	0	0	0	0	0	0	0	0	0	0	0	0	0	0	0	0
Castilleja indivisa	0	0	0	1	0	0	0	0	0	0	0	0	0	0	4	0	0	0	0	0	0	0	0	0	0	0	0	0	0	0	0	0	0	0	3	0	0	0	0	0	3	0	0	0	0	0	0	0	0
Castilleja levisecta	0	0	0	0	0	0	0	0	0	0	0	0	0	0	3	0	0	0	0	0	0	0	0	0	0	0	0	0	0	0	0	0	0	0	0	0	0	0	0	0	0	0	0	0	0	0	0	0	0
Castilleja miniata	0	0	0	1	0	0	0	0	0	0	0	0	0	0	3	1	6	0	0	0	0	0	0	0	0	0	0	0	0	0	0	0	0	0	0	0	0	0	0	0	0	0	0	0	0	0	0	0	0
Castilleja occidentalis	0	0	0	0	0	0	0	0	0	0	0	0	0	0	0	0	0	0	0	0	0	0	0	1	0	4	0	0	0	0	0	0	0	0	0	0	0	0	0	0	0	0	0	0	0	0	0	0	0
Castilleja pilosa	0	1	0	8	0	0	0	0	0	0	0	0	0	0	6	0	0	0	0	0	0	0	0	0	0	0	0	0	0	0	0	0	0	0	0	0	0	0	0	0	0	0	0	0	0	0	0	0	0
Castilleja rhexifolia	0	0	0	0	0	0	0	0	0	0	0	0	0	0	0	0	2	0	0	0	0	0	0	0	0	1	0	0	0	0	0	0	0	0	0	0	0	0	0	0	0	0	0	0	0	0	0	0	0
Castilleja sepium	0	0	0	0	0	0	0	0	0	0	0	0	0	0	0	0	0	0	0	0	0	0	0	0	0	0	0	0	0	0	0	0	0	0	0	0	0	1	0	0	0	0	0	0	0	1	0	0	0
Castilleja sessiliflora	0	0	0	0	0	0	0	0	0	0	0	0	0	0	0	0	0	0	0	0	1	0	0	0	0	0	0	0	0	0	0	0	0	0	0	0	0	0	0	0	0	0	0	0	0	0	0	0	0
Castilleja sulphurea	0	0	0	0	0	0	0	0	0	0	0	0	0	0	0	0	0	0	0	0	0	0	0	0	0	2	0	0	0	0	0	0	0	0	0	0	0	1	0	0	0	1	0	0	0	0	0	0	0
Castilleja tenuis	0	0	0	4	0	0	0	0	0	0	0	0	0	0	0	0	0	0	0	0	0	0	0	0	0	0	0	0	0	0	0	0	0	0	0	0	0	0	0	0	0	0	0	0	0	0	0	0	0
Castilleja thompsonii	0	0	0	0	0	0	0	0	0	0	0	0	0	0	1	0	0	0	0	0	0	0	0	0	0	0	0	0	0	0	0	0	0	0	0	0	0	0	0	0	0	0	0	0	0	0	0	0	0
Catalpa speciosa	0	0	0	0	0	0	0	0	0	0	0	0	0	0	0	0	0	0	0	0	0	0	1	0	0	0	0	0	0	0	0	0	0	0	0	0	0	0	0	0	0	0	0	0	0	0	0	0	0
Caulophyllum thalictroides	0	0	0	0	0	0	0	0	0	0	0	0	0	0	0	0	0	0	0	0	0	0	0	0	0	0	0	0	0	0	0	0	0	0	0	0	0	0	0	0	0	0	0	0	1	0	0	0	0
Ceanothus	0	0	0	1	1	0	0	1	0	0	0	0	0	0	0	0	3	2	0	0	2	0	1	0	0	0	0	32	18	0	0	0	0	0	0	0	0	1	0	3	9	0	0	0	0	0	0	0	0
Ceanothus americanus	0	0	0	0	16	0	0	0	0	0	0	0	0	0	0	0	0	0	0	0	26	0	14	0	0	0	0	0	0	0	0	0	0	0	0	0	0	1	0	0	3	0	0	0	0	2	0	0	0
Ceanothus cuneatus	0	0	0	0	0	0	0	0	0	0	0	0	0	0	0	0	0	0	0	0	0	0	0	0	0	0	0	7	0	0	0	0	0	0	0	0	0	0	0	0	0	0	0	0	0	0	0	0	0
Ceanothus dentatus	0	0	0	0	0	0	0	2	0	0	0	0	0	0	0	0	0	0	0	0	0	0	0	0	0	0	0	0	0	0	0	0	0	0	0	0	0	0	0	0	0	0	0	0	0	0	0	0	0
Ceanothus incanus	0	0	0	0	0	0	0	2	0	0	0	0	0	0	0	0	0	0	0	0	0	0	0	0	0	0	0	0	0	0	0	0	0	0	0	0	0	0	0	0	0	0	0	0	0	0	0	0	0
Ceanothus integerrimus	0	0	0	0	0	0	0	0	0	0	0	0	0	0	0	0	0	0	0	0	0	0	0	0	0	0	0	0	1	0	0	0	0	0	0	0	0	0	0	0	0	0	0	0	0	0	0	0	0
Ceanothus papillosus	0	0	0	0	0	0	0	10	0	0	0	0	0	0	0	0	0	0	0	0	0	0	0	0	0	0	0	2	0	0	0	0	0	0	0	0	0	0	0	0	0	0	0	0	0	0	0	0	0
Ceanothus pumilis	0	0	0	0	0	0	0	0	0	0	0	0	0	0	0	0	0	0	0	0	0	0	0	0	0	0	0	0	0	0	0	0	0	0	0	0	0	0	0	0	0	0	0	0	0	0	0	0	0
Ceanothus sanguineus	0	0	0	0	0	0	0	0	0	0	0	0	0	0	0	0	0	0	0	0	0	1	0	0	0	0	0	0	0	0	0	0	0	0	0	0	0	0	0	0	0	0	0	0	0	0	0	0	0
Ceanothus spinosus	0	0	0	0	0	0	0	0	0	0	0	0	0	0	0	0	0	0	0	0	0	0	0	0	0	0	0	3	0	0	0	0	0	0	0	0	0	0	0	0	0	0	0	0	0	0	0	0	0
Ceanothus thyrsiflorus	0	0	0	0	0	0	0	0	0	0	0	0	0	0	0	0	0	0	0	0	0	0	0	0	0	0	0	4	2	0	0	0	0	0	0	0	0	0	0	0	0	0	0	0	0	0	0	0	0
Ceanothus velutinus	0	1	0	4	0	0	0	0	1	0	0	0	0	0	0	0	1	0	0	0	0	1	0	0	0	0	0	4	1	0	0	0	0	0	0	0	0	1	0	0	0	0	0	0	0	0	0	0	0
Celosia	0	0	0	0	0	0	0	0	0	0	0	0	0	0	0	0	0	0	0	0	2	0	17	0	0	0	0	0	0	0	0	0	0	0	0	0	0	0	0	0	0	0	0	0	0	0	0	0	0
Celosia argentea	0	0	0	0	0	0	0	0	0	0	0	0	0	0	0	0	0	0	0	0	3	0	0	0	0	0	0	0	0	0	0	0	0	0	0	0	0	0	0	0	0	0	0	0	0	0	0	0	0
Celosia spicata	0	0	0	0	4	0	0	0	0	0	0	0	0	0	0	0	0	0	0	0	11	0	0	0	0	0	0	0	0	0	0	0	0	0	0	0	0	0	0	0	0	0	0	2	1	0	0	0	0
Cenchrus biflorus	0	0	0	0	0	0	0	0	0	0	0	0	0	0	0	0	0	0	0	0	0	0	1	0	0	0	0	0	0	0	0	0	0	0	0	0	0	0	0	0	0	0	0	0	0	0	0	0	0
Cenchrus catharticus	0	0	0	0	0	0	0	0	0	0	0	0	0	0	0	0	0	0	0	0	0	0	1	0	0	0	0	0	0	0	0	0	0	0	0	0	0	0	0	0	0	0	0	0	0	0	0	0	0
Centaurea	12	5	3	77	263	0	22	0	13	15	0	0	0	0	15	1	8	4	0	0	418	11	1061	4	0	0	0	2	5	1	0	0	1	12	7	13	0	35	3	3	86	0	0	20	13	77	12	1	0
Centaurea americana	0	0	0	0	0	0	0	0	0	0	0	0	0	0	0	0	0	0	0	0	0	0	0	0	0	0	0	0	0	0	0	0	0	0	1	0	0	0	0	0	0	0	0	0	0	0	0	0	0
Centaurea biebersteinii	2	0	0	22	0	0	0	0	0	0	0	0	0	0	2	0	1	0	0	0	1	0	0	0	0	0	0	0	0	0	0	0	0	0	0	0	0	1	0	0	2	0	0	0	1	11	0	0	0
Centaurea calcitrapa	0	0	0	0	0	0	0	0	0	0	0	0	0	0	6	0	0	0	0	0	0	0	0	0	0	0	0	0	0	0	0	0	0	0	0	0	0	0	0	0	0	0	0	0	0	0	0	0	0
Centaurea cyanus	0	19	0	9	4	1	0	1	1	3	1	0	0	0	59	5	3	0	0	0	9	0	6	1	0	0	0	0	3	0	0	0	2	3	1	2	0	15	0	0	6	0	0	2	1	1	0	7	0
Centaurea diffusa	0	1	0	25	0	0	0	0	1	0	0	0	0	0	1	0	1	0	0	0	1	14	0	2	0	0	0	0	0	0	0	0	0	1	1	0	0	2	0	0	1	0	0	0	0	0	0	2	0
Centaurea jacea	0	0	0	0	0	0	0	0	0	0	0	0	0	0	0	0	0	0	0	0	1	0	5	0	0	0	0	0	0	0	0	0	0	0	5	1	0	0	0	0	0	0	0	3	0	9	0	0	0
Centaurea macrocephala	0	1	0	0	0	0	0	0	2	0	0	0	0	0	2	0	0	0	0	0	0	2	0	0	0	0	0	0	0	0	0	0	1	0	0	2	0	0	0	0	2	0	1	0	0	0	0	0	0
Centaurea maculosa	7	2	0	39	162	0	48	0	6	54	0	0	0	0	5	1	3	0	0	0	166	0	240	8	0	0	0	0	0	0	0	0	0	14	2	53	0	38	0	1	6	0	0	8	4	187	1	0	0
Centaurea montana	0	0	0	0	2	0	0	0	1	0	0	0	0	0	2	0	0	0	0	0	4	2	3	1	0	0	0	1	0	0	0	0	0	0	0	2	0	10	0	1	3	0	0	2	0	1	2	0	0
Centaurea nigra	0	0	0	0	0	0	1	0	0	0	0	0	0	0	0	0	0	0	0	0	0	0	38	0	0	0	0	0	0	0	0	0	0	0	0	0	0	2	1	0	1	0	0	3	1	1	3	0	0
Centaurea pratensis	0	0	0	0	0	0	0	0	0	0	0	0	0	0	5	0	2	0	0	0	0	0	0	0	0	0	0	0	1	0	0	0	0	0	0	0	0	0	0	0	0	0	0	0	0	0	0	0	0
Centaurea scabiosa	0	0	0	0	0	0	0	0	0	0	0	0	0	0	0	0	0	0	0	0	0	0	0	0	0	0	0	1	0	0	0	0	0	0	0	0	0	0	0	0	0	0	0	0	0	0	0	0	0
Centaurea solstitialis	0	1	0	1	0	0	0	0	1	0	0	0	0	0	12	0	0	9	0	0	0	0	0	0	0	0	0	0	0	0	0	0	1	0	0	0	0	10	0	0	0	0	0	0	0	0	0	0	0
Centaurea stoebe	3	0	0	22	3	0	0	0	5	0	0	0	0	0	2	4	1	0	0	0	8	2	7	1	0	0	0	0	2	0	0	0	0	7	1	1	0	6	0	0	1	0	0	3	1	4	0	0	0
Centaurea x moncktonii	0	0	0	0	0	0	0	0	0	0	0	0	0	0	0	0	0	0	0	0	0	0	0	0	0	0	0	0	0	0	0	0	0	0	0	0	0	0	0	0	0	0	0	0	0	0	0	0	0
Centrosema arenicola	0	0	0	0	0	0	0	0	0	0	0	0	0	0	0	0	0	0	0	0	0	0	0	0	0	0	0	0	0	0	0	0	0	0	1	0	0	0	0	0	0	0	0	0	0	0	0	0	0
Ceonothus sanguineus	0	0	0	4	0	0	0	0	0	0	0	0	0	0	0	0	0	0	0	0	1	2	0	1	0	0	0	0	5	0	0	0	0	1	0	0	0	0	0	0	0	0	0	0	0	0	0	0	0
Cephalanthus	0	0	0	0	0	0	0	0	0	0	0	0	0	0	0	0	0	0	0	0	0	0	1	0	0	0	0	0	0	0	0	0	0	0	1	0	0	0	0	0	0	0	0	0	0	0	0	0	0
Cephalanthus occidentalis	2	0	0	0	38	0	1	0	0	0	0	0	0	0	0	0	0	0	2	0	25	0	13	0	0	0	0	0	0	0	0	0	0	0	4	3	0	0	0	0	4	0	0	1	0	14	1	0	0
Cerastium glomeratum	0	0	0	0	0	0	0	0	0	0	0	0	0	0	0	0	0	0	0	0	0	0	0	0	0	0	0	0	0	0	0	0	0	0	0	0	0	0	0	0	0	0	0	0	0	0	0	0	0
Ceratostigma plumbaginoides	0	1	0	0	0	0	0	0	0	0	0	0	0	0	0	0	0	0	0	0	0	0	0	0	0	0	0	0	0	0	0	0	0	0	0	0	0	0	0	0	0	0	0	0	0	0	0	0	0
Cercis canadensis	0	0	0	0	6	0	0	0	0	0	0	0	0	0	0	0	0	0	0	0	5	0	4	0	0	0	0	0	0	0	0	0	0	0	1	1	0	0	0	0	1	0	0	0	0	0	0	0	0
Cercis orbiculata	0	0	0	0	0	0	0	0	0	0	0	0	0	0	0	0	0	0	0	0	0	0	0	0	0	0	0	0	0	0	0	0	0	0	0	0	0	0	0	0	0	0	0	0	0	0	0	0	0
Cercocarpus	0	0	0	0	0	0	0	0	0	0	0	0	0	0	0	0	0	0	0	0	0	0	0	0	0	0	0	1	0	0	0	0	0	0	0	0	0	0	0	0	0	0	0	0	0	0	0	0	0
Chaemadaphne clayculata	0	0	0	0	0	0	0	0	0	0	0	0	0	0	0	0	0	0	0	0	0	0	0	0	0	0	0	0	0	0	0	0	0	0	0	0	0	0	0	0	0	0	0	2	0	0	0	0	0
Chaenactis douglasii	0	0	0	0	0	0	0	0	4	0	0	0	0	0	0	0	0	0	0	0	0	3	0	0	0	0	0	0	0	0	0	0	0	0	0	0	0	0	0	0	1	0	0	0	0	0	0	0	0
Chaenomeles	0	0	0	0	1	0	0	0	0	0	0	0	0	0	0	0	0	0	0	0	0	0	0	0	0	0	0	0	0	0	0	0	0	0	0	0	0	0	0	0	0	0	0	0	0	0	0	0	0
Chaenomeles japonica	0	0	0	0	0	0	0	0	0	0	0	0	0	0	0	0	0	0	0	0	0	0	2	0	0	0	0	0	0	0	0	0	0	0	0	0	0	0	0	0	0	0	0	0	0	0	0	0	0
Chamaebatiaria millefolium	0	0	0	0	0	0	0	0	0	0	0	0	0	0	0	0	0	0	0	0	0	2	0	0	0	0	0	0	0	0	0	0	0	0	0	0	0	0	0	0	0	0	0	0	0	0	0	1	0
Chamaecrista fasciculata	1	0	5	0	2	0	0	0	0	0	0	0	0	0	0	0	0	0	4	0	10	0	39	0	0	0	0	0	0	0	0	0	0	0	10	0	0	0	0	0	0	0	0	0	0	0	0	0	0
Chamaedaphne calyculata	2	0	0	0	0	0	0	0	0	0	0	0	0	0	0	0	0	0	0	0	0	0	7	0	0	0	0	0	0	0	0	0	0	0	0	0	0	0	1	0	0	0	0	3	1	0	1	0	0
Chamaenerion	0	0	0	0	0	1	0	0	0	0	0	0	5	0	0	1	14	0	0	15	0	0	0	0	0	1	0	1	23	0	0	4	0	1	0	0	0	1	0	0	0	0	15	0	0	0	0	0	0
Chamaenerion angustifolium	0	18	0	143	20	6	20	5	32	2	0	0	2	0	11	28	92	0	0	18	3	8	38	40	1	1	0	47	48	0	0	0	3	17	1	57	0	52	12	25	39	0	8	160	52	71	7	2	0
Chamaenerion latifolium	0	0	0	1	0	0	0	0	0	0	0	0	0	0	0	0	1	0	0	0	0	0	0	0	0	0	0	0	0	0	0	0	0	0	0	0	0	0	0	0	0	0	0	0	0	0	0	0	0
Chamaesaracha coronopus	0	0	0	0	0	0	0	0	0	0	0	0	0	0	0	0	0	0	0	0	0	0	0	0	0	0	0	0	0	0	0	0	0	0	1	0	0	0	0	0	0	0	0	0	0	0	0	0	0
Chapmannia floridana	0	0	0	0	0	0	0	0	0	0	0	0	0	0	0	0	0	0	0	0	0	0	3	0	0	0	0	0	0	0	0	0	0	0	0	0	0	0	0	0	0	0	0	0	0	0	0	0	0
Chelone	0	0	0	0	0	0	0	0	0	0	0	0	0	0	0	0	0	0	0	0	0	0	10	0	0	0	0	0	0	0	0	0	0	0	0	0	0	0	0	0	3	0	0	0	0	2	0	0	0
Chelone glabra	0	0	0	0	2	0	11	0	0	0	0	0	0	0	5	0	0	0	0	0	2	0	4	0	0	0	0	0	0	0	0	0	0	0	0	0	0	0	0	0	0	0	0	2	0	17	0	0	0
Chelone lyonii	0	0	0	0	0	0	0	0	0	0	0	0	0	0	0	0	0	0	0	0	0	0	3	0	0	0	0	0	0	0	0	0	0	0	0	0	0	0	0	0	0	0	0	0	0	0	0	0	0
Chenopodium	0	0	0	0	0	0	0	0	0	0	0	0	0	0	0	0	0	0	0	0	0	0	4	0	0	0	0	0	0	0	0	0	0	0	0	0	0	0	0	0	1	0	0	0	0	0	0	0	0
Chenopodium album	0	0	0	0	0	0	0	0	0	0	0	0	0	0	0	0	0	0	0	0	0	0	0	0	0	0	0	0	0	0	0	0	0	0	0	0	0	0	0	0	0	0	0	3	0	0	0	0	0
Chilopsis linearis	0	0	0	0	0	0	0	0	0	0	0	0	0	0	0	0	0	0	0	0	0	0	0	0	0	0	0	0	0	0	0	0	0	0	4	0	0	0	0	0	0	0	0	0	0	0	0	0	0
Chimaphila umbellata	0	0	0	3	0	0	0	0	2	0	0	0	0	0	0	0	1	0	0	0	0	0	0	1	0	0	0	3	1	0	0	0	0	1	0	0	0	1	0	6	0	0	0	0	0	1	0	0	0
Chionodoxa	0	0	0	0	2	0	0	0	0	0	0	0	0	0	0	0	0	0	0	0	0	0	1	0	0	0	0	0	0	0	0	0	0	0	0	0	0	0	0	0	0	0	0	2	0	0	0	0	0
Chlorogalum pomeridianum	0	0	0	0	0	0	0	0	0	0	0	0	0	0	0	0	0	0	0	0	0	0	0	0	0	0	0	0	0	0	0	0	0	0	0	0	0	0	0	0	1	0	0	0	0	0	0	0	0
Chondrilla juncea	0	0	0	2	0	0	0	0	1	0	0	0	0	0	0	0	0	0	0	0	0	0	0	0	0	0	0	0	0	0	0	0	0	0	0	0	0	0	0	0	0	0	0	0	0	0	0	0	0
Chorispora tenella	0	0	0	0	0	0	0	0	0	0	0	0	0	0	0	0	0	0	0	0	0	1	0	0	0	0	0	0	0	0	0	0	0	0	0	0	0	0	0	0	0	0	0	0	0	0	0	0	0
Chorizanthe	0	0	0	0	0	0	0	2	0	0	0	0	0	0	0	0	0	0	0	0	0	0	0	0	0	0	0	0	0	0	0	0	0	0	0	0	0	0	0	0	0	0	0	0	0	0	0	0	0
Chorizanthe pungens	0	0	0	0	0	0	0	2	0	0	0	0	0	0	0	0	0	0	0	0	0	0	0	0	0	0	0	0	0	0	0	0	0	0	0	0	0	0	0	0	0	0	0	0	0	0	0	0	0
Chorizanthe robusta	0	0	0	0	0	0	0	0	0	0	0	0	0	0	0	0	0	0	0	0	0	0	0	0	0	0	0	0	0	0	0	0	0	2	0	0	0	0	0	0	0	0	0	0	0	0	0	0	0
Chrysanthemum	0	0	0	0	0	0	0	0	0	0	0	0	0	0	0	0	0	0	0	0	0	1	16	0	0	0	0	1	0	0	0	0	0	0	0	1	0	0	0	0	0	0	1	2	0	1	0	0	0
Chrysanthemum leucanthemum	0	0	0	0	1	0	0	0	0	0	0	0	0	0	0	0	0	0	0	0	2	0	2	0	0	0	0	0	2	0	0	0	0	0	0	0	0	0	0	0	0	0	0	0	0	2	0	0	0
Chrysanthemum vulgare	0	0	0	5	0	0	0	0	0	0	0	0	0	0	0	0	0	0	0	0	0	0	0	0	0	0	0	0	0	0	0	0	0	0	0	0	0	0	0	0	0	0	0	0	0	0	0	0	0
Chrysopsis	0	0	0	0	0	0	0	0	0	0	0	0	0	0	0	0	0	0	0	0	1	0	1	0	0	0	0	0	0	0	0	0	0	0	0	0	0	0	0	0	0	0	0	0	0	0	0	0	0
Chrysopsis highlandsensis	0	0	0	0	0	0	0	0	0	0	0	0	0	0	0	0	0	0	0	0	0	0	2	0	0	0	0	0	0	0	0	0	0	0	0	0	0	0	0	0	0	0	0	0	0	0	0	0	0
Chrysopsis pilosa	0	0	0	0	0	0	0	0	0	0	0	0	0	0	0	0	0	0	0	0	0	0	0	0	0	0	0	0	0	0	0	0	0	0	1	0	0	0	0	0	0	0	0	0	0	0	0	0	0
Chrysothamnus	0	18	1	12	0	0	0	0	9	0	0	0	0	0	30	3	16	0	5	1	6	98	0	5	0	8	0	5	6	52	0	0	4	17	12	0	0	21	0	0	0	2	38	0	0	0	0	0	0
Chrysothamnus greenei	0	0	0	0	0	0	0	0	0	0	0	0	0	0	0	0	0	0	0	0	0	3	0	0	0	0	0	0	0	0	0	0	0	0	0	0	0	0	0	0	0	0	0	0	0	0	0	0	0
Chrysothamnus nauseosus	0	0	0	10	0	0	0	0	1	0	0	0	0	0	0	0	0	0	0	0	0	2	0	0	0	0	0	0	0	3	0	0	0	2	0	0	0	0	0	0	0	1	0	0	0	0	0	0	0
Chrysothamnus parryi	0	0	0	1	0	0	0	0	0	0	0	0	0	0	0	0	0	0	0	0	0	0	0	2	0	0	0	0	0	0	0	0	0	0	0	0	0	0	0	0	0	0	0	0	0	0	0	0	0
Chrysothamnus viscidiflorus	0	0	0	24	0	0	0	0	0	0	0	0	0	0	1	0	0	0	0	0	0	10	0	2	0	0	0	1	0	0	0	0	0	1	0	0	0	1	0	0	18	2	0	0	0	0	0	0	0
Cicerbita alpina	0	0	0	0	0	0	0	0	0	0	0	0	0	0	0	0	0	0	0	1	0	0	0	0	0	0	0	0	0	0	0	0	0	0	0	0	0	0	0	0	0	0	0	0	0	0	0	0	0
Cichorium	0	0	0	0	2	0	1	0	0	0	0	0	0	0	1	0	0	0	0	0	0	0	15	0	0	0	0	0	0	0	0	0	0	0	0	0	0	2	0	0	1	0	0	0	1	0	0	0	0
Cichorium intybus	0	0	1	3	20	0	3	0	5	1	0	0	0	0	3	0	1	0	0	0	22	4	82	0	0	0	0	0	2	0	0	0	0	0	1	3	0	18	0	0	3	0	2	4	0	15	0	1	0
Cicuta	0	0	0	0	0	0	0	0	0	0	0	0	0	0	0	0	0	0	0	0	0	0	0	0	0	0	0	0	0	0	0	0	0	0	0	0	0	0	0	0	0	0	0	0	1	0	0	0	0
Cicuta douglasii	0	0	0	0	0	0	0	0	0	0	0	0	0	0	0	0	0	0	0	0	0	0	0	0	0	0	0	1	0	0	0	0	0	0	0	0	0	0	0	0	0	0	0	0	0	0	0	0	0
Cicuta maculata	1	0	0	0	0	0	0	0	0	0	0	0	0	0	0	0	0	0	0	0	0	0	1	0	0	0	0	0	0	0	0	0	0	0	0	0	0	0	0	0	0	0	0	0	0	0	0	0	0
Cimicifuga	0	0	0	0	0	0	0	0	0	0	0	0	0	0	0	0	0	0	0	0	0	0	1	0	0	0	0	0	0	1	0	0	0	0	0	0	0	0	0	0	0	0	0	0	0	0	0	0	0
Cimicifuga arizonica	0	0	0	0	0	0	0	0	0	0	0	0	0	0	0	0	0	0	0	0	0	4	0	0	0	0	0	0	0	3	0	0	0	3	0	0	0	0	0	0	0	0	0	0	0	0	0	0	0
Cimicifuga racemosa	0	0	0	0	4	0	0	0	0	0	0	0	0	0	0	0	0	0	0	0	3	0	4	0	0	0	0	0	0	0	0	0	0	0	0	2	0	0	4	0	0	0	0	0	0	2	0	0	0
Cirsium	5	89	17	55	41	0	3	7	122	2	0	0	0	0	93	5	74	1	2	0	36	144	37	5	0	0	0	4	6	9	0	0	22	11	66	0	0	15	0	0	6	5	4	3	1	19	0	0	0
Cirsium altissimum	1	0	1	0	6	0	0	0	0	2	0	0	0	0	0	0	0	0	4	0	12	0	59	0	0	0	0	0	0	0	0	0	0	0	38	12	0	0	0	0	0	0	0	0	0	4	0	0	0
Cirsium arvense	6	5	5	115	71	5	29	4	12	2	0	0	0	0	11	18	21	0	0	20	149	16	177	9	0	0	0	9	22	1	0	0	3	47	1	13	0	180	1	0	20	0	1	31	8	23	2	1	0
Cirsium brevifolium	0	2	0	0	0	0	0	0	1	0	0	0	0	0	1	0	1	0	0	0	0	0	0	0	0	0	0	0	0	0	0	0	4	0	0	0	0	0	0	0	0	0	0	0	0	0	0	0	0
Cirsium brevistylum	0	0	0	0	0	0	0	0	0	0	0	0	0	0	0	0	2	0	0	0	0	0	0	0	0	0	0	0	0	0	0	0	0	0	0	0	0	0	0	0	0	0	0	0	0	0	0	0	0
Cirsium callilepis	0	0	0	61	0	0	0	0	0	0	0	0	0	0	1	0	58	0	0	0	0	0	0	0	0	0	0	0	419	0	0	0	0	0	0	0	0	0	0	0	0	0	0	0	0	0	0	0	0
Cirsium canadense	0	0	0	0	4	0	0	0	0	0	0	0	0	0	0	0	0	0	0	0	7	0	13	0	0	0	0	0	0	0	0	0	0	0	0	1	0	16	0	0	0	0	0	0	0	1	0	0	0
Cirsium canescens	0	9	0	0	0	0	0	0	0	0	0	0	0	0	3	0	6	0	0	0	9	4	0	4	0	0	0	0	0	0	0	0	1	0	2	0	0	4	0	0	0	0	3	0	0	0	0	0	0
Cirsium canovirens	0	2	0	0	0	0	0	0	0	0	0	0	0	0	1	0	0	0	0	0	0	0	0	0	0	0	0	0	0	0	0	0	0	0	0	0	0	0	0	0	0	0	0	0	0	0	0	0	0
Cirsium cymosum	0	0	0	0	0	0	0	0	0	0	0	0	0	0	1	0	0	0	0	0	0	1	0	0	0	0	0	0	0	0	0	0	0	0	0	0	0	0	0	0	0	0	0	0	0	0	0	0	0
Cirsium discolor	2	0	10	0	6	0	2	0	0	6	0	0	0	0	11	0	0	0	3	0	17	0	54	0	0	0	0	0	0	0	0	0	0	0	12	0	0	0	0	0	1	0	0	0	0	9	0	0	0
Cirsium douglasii	0	0	0	0	0	0	0	0	0	0	0	0	0	0	0	0	0	0	0	0	0	0	0	0	0	0	0	0	0	0	0	0	0	0	0	0	0	0	0	0	0	0	0	0	0	0	0	0	0
Cirsium douglasii var breweri	0	0	0	0	0	0	0	0	0	0	0	0	0	0	0	0	0	0	0	0	0	0	0	1	0	0	0	1	0	0	0	0	0	0	0	0	0	0	0	0	0	0	0	0	0	0	0	0	0
Cirsium drummondii	0	0	0	0	0	0	0	0	1	0	0	0	0	0	0	0	1	0	0	0	0	0	0	0	0	0	0	0	0	0	0	0	0	0	0	0	0	0	0	0	0	0	0	0	0	0	0	0	0
Cirsium edule	0	6	0	0	0	0	0	0	0	0	0	0	0	0	0	4	8	0	0	0	0	0	0	0	0	0	0	1	2	0	0	0	0	0	0	0	0	0	0	1	0	0	0	0	0	0	0	0	0
Cirsium engelmannii	0	0	0	0	0	0	0	0	0	0	0	0	0	0	0	0	0	0	0	0	0	0	0	0	0	0	0	0	0	0	0	0	0	0	2	0	0	0	0	0	0	0	0	0	0	0	0	0	0
Cirsium flodmanii	0	0	0	0	2	0	0	0	0	0	0	0	0	0	1	0	0	0	0	0	1	0	0	0	0	0	0	0	0	0	0	0	0	0	0	0	0	0	0	0	0	0	0	0	0	0	0	0	0
Cirsium hookerianum	0	3	0	0	0	0	0	0	0	0	0	0	0	0	1	0	1	0	0	0	0	0	0	0	0	0	0	0	0	1	0	0	1	0	0	0	0	0	0	0	1	0	0	0	0	0	0	0	0
Cirsium horridulum	0	0	0	0	2	0	0	0	0	0	0	0	0	0	0	0	0	0	0	0	0	0	0	0	0	0	0	0	0	0	0	0	0	0	0	0	0	0	0	0	0	0	0	0	0	0	0	0	0
Cirsium inamoenum var inamoenum	0	1	0	0	0	0	0	0	1	0	0	0	0	0	2	0	0	0	0	0	0	0	0	0	0	0	0	0	0	0	0	0	2	0	0	0	0	0	0	0	0	0	0	0	0	0	0	0	0
Cirsium lanceolatum	0	0	0	0	0	0	0	0	1	0	0	0	0	0	0	0	0	0	0	0	0	3	0	0	0	0	0	1	0	0	0	0	1	0	0	0	0	0	0	0	0	0	0	0	0	0	0	0	0
Cirsium muticum	2	0	0	0	0	0	0	0	0	0	0	0	0	0	0	0	0	0	0	0	0	0	0	0	0	0	0	0	0	0	0	0	0	0	0	2	0	0	0	0	0	0	0	0	0	0	0	0	0
Cirsium neomexicanum	0	0	0	0	0	0	0	0	0	0	0	0	0	0	0	0	0	0	0	0	0	1	0	0	0	0	0	0	0	0	0	0	0	0	4	0	0	0	0	0	0	0	0	0	0	0	0	0	0
Cirsium nuttallii	0	0	0	0	0	0	0	0	0	0	0	0	0	0	0	0	0	0	0	0	1	0	0	0	0	0	0	0	0	0	0	0	0	0	0	0	0	0	0	0	0	0	0	0	0	0	0	0	0
Cirsium occidentale	0	0	0	0	0	0	0	0	0	0	0	0	0	0	0	0	0	0	0	0	0	0	0	0	0	0	0	0	0	0	0	0	0	0	0	0	0	0	0	0	0	0	0	0	0	0	0	0	0
Cirsium occidentale var californicum	0	0	0	0	0	0	0	0	0	0	0	0	0	0	0	0	0	0	0	0	0	0	0	0	0	0	0	0	0	0	0	0	0	0	0	0	0	0	0	0	0	0	0	0	0	0	0	0	0
Cirsium occidentale var. occidentale	0	0	0	0	0	0	0	0	0	0	0	2	0	0	4	0	0	0	0	0	0	0	0	0	0	0	0	2	0	0	0	0	0	0	0	0	0	0	0	0	0	0	0	0	0	0	0	0	0
Cirsium occidentale var. venustum	0	0	0	0	0	0	0	0	0	0	0	0	0	0	8	0	0	0	0	0	0	0	0	0	0	0	0	0	0	0	0	0	0	0	0	0	0	0	0	0	0	0	0	0	0	0	0	0	0
Cirsium peckii	0	0	0	0	0	0	0	0	0	0	0	0	0	0	0	0	0	0	0	0	0	0	0	0	0	0	0	0	0	0	0	0	0	0	0	0	0	0	0	0	1	0	0	0	0	0	0	0	0
Cirsium pitcheri	0	0	0	0	0	0	1	0	0	0	0	0	0	0	0	0	0	0	0	0	0	0	0	0	0	0	0	0	0	0	0	0	0	0	0	0	0	0	0	0	1	0	0	0	0	0	0	0	0
Cirsium pumilum	0	0	0	0	0	0	0	0	0	0	0	0	0	0	0	0	0	0	0	0	0	0	1	0	0	0	0	0	0	0	0	0	0	0	0	0	0	0	0	0	0	0	0	0	0	0	0	0	0
Cirsium remotifolium	0	0	0	0	0	0	0	0	0	0	0	0	0	0	0	0	1	0	0	0	0	0	0	0	0	0	0	0	0	0	0	0	0	0	0	0	0	0	0	0	1	0	0	0	0	0	0	0	0
Cirsium scariosum	0	1	0	1	0	0	0	0	3	0	0	0	0	0	3	0	0	0	0	0	0	0	0	0	0	1	0	0	0	0	0	0	0	0	0	0	0	0	0	0	0	0	0	0	0	0	0	0	0
Cirsium scopulorum	0	0	0	0	0	0	0	0	1	0	0	0	0	0	0	0	3	0	0	0	0	0	0	0	0	1	0	0	0	0	0	0	0	0	0	0	0	0	0	0	0	0	0	0	0	0	0	0	0
Cirsium texanum	0	0	0	0	0	0	0	0	0	0	0	0	0	0	0	0	0	0	0	0	0	0	0	0	0	0	0	0	0	0	0	0	0	0	5	0	0	0	0	0	1	0	0	0	0	0	0	0	0
Cirsium undulatum	0	3	0	0	0	0	14	0	2	0	0	0	0	0	27	0	2	0	0	0	3	0	0	0	0	0	0	0	0	0	0	0	20	0	10	0	0	3	0	0	1	0	0	3	0	11	0	0	0
Cirsium vulgare	1	2	7	24	35	0	14	8	9	5	0	0	0	0	70	5	21	0	0	0	47	15	85	12	0	0	0	0	4	0	0	0	4	58	16	4	0	23	0	1	8	0	0	4	0	47	2	0	0
Cirsium wheeleri	0	0	0	0	0	0	0	0	1	0	0	0	0	0	2	0	0	0	0	0	0	6	0	0	0	0	0	0	0	1	0	0	0	0	0	0	0	0	0	0	0	0	0	0	0	0	0	0	0
Cirsium wrightii	0	0	0	0	0	0	0	0	0	0	0	0	0	0	0	0	0	0	0	0	0	0	0	0	0	0	0	0	0	0	0	0	0	0	1	0	0	0	0	0	0	0	0	0	0	0	0	0	0
Citrullus lanatus	0	0	0	0	13	0	0	0	0	0	0	0	0	0	14	0	0	0	1	0	16	0	2189	0	0	0	0	0	0	0	0	0	0	0	1	1	0	0	0	0	0	0	0	0	0	5	0	0	0
Citrus	0	0	0	0	0	0	0	0	0	0	0	0	0	0	0	0	0	0	0	0	0	0	1	0	0	0	0	1	0	0	0	0	0	0	0	0	0	0	0	0	0	0	0	0	0	0	1	0	0
Citrus clementina	0	0	0	0	0	0	0	0	0	0	0	0	0	0	0	0	0	0	0	0	0	0	1	0	0	0	0	0	0	0	0	0	0	0	0	0	0	0	0	0	0	0	0	0	0	0	0	0	0
Citrus x limon	0	0	0	0	0	0	0	0	0	0	0	0	0	0	0	0	0	0	0	0	0	0	0	0	0	0	0	0	0	0	0	0	0	0	0	0	0	0	0	0	1	0	0	0	0	0	0	0	0
Citrus x meyeri	0	0	0	0	0	0	0	0	0	0	0	0	0	0	0	0	0	0	0	0	0	1	2	0	0	0	0	1	0	0	0	0	0	0	0	0	0	0	0	0	0	0	0	0	0	0	0	0	0
Citrus x sinensis	0	0	0	0	0	0	0	0	0	0	0	0	0	0	0	0	0	0	0	0	0	0	1	0	0	0	0	0	0	0	0	0	0	0	0	0	0	0	0	0	0	0	0	0	0	0	0	0	0
Cladrastis kentukea	0	0	0	0	1	0	0	0	0	0	0	0	0	0	0	0	0	0	0	0	0	0	1	0	0	0	0	0	0	0	0	0	0	0	0	0	0	0	0	0	0	0	0	0	0	0	0	0	0
Clarkia	0	0	0	0	0	0	0	0	0	0	0	0	0	0	0	0	0	0	0	0	0	1	0	0	0	0	0	0	0	0	0	0	0	0	0	0	0	0	0	0	0	0	0	0	0	0	0	0	0
Clarkia amoena	0	0	0	0	0	0	0	0	0	0	0	0	0	0	0	0	3	0	0	0	0	0	0	0	0	0	0	1	1	0	0	0	0	0	0	0	0	0	0	0	0	0	0	0	0	0	0	0	0
Clarkia unguiculata	0	0	0	0	0	0	0	0	0	0	0	0	0	0	0	0	0	0	0	0	0	0	0	0	0	0	0	0	0	0	0	0	0	0	0	0	0	0	0	0	0	0	0	0	0	0	0	5	0
Claytonia	1	0	0	0	0	0	0	0	0	0	0	0	0	0	0	0	0	0	0	0	0	0	0	0	0	0	0	0	0	0	0	0	0	0	0	0	0	0	0	0	0	0	0	0	0	0	0	0	0
Claytonia caroliniana	0	0	0	0	0	0	0	0	0	0	0	0	0	0	0	0	0	0	0	0	0	0	0	0	0	0	0	0	0	0	0	0	0	0	0	0	0	0	0	0	0	0	0	1	0	0	0	0	0
Claytonia lanceolata	0	0	0	0	0	0	0	0	0	0	0	0	0	0	0	0	0	0	0	0	0	0	0	0	0	0	0	0	1	0	0	0	0	0	0	0	0	0	0	0	0	0	0	0	0	0	0	0	0
Claytonia perfoliata	0	0	0	0	0	0	0	0	0	0	0	0	0	0	0	0	0	0	0	0	0	0	0	0	0	0	0	0	0	0	0	0	0	0	0	0	0	0	0	0	0	0	0	0	0	0	0	0	0
Claytonia sibirica	0	0	0	0	0	0	0	0	0	0	0	0	0	0	0	0	0	0	0	0	0	0	0	0	0	0	0	0	0	0	0	0	0	0	0	0	0	0	0	0	0	0	0	0	0	0	0	0	0
Claytonia virginica	1	0	0	0	6	0	0	0	0	0	0	0	0	0	0	0	0	0	0	0	0	0	1	0	0	0	0	0	0	0	0	0	0	0	0	0	0	0	0	0	0	0	0	3	0	0	0	0	0
Clematis	0	0	0	0	0	0	1	0	0	1	0	0	0	0	0	0	0	0	0	0	0	0	1	0	0	0	0	1	1	0	0	0	0	1	0	0	0	0	0	0	2	0	0	1	1	1	0	0	0
Clematis integrifolia	0	0	2	0	0	0	1	0	0	0	0	0	0	0	0	0	0	0	0	0	0	0	1	0	0	0	0	0	0	0	0	0	0	0	0	0	0	0	0	0	0	0	0	0	0	0	0	0	0
Clematis pitcheri	0	0	0	0	0	0	0	0	0	0	0	0	0	0	0	0	0	0	0	0	0	0	0	0	0	0	0	0	0	0	0	0	0	0	0	0	0	0	0	0	1	0	0	0	0	0	0	0	0
Clematis virginiana	2	0	0	0	0	0	0	0	0	0	0	0	0	0	0	0	0	0	0	0	0	0	2	0	0	0	0	0	0	0	0	0	0	0	0	0	0	1	0	0	0	0	0	0	0	1	0	0	0
Clementsia rhodantha	0	0	0	0	0	0	0	0	0	0	0	0	0	0	0	0	0	0	0	0	0	0	0	0	0	0	0	0	0	0	0	0	0	2	0	0	0	0	0	0	0	0	0	0	0	0	0	0	0
Cleome	0	0	0	7	0	0	0	0	10	0	0	0	0	0	19	0	3	0	7	0	0	7	1	0	0	0	0	0	0	4	0	0	1	0	8	3	0	1	0	0	0	0	0	1	0	0	0	0	0
Cleome arborea	0	0	0	0	0	0	0	0	0	0	0	0	0	0	0	0	0	0	0	0	0	0	0	0	0	0	0	0	0	0	0	0	0	0	1	0	0	0	0	0	0	0	0	0	0	0	0	0	0
Cleome lutea	0	0	0	0	0	0	0	0	0	0	0	0	0	0	1	0	0	0	0	0	0	2	0	0	0	0	0	0	0	2	0	0	0	0	0	0	0	0	0	0	0	0	0	0	0	0	0	0	0
Cleome serrulata	0	1	0	9	0	0	0	0	1	0	0	0	0	0	10	0	0	0	0	0	20	22	1	2	0	0	0	0	0	8	0	0	11	0	3	0	0	5	0	0	3	0	0	0	0	0	0	0	0
Clethra	1	0	0	0	0	0	0	0	0	0	0	0	0	0	0	0	0	0	0	0	0	0	2	0	0	0	0	0	0	0	0	0	0	0	0	0	0	0	0	0	2	0	0	1	0	0	0	0	0
Clethra alnifolia	6	0	0	0	1	0	0	0	0	1	0	0	0	0	0	0	0	0	0	0	2	0	149	0	0	0	0	0	0	0	0	0	0	0	0	0	0	0	0	0	2	0	0	0	0	2	0	0	0
Clinopodium	0	0	0	0	0	0	0	0	0	0	0	0	0	0	0	0	0	0	0	0	1	0	14	0	0	0	0	0	1	0	0	0	0	0	1	0	0	1	0	0	1	0	0	0	0	0	0	0	0
Clinopodium douglasii	0	0	0	1	0	0	0	0	0	0	0	0	0	0	0	0	0	0	0	0	0	0	0	0	0	0	0	0	0	0	0	0	0	0	0	0	0	0	0	0	0	0	0	0	0	0	0	0	0
Clinopodium vulgare	0	0	0	0	4	0	2	0	0	2	0	0	0	0	0	0	0	0	0	0	4	0	85	0	0	0	0	0	0	0	0	0	0	0	0	8	0	0	0	0	0	0	0	4	0	24	0	0	0
Clintonia borealis	0	0	0	0	4	0	0	0	0	0	0	0	0	0	0	0	0	0	0	0	0	0	0	0	0	0	0	0	0	0	0	0	0	0	0	4	0	0	0	0	0	0	0	0	0	6	0	0	0
Cnicus	0	0	0	0	0	0	0	0	1	0	0	0	0	0	0	0	0	0	0	0	0	0	0	0	0	0	0	0	0	0	0	0	0	0	0	0	0	0	0	0	0	0	0	0	0	0	0	0	0
Cnicus benedictus	0	0	0	0	0	0	0	0	0	0	0	0	0	0	0	0	0	0	0	0	0	0	0	0	0	0	0	0	0	0	0	0	0	0	0	0	0	0	0	0	0	0	0	0	0	1	0	0	0
Coleus	1	0	0	0	0	0	0	0	0	0	0	0	0	0	0	0	0	0	0	0	0	0	7	0	0	0	0	0	0	0	0	0	0	0	0	0	0	0	0	0	1	0	0	0	0	0	0	0	0
Collinsia	0	0	0	0	0	0	0	0	0	0	0	0	0	0	1	0	1	0	0	0	0	1	0	0	0	0	0	1	1	0	0	0	1	0	0	0	0	0	0	0	0	0	0	0	0	0	0	0	0
Collinsia grandiflora	0	0	0	19	0	0	0	0	0	0	0	0	0	0	1	0	0	0	0	0	0	0	0	0	0	0	0	18	25	0	0	0	0	0	0	0	0	0	0	0	0	0	0	0	0	0	0	0	0
Collinsia heterophylla	0	0	0	0	0	0	0	2	0	0	0	0	0	0	4	0	14	0	0	0	0	0	0	0	0	0	0	0	0	0	0	0	0	0	0	0	0	0	0	0	0	0	0	0	0	0	0	0	0
Collinsia parviflora	0	0	0	1	0	0	0	0	0	0	0	0	0	0	0	0	0	0	0	0	0	0	0	0	0	0	0	0	3	0	0	0	0	0	0	0	0	0	0	0	0	0	0	0	0	0	0	0	0
Collomia	0	0	0	0	0	0	0	0	0	0	0	0	0	0	0	0	0	0	0	0	0	0	0	0	0	0	0	0	0	0	0	0	0	0	0	0	0	0	0	0	0	0	0	0	0	0	0	0	0
Collomia mazama	0	0	0	0	0	0	0	0	0	0	0	0	0	0	0	0	1	0	0	0	0	0	0	0	0	0	0	0	0	0	0	0	0	0	0	0	0	0	0	0	0	0	0	0	0	0	0	0	0
Comandra umbellata	0	0	0	0	0	0	0	0	0	0	0	0	0	0	0	0	0	0	0	0	0	0	0	0	0	0	0	0	1	0	0	0	0	0	0	0	0	0	0	0	0	0	0	0	0	0	0	0	0
Commelina communis	0	0	0	0	0	0	0	0	0	0	0	0	0	0	0	0	0	0	0	0	0	0	1	0	0	0	0	0	0	0	0	0	0	0	0	0	0	0	0	0	0	0	0	0	0	0	0	0	0
Compositas	0	0	0	0	0	0	0	0	0	0	0	0	0	0	0	0	1	0	0	0	0	0	0	0	0	0	0	0	0	0	0	0	0	0	0	0	0	0	0	0	0	0	0	0	0	0	0	0	0
Conium	0	0	0	0	0	0	0	0	0	0	0	0	0	0	0	0	0	0	0	0	1	0	0	0	0	0	0	0	0	0	0	0	0	0	0	0	0	0	0	0	0	0	0	0	0	0	0	0	0
Conium maculatum	0	0	0	0	0	0	0	0	0	0	0	0	0	0	0	0	0	0	0	0	0	0	0	0	0	0	0	2	0	0	0	0	0	0	0	0	0	0	0	0	0	0	0	0	0	0	0	0	0
Conoclinium betonicifolium	0	0	0	0	0	0	0	0	0	0	0	0	0	0	0	0	0	0	0	0	0	0	0	0	0	0	0	0	0	0	0	0	0	0	1	0	0	0	0	0	0	0	0	0	0	0	0	0	0
Conoclinium coelestinum	0	0	0	0	0	0	0	0	0	0	0	0	0	0	0	0	0	0	0	0	0	0	20	0	0	0	0	0	0	0	0	0	0	0	1	0	0	0	0	0	0	0	0	0	0	0	0	0	0
Conradina grandiflora	0	0	0	0	0	0	0	0	0	0	0	0	0	0	0	0	0	0	0	0	0	0	1	0	0	0	0	0	0	0	0	0	0	0	0	0	0	0	0	0	0	0	0	0	0	0	0	0	0
Consolida ajacis	0	0	1	0	0	0	0	0	0	0	0	0	0	0	0	0	0	0	0	0	0	0	0	0	0	0	0	0	0	0	0	0	0	0	0	0	0	0	0	0	0	0	0	0	0	0	0	0	0
Consolida regalia	0	0	0	0	0	0	0	0	0	0	0	0	0	0	0	0	0	0	0	0	0	0	0	0	0	0	0	0	0	0	0	0	1	0	0	0	0	0	0	0	0	0	0	0	0	0	0	0	0
Convallaria majalis	0	0	0	0	2	0	0	0	0	0	0	0	0	0	0	0	0	0	0	0	0	0	0	0	0	0	0	1	0	0	0	0	0	0	0	0	0	0	0	0	0	0	0	0	0	0	0	0	0
Convolvulaceae	0	0	0	4	3	0	1	0	0	0	0	0	0	0	4	0	1	0	0	0	1	0	9	0	0	0	0	1	0	0	0	0	0	0	6	0	0	2	0	0	3	0	0	0	1	5	0	0	0
Convolvulus	0	0	0	0	2	0	1	0	0	0	0	0	0	0	0	0	0	0	1	0	1	0	1	0	0	0	0	0	0	0	0	0	0	0	2	0	0	0	0	0	1	0	0	0	0	3	0	0	0
Convolvulus arvensis	0	0	0	0	1	0	3	0	0	0	0	0	0	0	2	0	0	0	0	0	3	0	8	0	0	0	0	0	1	0	0	0	1	0	0	0	0	2	0	0	1	0	0	0	0	2	0	0	0
Convolvulus sepium	0	0	0	0	1	0	0	0	0	1	0	0	0	0	0	0	0	0	0	0	1	0	13	0	0	0	0	0	0	0	0	0	0	0	1	0	0	0	0	0	0	0	0	0	0	2	0	0	0
Cordylanthus ramosus	0	0	0	0	0	0	0	0	0	0	0	0	0	0	3	0	0	0	0	0	0	2	0	0	0	0	0	0	0	0	0	0	0	0	0	0	0	0	0	0	0	0	0	0	0	0	0	0	0
Cordylanthus rigidus	0	0	0	0	0	0	0	0	0	0	4	0	0	0	0	0	0	0	0	0	0	0	0	0	0	0	0	0	0	0	0	0	0	0	0	0	0	0	0	0	0	0	0	0	0	0	0	0	0
Cordylanthus tenuis	0	0	0	0	0	0	0	0	0	0	0	0	0	0	0	0	0	0	0	0	0	0	0	0	0	0	0	0	0	0	0	0	0	0	0	0	0	0	0	0	0	0	0	0	0	0	0	0	0
Corema	0	0	0	0	0	0	0	0	0	0	0	0	0	0	0	0	0	0	0	0	0	0	0	1	0	0	0	0	0	0	0	0	0	0	0	0	0	0	0	0	0	0	0	0	0	0	0	0	0
Coreopsis	0	0	0	0	1	0	0	0	0	1	0	0	0	0	0	1	1	0	2	0	7	1	42	0	0	0	0	2	1	0	0	0	0	0	0	1	0	1	0	0	8	0	0	1	0	0	0	0	0
Coreopsis lanceolata	1	0	0	0	11	0	0	0	0	1	0	0	0	0	0	0	0	0	0	0	9	0	8	0	0	0	0	0	0	0	0	0	0	0	0	2	0	0	0	0	1	0	0	0	0	0	0	0	0
Coreopsis leavanworthii	0	0	1	0	0	0	0	0	0	0	0	0	0	0	0	0	0	0	0	0	0	0	0	0	0	0	0	0	0	0	0	0	0	0	0	0	0	0	0	0	0	0	0	0	0	0	0	0	0
Coreopsis palmata	0	0	0	0	1	0	0	0	0	0	0	0	0	0	0	0	0	0	0	0	0	0	0	0	0	0	0	0	0	0	0	0	0	0	0	0	0	0	0	0	0	0	0	0	0	0	0	0	0
Coreopsis tinctoria	0	0	0	0	0	0	0	0	0	0	0	0	0	0	0	0	0	0	0	0	0	0	2	0	0	0	0	0	0	0	0	0	0	0	0	0	0	0	0	0	0	0	0	0	0	0	0	0	0
Coreopsis tripteris	0	0	0	0	0	0	0	0	0	3	0	0	0	0	0	0	0	0	0	0	1	0	10	0	0	0	0	0	0	0	0	0	0	0	0	0	0	0	0	0	0	0	0	0	0	0	0	0	0
Coreopsis verticillata	0	0	0	1	0	0	0	0	0	0	0	0	0	0	1	0	0	0	0	0	1	0	2	0	0	0	0	0	1	0	0	0	0	0	0	0	0	3	0	0	0	0	0	0	0	0	0	0	0
Corethrogyne filaginifolia	0	0	0	0	0	0	0	0	0	0	0	0	0	0	0	0	0	0	0	0	0	0	0	0	0	0	0	0	0	0	0	0	0	0	0	0	0	0	0	0	0	0	0	0	0	0	0	0	0
Coriandrum sativum	0	0	0	0	0	0	0	0	0	0	0	0	0	0	0	0	0	0	0	0	1	0	4	0	0	0	0	0	0	0	0	0	0	0	0	0	0	0	0	0	0	0	0	1	1	1	0	0	0
Cornus	0	0	0	0	0	0	0	0	0	1	0	0	0	0	0	0	0	0	0	0	1	0	10	0	0	0	0	0	1	0	0	0	0	0	0	1	0	0	0	0	0	0	0	0	0	0	0	0	0
Cornus alternifolia	0	0	0	0	0	0	0	0	0	0	0	0	0	0	0	0	0	0	0	0	1	0	0	0	0	0	0	0	0	0	0	0	0	0	0	0	0	1	0	0	0	0	0	0	0	0	0	0	0
Cornus amomum	0	0	0	0	2	0	0	0	0	0	0	0	0	0	0	0	0	0	0	0	0	0	1	0	0	0	0	0	0	0	0	0	0	0	0	0	0	0	0	0	0	0	0	0	0	0	0	0	0
Cornus canadensis	0	0	0	0	1	1	0	0	0	0	0	0	0	0	0	0	0	0	0	1	0	0	0	0	0	0	0	0	0	0	0	0	0	0	0	1	0	0	1	0	0	0	0	2	0	1	1	0	0
Cornus foemina	0	0	0	0	1	0	0	0	0	0	0	0	0	0	0	0	0	0	0	0	0	0	0	0	0	0	0	0	0	0	0	0	0	0	0	0	0	0	0	0	1	0	0	0	0	0	0	0	0
Cornus mas	0	0	0	0	1	0	0	0	0	0	0	0	0	0	0	0	0	0	0	0	0	0	1	0	0	0	0	0	0	0	0	0	0	0	0	0	0	0	0	0	0	0	0	0	0	0	0	0	0
Cornus racemosa	0	0	0	0	1	0	0	0	0	0	0	0	0	0	0	0	0	0	0	0	0	0	0	0	0	0	0	0	0	0	0	0	0	0	0	0	0	0	0	0	0	0	0	0	0	0	0	0	0
Cornus rugosa	0	0	0	0	1	0	0	0	0	0	0	0	0	0	0	0	0	0	0	0	0	0	0	0	0	0	0	0	0	0	0	0	0	0	0	0	0	0	0	0	0	0	0	0	0	0	0	0	0
Cornus sericea	0	0	0	0	4	0	0	0	0	0	0	0	0	0	0	0	0	0	0	0	0	0	2	0	0	0	0	0	0	0	0	0	0	0	0	2	0	0	0	0	0	0	0	0	1	0	0	0	0
Cornus stolonifera	0	0	0	0	0	0	0	0	0	0	0	0	0	0	0	0	0	0	0	0	0	0	1	0	0	0	0	0	0	0	0	0	0	0	0	0	0	1	0	0	0	0	0	0	0	0	0	0	0
Corydalis aurea	0	0	0	0	0	0	0	0	0	0	0	0	0	0	0	0	0	0	0	0	0	0	0	0	0	0	0	0	0	0	0	0	0	0	0	0	0	0	0	0	0	0	0	1	0	1	0	0	0
Corydalis sempervirens	0	0	0	0	9	0	0	0	0	0	0	0	0	0	0	0	0	0	0	0	0	0	0	0	0	0	0	0	0	0	0	0	0	0	0	0	0	0	0	0	0	0	0	0	0	0	0	0	0
Corydalis solida	0	0	0	0	2	0	0	0	0	0	0	0	0	0	0	0	0	0	0	0	0	0	4	0	0	0	0	0	0	0	0	0	0	0	0	4	0	0	0	0	0	0	0	6	4	0	0	0	0
Cosmos	0	0	0	1	4	0	1	0	1	2	0	0	0	0	6	0	1	0	0	0	25	2	45	0	0	0	0	2	1	0	0	0	0	0	1	2	0	10	0	0	7	0	0	2	0	2	1	0	0
Cosmos bipinnatus	0	0	0	0	4	0	0	0	0	6	0	0	0	0	0	0	0	0	0	0	6	0	1	0	0	0	0	0	0	0	0	0	0	0	0	0	0	0	0	0	0	0	0	0	0	0	0	0	0
Cosmos sulphureus	0	0	0	0	0	0	0	0	0	0	0	0	0	0	0	0	0	0	1	0	1	1	1	0	0	0	0	0	0	0	0	0	0	0	0	0	0	0	0	0	1	0	0	0	0	0	0	0	0
Cotinus coggygria	0	0	0	0	0	0	0	0	0	0	0	0	0	0	0	0	0	0	0	0	0	0	0	0	0	0	0	0	1	0	0	0	0	0	0	0	0	0	0	0	0	0	0	0	0	0	0	0	0
Cotoneaster	0	0	0	3	2	0	0	0	1	0	0	0	1	0	0	0	3	0	0	0	0	0	1	0	0	0	0	8	10	0	0	0	0	0	0	1	0	0	0	0	2	0	0	0	0	0	0	0	0
Cotoneaster apiculatus	0	0	0	0	0	0	0	0	0	0	0	0	0	0	0	0	0	0	0	0	0	0	0	0	0	0	0	3	0	0	0	0	0	0	0	0	0	0	0	0	1	0	0	0	0	0	0	0	0
Cotoneaster salicifolius	0	0	0	0	0	0	0	0	0	0	0	0	0	0	0	0	1	0	0	0	0	0	0	0	0	0	0	1	2	0	0	0	0	0	0	0	0	0	0	0	0	0	0	0	0	0	0	0	0
Crassula argentea	0	0	0	0	0	0	0	0	0	0	0	0	0	0	0	0	0	0	0	0	0	0	0	0	0	0	0	1	0	0	0	0	0	0	0	0	0	0	0	0	0	0	0	0	0	0	0	0	0
Crataegus	0	0	0	0	0	0	0	0	1	0	0	0	0	0	0	0	0	0	0	0	1	0	4	0	0	0	0	0	0	0	0	0	0	0	0	0	0	1	0	0	0	0	0	1	0	0	0	0	0
Crataegus crus-galli	1	0	0	0	1	0	0	0	0	0	0	0	0	0	0	0	0	0	0	0	0	0	0	0	0	0	0	0	0	0	0	0	0	0	0	0	0	0	0	0	0	0	0	0	0	0	0	0	0
Crataegus douglasi	0	0	0	0	0	0	0	0	0	0	0	0	0	0	0	0	0	0	0	0	0	0	0	0	0	0	0	0	0	0	0	0	0	0	0	0	0	0	0	0	0	0	0	0	0	0	0	0	0
Crataegus succulenta	13	0	0	0	0	0	0	0	0	0	0	0	0	0	0	0	0	0	0	0	0	0	0	0	0	0	0	0	0	0	0	0	0	0	0	0	0	0	0	0	0	0	0	0	0	0	0	0	0
Crepis	0	0	0	0	0	0	0	0	3	0	0	0	0	0	0	0	0	0	0	0	0	1	0	1	0	0	0	0	0	0	0	0	0	0	0	0	0	0	0	0	0	0	0	0	0	0	0	0	0
Crepis capillaris	0	0	0	0	0	0	0	0	0	0	0	0	0	0	0	0	1	0	0	0	0	0	0	0	0	0	0	0	0	0	0	0	0	0	0	0	0	1	0	0	0	0	0	0	0	0	0	0	0
Crepis occidentalis	0	0	0	0	0	0	0	0	0	0	0	0	0	0	0	0	0	0	0	0	2	0	0	0	0	0	0	0	0	0	0	0	0	0	0	0	0	0	0	0	0	0	0	0	0	0	0	0	0
Crisium muticum	0	0	0	0	0	0	0	0	0	0	0	0	0	0	0	0	0	0	0	0	0	0	0	0	0	0	0	0	0	0	0	0	0	0	0	0	0	0	0	0	0	0	0	0	0	3	0	0	0
Crocosmia	0	0	0	0	0	0	0	0	0	0	0	0	0	0	1	0	1	0	0	0	0	0	1	0	0	0	0	0	0	0	0	0	0	0	0	0	0	0	0	0	0	0	0	0	0	0	0	0	0
Crocus	0	0	0	6	3	0	0	0	1	0	0	0	0	0	0	0	0	0	0	2	0	17	8	0	0	0	0	14	1	0	0	0	0	0	0	3	0	0	0	0	4	0	0	8	3	0	0	0	0
Crocus chrysanthus	0	0	0	0	0	0	0	0	0	0	0	0	0	0	0	0	0	0	0	0	0	1	0	0	0	0	0	0	0	0	0	0	0	0	0	0	0	0	0	0	0	0	0	0	0	0	0	0	0
Crocus sativus	0	0	0	0	0	0	0	0	0	0	0	0	0	0	0	0	0	0	0	0	0	0	0	0	0	0	0	1	0	0	0	0	0	0	0	0	0	0	0	0	0	0	0	0	0	0	0	0	0
Crocus tommasinianus	0	0	0	0	0	0	0	0	0	0	0	0	0	0	0	0	0	0	0	0	0	0	0	0	0	0	0	0	0	0	0	0	0	0	0	0	0	0	0	0	1	0	0	0	0	0	0	0	0
Crotalaria pallida	0	0	0	0	0	0	0	0	0	0	0	0	0	0	0	0	0	0	0	0	0	0	2	0	0	0	0	0	0	0	0	0	0	0	0	0	0	0	0	0	0	0	0	0	0	0	0	0	0
Croton	0	0	0	0	0	0	0	0	0	0	0	0	0	0	0	0	0	0	0	0	0	0	0	0	0	0	0	0	0	0	0	0	0	0	3	0	0	0	0	0	0	0	0	0	0	0	0	0	0
Crowea	0	0	0	0	0	0	0	0	0	0	0	0	0	0	0	0	0	0	0	0	0	0	0	0	0	0	0	0	0	0	0	0	0	0	0	0	0	0	0	0	0	0	0	0	0	0	0	0	0
Cryptantha virgata	0	0	0	0	0	0	0	0	0	0	0	0	0	0	0	0	0	0	0	0	0	1	0	0	0	0	0	0	0	0	0	0	0	0	0	0	0	0	0	0	0	0	0	0	0	0	0	0	0
Cryptantha virginensis	0	0	0	0	0	0	0	0	1	0	0	0	0	0	0	0	0	0	0	0	0	0	0	0	0	0	0	0	0	0	0	0	0	0	0	0	0	0	0	0	0	0	0	0	0	0	0	0	0
Cucumis	0	0	0	0	0	0	0	0	0	0	0	0	0	0	0	0	0	0	0	0	0	0	1	0	0	0	0	0	0	0	0	0	0	0	0	0	0	0	0	0	0	0	0	0	0	0	0	0	0
Cucumis melo	0	0	0	0	13	0	0	0	0	0	0	0	0	0	2	0	0	0	0	0	22	0	490	0	0	0	0	0	0	0	0	0	0	0	0	1	0	0	0	0	0	0	0	0	1	1	0	0	0
Cucumis melo var. cantalupensis	0	0	0	0	0	0	0	0	0	0	0	0	0	0	0	0	0	0	0	0	0	1	0	0	0	0	0	0	0	0	0	0	0	0	0	0	0	0	0	0	0	0	0	0	0	0	0	0	0
Cucumis sativus	0	0	0	0	0	0	0	0	0	0	0	0	0	0	0	0	1	0	0	0	1	0	102	0	0	0	0	0	0	0	0	0	0	0	0	1	0	0	0	0	1	0	0	2	0	0	2	0	0
Cucurbita	9	0	0	0	7	0	0	0	1	12	0	0	0	0	0	0	0	0	0	0	4	0	287	0	0	0	0	0	0	0	0	0	0	0	28	1	0	0	0	0	3	0	0	1	4	8	0	0	0
Cucurbita maxima	0	0	0	0	0	0	0	0	0	0	0	0	0	0	0	0	0	0	0	0	17	0	10	0	0	0	0	0	0	0	0	0	0	0	0	0	0	0	0	0	0	0	0	1	1	5	0	0	0
Cucurbita pepo	0	0	0	0	1	0	0	0	0	0	0	0	1	0	0	0	0	0	0	0	1	0	23	0	0	0	0	0	0	0	0	0	1	0	1	0	0	0	0	0	1	0	0	2	0	0	1	0	0
Cucurbitaceae	0	0	0	0	1	0	0	0	0	0	0	0	0	0	0	0	0	0	0	0	0	0	29	0	0	0	0	0	0	0	0	0	0	0	1	0	0	0	0	0	0	0	0	0	0	0	0	0	0
Cuphea	0	0	0	0	0	0	0	0	0	0	0	0	0	0	0	0	0	0	0	0	0	0	0	0	0	0	0	0	0	0	0	0	0	0	0	0	0	0	0	0	0	0	0	0	0	0	0	0	0
Cuphea viscosissima	0	0	0	0	0	0	0	0	0	0	0	0	0	0	1	0	0	0	0	0	0	0	1	0	0	0	0	0	0	0	0	0	0	0	0	0	0	0	0	0	0	0	0	0	0	0	0	0	0
Cyanus montanus	0	0	0	0	0	0	0	0	0	0	0	0	1	0	0	0	0	0	0	0	0	0	0	0	0	0	0	0	0	0	0	0	0	0	0	0	0	0	0	0	0	0	0	0	0	0	0	0	0
Cydonia	2	0	0	0	0	0	0	0	0	0	0	0	0	0	0	0	0	0	0	0	0	0	1	0	0	0	0	0	0	0	0	0	0	0	0	0	0	0	0	0	2	0	0	0	0	0	0	0	0
Cydonia oblonga	0	0	0	0	0	0	0	0	0	0	0	0	0	0	0	0	0	0	0	0	0	0	1	0	0	0	0	0	0	0	0	0	0	0	0	1	0	0	0	0	0	0	0	0	0	2	0	0	0
Cymbopogon	0	0	0	0	0	0	0	0	0	0	0	0	0	0	0	0	0	0	0	0	0	0	1	0	0	0	0	0	0	0	0	0	0	0	0	0	0	0	0	0	0	0	0	0	0	0	0	0	0
Cynara	0	0	0	0	0	0	0	0	0	0	0	0	0	0	0	0	0	0	0	0	2	2	0	0	0	0	0	0	0	0	0	0	1	0	0	0	0	1	0	0	2	0	0	0	0	0	0	0	0
Cynara cardunculus	0	0	0	0	0	0	0	0	0	0	0	0	0	0	10	0	0	0	0	0	0	0	0	0	0	0	0	0	0	0	0	0	0	0	2	0	0	0	0	0	1	0	0	0	0	0	0	0	0
Cynara scolymus	0	0	0	0	0	0	0	0	0	0	0	0	0	0	0	0	0	0	0	0	0	0	0	0	0	0	0	1	0	0	0	0	0	0	0	0	0	0	0	0	0	0	0	0	0	0	0	0	0
Cynareae	0	0	0	0	0	0	1	0	1	1	0	0	0	0	5	0	0	0	0	0	1	0	5	0	0	0	0	0	0	0	0	0	0	0	1	1	0	2	1	0	0	0	0	2	2	5	0	0	0
Cynoglossum officinale	0	0	0	8	1	0	0	0	3	0	0	0	0	0	1	1	13	0	0	0	0	1	0	9	0	0	0	1	10	0	0	0	0	0	0	0	0	2	0	0	4	0	0	0	0	1	0	0	0
Cypripedium	0	0	0	0	0	0	0	0	0	0	0	0	0	0	0	0	0	0	0	0	0	0	1	0	0	0	0	0	0	0	0	0	0	0	0	0	0	0	0	0	1	0	0	0	0	0	0	0	0
Cypripedium acaule	2	0	0	0	0	0	0	0	0	0	0	0	0	0	0	0	0	0	0	0	0	0	0	0	0	0	0	0	0	0	0	0	0	0	0	0	0	0	0	0	0	0	0	0	0	0	0	0	0
Cypripedium parviflorum	0	0	0	0	0	0	0	0	0	0	0	0	0	0	0	0	0	0	0	0	0	0	2	0	0	0	0	0	0	0	0	0	0	0	0	0	0	0	0	0	0	0	0	0	0	0	0	0	0
Cyrilla racemiflora	0	0	0	0	0	0	0	0	0	0	0	0	0	0	0	0	0	0	1	0	1	0	0	0	0	0	0	0	0	0	0	0	0	0	2	0	0	0	0	0	0	0	0	0	0	0	0	0	0
Cytisus scoparius	0	0	0	0	0	0	0	0	0	0	0	0	0	0	0	0	1	0	0	0	0	0	0	0	0	0	0	1	1	0	0	0	0	0	0	0	0	0	0	1	0	0	0	0	0	0	0	0	0
Dahlia	0	0	0	0	1	0	0	0	0	0	0	0	0	0	3	0	2	0	0	0	5	0	22	0	0	0	0	5	0	0	0	0	0	0	1	0	0	0	0	0	6	0	0	1	0	7	0	0	0
Dahlia variabilis	0	0	0	0	0	0	0	0	0	0	0	0	0	0	0	0	1	0	0	0	0	0	0	0	0	0	0	0	0	0	0	0	0	0	0	0	0	0	0	0	2	0	0	0	0	1	0	0	0
Dahlia vulgaris	0	0	0	1	0	0	0	0	0	0	0	0	0	0	0	0	0	0	0	0	0	0	0	0	0	0	0	0	0	0	0	0	0	0	0	0	0	0	0	0	0	0	0	0	0	0	0	0	0
Dalea	0	0	0	0	0	0	0	0	0	0	0	0	0	0	0	0	0	0	0	0	0	0	0	0	0	0	0	0	0	0	0	0	0	0	3	0	0	0	0	0	0	0	0	0	0	0	0	0	0
Dalea candida	0	0	0	0	0	0	0	0	0	0	0	0	0	0	1	0	0	0	1	0	53	14	0	0	0	0	0	0	0	13	0	0	0	1	0	0	0	7	0	0	1	0	0	0	0	0	0	0	0
Dalea feayi	0	0	0	0	0	0	0	0	0	0	0	0	0	0	0	0	0	0	0	0	0	0	2	0	0	0	0	0	0	0	0	0	0	0	0	0	0	0	0	0	0	0	0	0	0	0	0	0	0
Dalea lanata	0	0	0	0	0	0	0	0	0	0	0	0	0	0	0	0	0	0	0	0	0	0	0	0	0	0	0	0	0	0	0	0	0	0	1	0	0	0	0	0	0	0	0	0	0	0	0	0	0
Dalea pinnata	0	0	0	0	0	0	0	0	0	0	0	0	0	0	0	0	0	0	0	0	0	0	1	0	0	0	0	0	0	0	0	0	0	0	0	0	0	0	0	0	0	0	0	0	0	0	0	0	0
Dalea pogonathera	0	0	0	0	0	0	0	0	0	0	0	0	0	0	0	0	0	0	0	0	0	0	0	0	0	0	0	0	0	0	0	0	0	0	1	0	0	0	0	0	0	0	0	0	0	0	0	0	0
Dalea purpurea	15	0	12	0	28	0	2	0	0	0	0	0	0	0	52	0	0	0	5	0	154	1	62	0	0	0	0	0	0	0	0	0	0	0	15	0	0	9	0	0	0	0	0	26	3	6	0	0	0
Dalea villosa	0	0	0	0	0	0	0	0	0	0	0	0	0	0	0	0	0	0	0	0	4	0	0	0	0	0	0	0	0	0	0	0	0	0	0	0	0	0	0	0	0	0	0	0	0	0	0	0	0
Daphne	0	0	0	0	0	0	0	0	0	0	0	0	0	0	0	0	0	0	0	0	0	0	0	0	0	0	0	2	0	0	0	0	0	0	0	0	0	0	0	0	0	0	0	0	0	0	0	0	0
Daphne odora	0	0	0	0	0	0	0	0	0	0	0	0	0	0	0	0	1	0	0	0	0	0	0	0	0	0	0	1	0	0	0	0	0	0	0	0	0	0	0	0	0	0	0	0	0	0	0	0	0
Darlingtonia	0	0	0	0	0	0	0	0	0	0	0	0	0	0	0	0	0	0	0	0	0	0	0	0	0	0	0	1	0	0	0	0	0	0	0	0	0	0	0	0	0	0	0	0	0	0	0	0	0
Dasiphora	0	0	0	0	0	0	0	0	1	0	0	0	0	0	0	0	0	0	0	0	0	0	1	0	0	0	0	1	0	0	0	0	0	0	0	0	0	0	0	0	0	0	0	0	0	0	0	0	0
Dasiphora floribunda	0	0	0	0	0	0	0	0	0	0	0	0	0	0	0	0	0	0	0	0	0	1	0	1	0	0	0	0	0	0	0	0	0	0	0	0	0	0	0	0	0	0	0	0	0	0	0	0	0
Dasiphora fruticosa	0	0	0	1	0	0	0	0	4	0	0	0	2	0	0	0	0	0	0	0	1	1	0	1	0	0	0	0	0	0	0	0	0	2	0	1	0	0	0	0	0	0	0	4	3	0	0	0	0
Dasylirion wheeleri	0	0	0	0	0	0	0	0	0	0	0	0	0	0	0	0	0	0	0	0	0	0	0	0	0	0	0	0	0	0	0	0	0	0	1	0	0	0	0	0	0	0	0	0	0	0	0	0	0
Datura	0	0	0	0	0	0	0	0	0	0	0	0	0	0	0	0	0	0	0	0	0	0	1	0	0	0	0	0	0	0	0	0	0	0	0	0	0	0	0	0	0	0	0	0	0	0	0	0	0
Datura wrightii	0	0	0	0	0	0	0	0	0	0	0	0	0	0	0	0	0	0	0	0	0	0	0	0	0	0	0	0	0	0	0	0	0	0	1	0	0	0	0	0	0	0	0	0	0	0	0	0	0
Daucus	3	0	0	0	2	0	1	0	0	1	0	0	0	0	0	0	0	0	0	0	0	0	2	0	0	0	0	0	0	0	0	0	0	0	0	0	0	1	0	0	0	0	0	0	0	0	0	0	0
Daucus carota	7	0	0	0	2	1	2	0	1	0	0	0	0	0	2	0	0	0	0	0	14	0	106	0	0	0	0	0	0	0	0	0	1	23	1	1	0	4	0	1	3	0	0	23	21	14	0	0	0
Deinandra corymbosa	0	0	0	0	0	0	0	0	0	0	0	0	0	0	0	0	0	0	0	0	0	0	0	0	0	0	0	0	0	0	0	0	0	0	0	0	0	0	0	0	0	0	0	0	0	0	0	0	0
Delosperma	0	0	0	0	1	0	0	0	0	0	0	0	0	0	0	0	0	0	0	0	0	1	0	0	0	0	0	0	0	0	0	0	0	0	0	0	0	0	0	0	0	0	0	0	0	0	0	0	0
Delosperma nubigenum	0	0	0	0	0	0	0	0	0	0	0	0	0	0	0	0	0	0	0	0	0	1	0	0	0	0	0	0	0	0	0	0	0	0	0	0	0	0	0	0	0	0	0	0	0	0	0	0	0
Delphinium	0	33	2	3	2	0	10	0	6	0	0	0	4	0	16	1	38	0	0	0	2	4	9	1	0	6	0	1	6	0	0	0	33	1	10	1	0	11	0	1	11	0	2	2	0	4	5	1	0
Delphinium barbeyi	0	61	0	3	0	0	0	0	9	0	0	0	0	0	17	0	24	0	0	0	0	0	0	2	0	24	0	0	1	1	0	0	5	1	1	0	0	0	0	0	0	0	2	0	0	0	0	0	0
Delphinium bicolor	0	1	0	0	0	0	0	0	0	0	0	0	0	0	1	0	0	0	0	0	0	0	0	0	0	0	0	0	0	0	0	0	0	0	0	0	0	0	0	0	0	0	0	0	0	0	0	0	0
Delphinium carolinianum	0	0	0	0	0	0	0	0	0	0	0	0	0	0	1	0	0	0	0	0	0	0	0	0	0	0	0	0	0	0	0	0	0	0	0	0	0	0	0	0	0	0	0	0	0	0	0	0	0
Delphinium consolida	0	0	0	0	0	0	0	0	0	0	0	0	0	0	0	0	0	0	0	0	0	0	0	0	0	0	0	0	0	0	0	0	1	0	0	0	0	0	0	0	0	0	0	0	0	0	0	0	0
Delphinium decorum	0	0	0	0	0	0	0	0	0	0	0	0	0	0	0	0	1	0	0	0	0	0	0	0	0	0	0	0	0	0	0	0	0	0	0	0	0	0	0	0	0	0	0	0	0	0	0	0	0
Delphinium depauperatum	0	0	0	0	0	0	0	0	0	0	0	0	0	0	0	0	1	0	0	0	0	0	0	0	0	0	0	0	0	0	0	0	0	0	0	0	0	0	0	0	0	0	0	0	0	0	0	0	0
Delphinium menziesii	0	4	0	0	0	0	0	0	2	0	0	0	0	0	2	0	0	0	0	0	0	0	0	0	0	0	0	0	0	0	0	0	0	1	0	0	0	1	0	0	0	0	0	0	0	0	0	3	0
Delphinium mimulus	0	0	0	0	0	0	0	0	0	0	0	0	0	0	1	0	0	0	0	0	0	0	0	0	0	0	0	0	0	0	0	0	0	0	0	0	0	0	0	0	0	0	0	0	0	0	0	0	0
Delphinium multiplex	0	2	0	0	0	0	0	0	0	0	0	0	0	0	4	0	0	0	0	0	0	0	0	0	0	0	0	0	0	0	0	0	1	0	0	0	0	0	0	0	0	0	0	0	0	0	0	1	0
Delphinium nelsonii	0	1	0	0	0	0	0	0	0	0	0	0	0	0	2	0	7	0	0	0	0	0	0	0	0	0	0	0	0	0	0	0	1	0	0	0	0	0	0	0	0	0	0	0	0	0	0	0	0
Delphinium nuttallianum	0	8	0	15	0	0	0	0	0	0	0	0	0	0	17	0	25	0	0	0	5	0	0	3	0	0	0	7	422	1	0	0	4	0	0	0	0	0	0	0	0	0	0	0	0	0	0	0	0
Delphinium patens	0	0	0	0	0	0	0	2	0	0	0	0	0	0	0	0	0	0	0	0	0	0	0	0	0	0	0	0	0	0	0	0	0	0	0	0	0	0	0	0	0	0	0	0	0	0	0	0	0
Delphinium robustum	0	0	0	0	0	0	0	0	0	0	0	0	0	0	0	0	0	0	0	0	0	0	0	1	0	0	0	0	0	0	0	0	0	0	0	0	0	0	0	0	0	0	0	0	0	0	0	0	0
Delphinium tricorne	197	0	0	0	2	0	0	0	0	0	0	0	0	0	0	0	0	0	0	0	0	0	0	0	0	0	0	0	0	0	0	0	0	0	0	0	0	0	0	0	0	0	0	0	0	0	0	0	0
Delphinium virescens	0	0	2	0	0	0	0	0	0	0	0	0	0	0	0	0	0	0	0	0	0	0	0	0	0	0	0	0	0	0	0	0	0	0	0	0	0	0	0	0	0	0	0	0	0	0	0	0	0
Dentaria laciniata	0	0	0	0	1	0	0	0	0	0	0	0	0	0	0	0	0	0	0	0	0	0	0	0	0	0	0	0	0	0	0	0	0	0	0	0	0	0	0	0	0	0	0	0	0	0	0	0	0
Descurainia	0	0	0	0	0	0	0	0	1	0	0	0	0	0	0	0	0	0	0	0	0	1	0	0	0	0	0	0	0	0	0	0	0	0	0	0	0	0	0	0	0	0	0	0	0	0	0	0	0
Descurainia pinnata	0	0	0	0	0	0	0	0	0	0	0	0	0	0	0	0	0	0	0	0	3	0	0	0	0	0	0	0	0	0	0	0	0	0	0	0	0	0	0	0	0	0	0	0	0	0	0	0	0
Desmanthus illinoensis	0	0	0	0	0	0	0	0	0	0	0	0	0	0	0	0	0	0	0	0	2	0	0	0	0	0	0	0	0	0	0	0	0	0	0	0	0	0	0	0	0	0	0	0	0	0	0	0	0
Desmodium	0	0	0	0	2	0	0	0	0	0	0	0	0	0	0	0	0	0	0	0	0	0	0	0	0	0	0	0	0	0	0	0	0	0	0	0	0	0	0	0	0	0	0	0	0	1	0	0	0
Desmodium canadense	0	0	0	0	0	0	0	0	0	0	0	0	0	0	2	0	0	0	0	0	0	0	17	0	0	0	0	0	0	0	0	0	0	0	0	0	0	0	0	0	0	0	0	0	0	2	0	0	0
Desmodium paniculatum	0	0	0	0	1	0	0	0	0	0	0	0	0	0	0	0	0	0	0	0	0	0	2	0	0	0	0	0	0	0	0	0	0	0	0	0	0	0	0	0	0	0	0	0	0	1	0	0	0
Deutzia	0	0	0	0	1	0	0	0	0	0	0	0	0	0	0	0	0	0	0	0	0	0	2	0	0	0	0	0	0	0	0	0	0	0	0	0	0	1	0	0	0	0	0	0	0	0	1	0	0
Dianthus	0	0	1	0	0	0	0	0	0	0	0	0	0	0	0	0	0	0	0	0	2	0	1	0	0	0	0	0	0	1	0	0	1	0	0	0	0	0	0	0	0	0	0	0	0	0	0	0	0
Dianthus chinensis	0	0	0	0	0	0	0	0	0	0	0	0	0	0	0	0	0	0	0	0	1	0	0	0	0	0	0	0	0	0	0	0	0	0	0	0	0	0	0	0	0	0	0	0	0	0	0	0	0
Diapensia	0	0	0	0	0	0	0	0	0	0	0	0	0	0	0	0	0	0	0	1	0	0	0	0	0	0	0	0	4	0	0	0	0	0	0	0	2	0	0	0	0	0	15	0	0	0	0	0	0
Dicentra	0	0	0	0	0	0	0	0	0	0	0	1	0	0	1	0	0	0	0	0	0	0	0	0	0	0	0	0	0	0	0	0	0	0	0	0	0	0	0	0	1	0	0	0	1	0	0	0	0
Dicentra canadensis	82	0	0	0	1	0	0	0	0	0	0	0	0	0	0	0	0	0	0	0	0	0	0	0	0	0	0	0	0	0	0	0	0	0	0	0	0	0	0	0	0	0	0	0	0	0	0	0	0
Dicentra cucullaria	62	0	0	0	7	0	0	0	0	0	0	0	0	0	0	0	0	0	0	0	1	0	3	0	0	0	0	0	0	0	0	0	0	0	0	9	0	0	0	0	0	0	0	2	0	0	0	0	0
Dicentra eximia	0	0	0	0	0	0	1	0	0	0	0	0	0	0	0	0	0	0	0	0	0	0	2	0	0	0	0	0	0	0	0	0	0	0	0	0	0	0	0	0	1	0	0	0	0	0	0	0	0
Dicentra formosa	0	0	0	0	0	0	0	0	0	0	0	0	0	0	4	0	3	0	0	0	0	0	0	0	0	0	0	0	0	0	0	0	0	0	0	0	0	0	0	1	0	0	0	0	0	0	0	0	0
Dicentra spectabilis	0	0	0	0	0	0	0	0	0	0	0	0	0	0	0	0	0	0	0	0	0	0	1	0	0	0	0	0	0	0	0	0	0	0	0	0	0	0	0	0	0	0	0	0	0	0	0	0	0
Dicerandra frutescens	0	0	0	0	0	0	0	0	0	0	0	0	0	0	0	0	0	0	0	0	0	0	3	0	0	0	0	0	0	0	0	0	0	0	1	0	0	0	0	0	0	0	0	0	0	0	0	0	0
Dichelostemma capitatum	0	1	0	0	0	0	0	0	0	0	0	0	0	0	0	0	0	0	0	0	0	0	0	0	0	0	0	0	0	0	0	0	0	0	0	0	0	0	0	0	0	0	0	0	0	0	0	0	0
Dichorisandra thyrsiflora	0	0	0	0	0	0	0	0	0	0	0	0	0	0	0	0	0	0	0	0	0	0	1	0	0	0	0	0	0	0	0	0	0	0	0	0	0	0	0	0	1	0	0	0	0	0	0	0	0
Dierama pulcherrimum	0	0	0	0	0	0	0	0	0	0	0	0	0	0	0	0	0	0	0	0	0	0	0	0	0	0	0	0	0	0	0	0	0	0	0	0	0	0	0	0	1	0	0	0	0	0	0	0	0
Diervilla lonicera	2	0	0	0	34	0	0	0	0	0	0	0	0	0	1	0	0	0	0	0	0	0	21	0	0	0	0	0	0	0	0	0	0	0	0	17	0	2	0	0	1	0	0	10	2	33	1	0	0
Diervilla sessilifolia	0	0	0	0	3	0	0	0	0	0	0	0	0	0	0	0	0	0	0	0	0	0	0	0	0	0	0	0	0	0	0	0	0	0	0	0	0	0	0	0	0	0	0	0	0	0	0	0	0
Digitalis	0	3	0	0	4	0	0	0	0	0	0	0	0	0	1	0	23	0	0	0	1	0	1	0	0	0	0	10	1	0	0	0	1	0	0	0	0	1	0	1	7	0	0	0	0	0	1	0	0
Digitalis ferruginea	1	0	0	0	0	0	0	0	0	0	0	0	0	0	0	0	0	0	0	0	0	0	0	0	0	0	0	0	0	0	0	0	0	0	0	0	0	0	0	0	0	0	0	0	0	0	0	0	0
Digitalis grandiflora	0	0	0	0	3	0	0	0	0	0	0	0	0	0	0	0	0	0	0	0	0	0	1	0	0	0	0	0	0	0	0	0	0	0	0	0	0	0	0	0	0	0	0	0	0	0	0	0	0
Digitalis purpurea	0	0	0	0	1	0	0	0	0	0	0	0	0	0	3	1	8	0	0	0	0	0	0	0	0	0	0	1	2	0	0	0	0	0	1	0	0	0	0	1	0	0	0	0	0	0	0	0	0
Diospyros kaki	0	0	0	0	0	0	0	0	0	0	0	0	0	0	0	0	0	0	1	0	0	0	0	0	0	0	0	0	0	0	0	0	0	0	0	0	0	0	0	0	0	0	0	0	0	0	0	0	0
Diospyros virginiana	0	0	0	0	1	0	0	0	0	0	0	0	0	0	0	0	0	0	0	0	0	0	0	0	0	0	0	0	0	0	0	0	0	0	0	0	0	0	0	0	0	0	0	0	0	0	0	0	0
Dipsacus	2	0	0	3	21	1	1	0	2	5	0	0	0	0	1	0	0	0	0	0	12	1	24	1	0	0	0	0	0	0	0	0	3	0	1	7	0	5	0	0	1	0	0	2	0	12	0	0	0
Dipsacus fullonum	0	23	0	36	5	0	4	0	4	2	0	0	0	0	8	0	1	0	0	0	23	14	8	1	0	0	0	0	0	0	0	0	11	2	0	0	0	20	0	0	7	0	0	1	0	1	0	0	0
Dipsacus laciniatus	0	0	0	0	0	0	0	0	0	0	0	0	0	0	0	0	0	0	0	0	2	0	0	0	0	0	0	0	0	0	0	0	0	0	0	0	0	2	0	0	0	0	0	2	1	0	0	0	0
Dipsacus sylvestris	0	1	0	0	13	0	12	0	0	0	0	0	0	0	4	0	0	0	0	0	23	16	14	0	0	0	0	0	0	3	0	0	8	0	1	2	0	0	0	0	1	0	0	0	1	7	0	0	0
Disporum hookeri	0	0	0	0	0	0	0	0	0	0	0	0	0	0	0	0	0	0	0	0	0	0	0	0	0	0	0	1	2	0	0	0	0	0	0	0	0	0	0	0	0	0	0	0	0	0	0	0	0
Dodecatheon	0	0	0	1	0	0	0	0	0	0	0	0	0	0	0	0	1	0	0	0	1	0	0	0	0	0	0	14	3	0	0	0	0	1	0	0	0	0	0	2	3	0	0	0	0	0	0	0	0
Dodecatheon alpinum	0	0	0	0	0	0	0	0	0	0	0	0	0	0	0	0	0	0	0	0	0	0	0	0	0	0	0	11	1	0	0	0	0	0	0	0	0	0	0	1	0	0	0	0	0	0	0	0	0
Dodecatheon jeffreyi	0	0	0	1	0	0	0	0	0	0	0	0	0	0	0	0	0	0	0	0	0	0	0	0	0	0	0	15	201	0	0	0	0	0	0	0	0	0	0	0	0	0	0	0	0	0	0	0	0
Dodecatheon meadia	0	0	0	0	1	0	0	0	0	0	0	0	0	0	0	0	0	0	0	0	1	0	0	0	0	0	0	0	0	0	0	0	0	0	0	0	0	0	0	0	0	0	0	0	0	0	0	0	0
Dodecatheon pauciflorum	0	0	0	0	0	0	0	0	0	0	0	0	0	0	0	0	0	0	0	0	0	0	0	0	0	0	0	0	0	0	0	0	0	0	0	0	0	0	0	0	0	0	0	1	1	0	0	0	0
Dodecatheon pulchellum	0	0	0	0	0	0	0	0	0	0	0	0	0	0	0	0	0	0	0	0	1	0	0	0	0	0	0	0	0	0	0	0	0	0	0	0	0	0	0	0	0	0	0	0	0	0	0	0	0
Doellingeria umbellata	1	0	0	0	0	0	0	0	0	1	0	0	0	0	0	0	0	0	0	0	0	0	7	0	0	0	0	0	0	0	0	0	0	0	0	0	0	0	0	0	0	0	0	23	0	0	0	0	0
Downingia bacigalupii	0	0	0	0	0	0	0	0	0	0	0	0	0	0	0	0	0	0	0	0	0	0	0	0	0	0	0	0	0	0	0	0	0	0	0	0	0	0	0	0	0	0	0	0	0	0	0	0	0
Downingia elegans	0	0	0	0	0	0	0	0	0	0	0	0	0	0	0	0	0	0	0	0	0	0	0	0	0	0	0	0	5	0	0	0	0	0	0	0	0	0	0	0	0	0	0	0	0	0	0	0	0
Draba aurea	0	0	0	0	0	0	0	0	0	0	0	0	0	0	0	0	0	0	0	1	0	0	0	0	0	0	0	0	0	0	0	0	0	0	0	0	0	0	0	0	0	0	0	0	0	0	0	0	0
Dracocephalum parviflorum	0	0	0	0	0	0	1	0	0	0	0	0	0	0	3	0	0	0	0	0	0	0	0	0	0	0	0	0	0	0	0	0	0	0	0	0	0	2	0	0	0	0	0	3	1	0	0	0	0
Dryas	0	0	0	0	0	0	0	0	0	0	0	0	2	0	0	0	0	0	0	3	0	0	0	0	1	0	0	1	0	0	0	0	0	0	0	0	1	0	0	0	0	0	18	0	0	0	0	0	0
Dryas octapetala	0	0	0	0	0	0	0	0	0	0	0	0	0	0	0	0	0	0	0	0	0	0	0	0	0	0	0	0	0	1	0	0	0	0	0	0	0	0	0	0	0	0	1	0	0	0	0	0	0
Drymocallis	0	0	0	3	0	0	0	0	0	0	0	0	0	0	0	0	1	0	0	0	0	0	0	0	0	0	0	0	0	0	0	0	0	0	0	0	0	0	0	0	0	0	0	0	0	0	0	0	0
Drymocallis fissa	0	0	0	1	0	0	0	0	0	0	0	0	0	0	0	0	0	0	0	0	0	0	0	0	0	0	0	0	0	0	0	0	0	1	0	0	0	0	0	0	0	0	0	0	0	0	0	0	0
Drymocallis glandulosa	0	0	0	2	0	0	0	0	0	0	0	0	0	0	0	0	0	0	0	0	0	1	0	0	0	0	0	0	0	0	0	0	0	0	0	0	0	0	0	0	0	0	0	0	0	0	0	0	0
Dudleya	0	0	0	0	0	0	0	0	0	0	0	0	0	0	4	0	0	0	0	0	0	0	0	0	0	0	0	0	0	0	0	0	0	0	0	0	0	0	0	1	0	0	0	0	0	0	0	0	0
Dudleya caespitosa	0	0	0	0	0	0	0	6	0	0	0	0	0	0	2	0	0	0	0	0	0	0	0	0	0	0	0	0	0	0	0	0	0	0	0	0	0	0	0	0	0	0	0	0	0	0	0	0	0
Dudleya palmeri	0	0	0	0	0	0	0	0	0	0	0	0	0	0	0	0	4	0	0	0	0	0	0	0	0	0	0	0	0	0	0	0	0	0	0	0	0	0	0	1	0	0	0	0	0	0	0	0	0
Duranta	0	0	0	0	0	0	0	0	0	0	0	0	0	0	0	0	0	0	0	0	0	0	0	0	0	0	0	0	0	0	0	0	0	0	1	0	0	0	0	0	1	0	0	0	0	0	0	0	0
Duranta erecta	0	0	0	0	0	0	0	0	0	0	0	0	0	0	0	0	0	0	0	0	1	0	1	0	0	0	0	0	0	0	0	0	0	0	2	0	0	0	0	0	0	0	0	0	0	0	0	0	0
Duranta stenostachya	0	0	0	0	0	0	0	0	0	0	0	0	0	0	0	0	0	0	0	0	0	0	0	0	0	0	0	1	0	0	0	0	0	0	0	0	0	0	0	0	0	0	0	0	0	0	0	0	0
Echinacea	14	0	3	3	44	0	16	1	3	11	0	0	1	0	8	1	2	0	3	0	269	10	217	2	0	0	0	1	1	2	0	0	1	4	8	5	0	28	0	0	51	0	0	26	3	44	15	0	0
Echinacea angustifolia	0	0	1	0	1	0	0	0	0	0	0	0	0	0	0	0	0	0	0	0	4	0	5	0	0	0	0	0	0	0	0	0	0	0	2	0	0	0	0	0	0	0	0	0	0	0	0	0	0
Echinacea candensis	0	0	0	0	0	0	0	0	0	0	0	0	0	0	0	0	0	0	0	0	2	0	1	0	0	0	0	0	0	0	0	0	0	0	0	0	0	0	0	0	0	0	0	0	0	0	0	0	0
Echinacea laevigata	0	0	0	0	6	0	0	0	0	1	0	0	0	0	0	0	0	0	0	0	1	0	0	0	0	0	0	0	0	0	0	0	0	0	0	0	0	0	0	0	0	0	0	0	0	0	0	0	0
Echinacea pallida	0	0	3	0	2	0	0	0	0	0	0	0	0	0	0	0	0	0	1	0	9	0	3	0	0	0	0	0	0	0	0	0	0	0	6	0	0	0	0	0	0	0	0	0	0	0	0	0	2
Echinacea paradoxa	0	0	1	0	0	0	0	0	0	0	0	0	0	0	0	0	0	0	0	0	1	0	1	0	0	0	0	0	0	0	0	0	0	0	0	0	0	1	0	0	0	0	0	0	0	0	0	0	0
Echinacea purpurea	7	0	19	1	9	0	1	0	0	6	0	0	0	0	2	0	0	0	2	0	162	6	177	2	0	0	0	0	0	0	0	0	0	2	3	3	0	4	0	0	9	0	0	1	2	6	1	0	0
Echinacea tennesseensis	0	0	0	0	0	0	0	0	0	0	0	0	0	0	0	0	0	0	0	0	0	0	18	0	0	0	0	0	0	0	0	0	0	0	0	0	0	0	0	0	0	0	0	0	0	0	0	0	0
Echinocystis lobata	0	0	0	0	0	0	0	0	0	0	0	0	0	0	0	0	0	0	0	0	1	0	4	0	0	0	0	0	0	0	0	0	0	0	0	0	0	0	0	0	0	0	0	0	0	0	0	0	0
Echinops	1	0	0	2	9	0	1	0	0	0	0	0	0	0	0	0	1	0	0	0	2	3	12	0	0	0	0	0	0	0	0	0	0	1	0	5	0	5	0	0	3	0	1	10	2	1	1	0	0
Echinops bannaticus	0	0	0	0	2	0	0	0	0	0	0	0	0	0	0	0	0	0	0	0	2	0	1	0	0	0	0	1	0	0	0	0	0	1	0	0	0	0	0	0	1	0	0	0	0	0	1	0	0
Echinops ritro	0	0	0	0	3	0	0	1	0	0	0	0	0	0	0	0	0	0	0	0	8	0	10	0	0	0	0	0	1	0	0	0	0	0	0	2	0	2	0	0	0	0	1	0	0	0	0	0	0
Echium	0	0	0	0	1	0	0	0	0	0	0	0	0	0	2	0	0	0	0	0	0	0	0	0	0	0	0	5	0	0	0	0	1	0	0	0	0	0	0	0	0	0	0	0	0	0	0	0	0
Echium amoenum	0	0	0	0	0	0	0	0	0	0	0	0	0	0	0	0	0	0	0	0	0	0	0	0	0	0	0	0	0	0	0	0	1	0	0	0	0	0	0	0	0	0	0	0	0	0	0	0	0
Echium candicans	0	0	0	0	0	0	0	0	0	0	0	0	0	0	0	0	0	0	0	0	0	0	0	0	0	0	0	1	0	0	0	0	0	0	1	0	0	0	0	0	1	0	0	0	0	0	0	0	0
Echium vulgare	0	0	0	9	104	0	24	0	1	0	0	0	0	0	3	0	3	0	0	2	57	0	159	2	0	0	0	3	3	0	0	0	1	12	0	17	0	60	0	0	5	0	4	68	4	59	0	0	0
Echium wildpretii	0	0	0	0	0	0	0	0	0	0	0	0	0	0	0	0	0	0	0	0	0	0	0	0	0	0	0	0	0	0	0	0	0	0	0	0	0	0	0	0	1	0	0	0	0	0	0	0	0
Edgeworthia chrysantha	0	0	0	0	0	0	0	0	0	0	0	0	0	0	0	0	0	0	0	0	0	0	0	0	0	0	0	0	0	0	0	0	0	0	0	0	0	0	0	0	0	0	0	0	0	0	0	0	0
Elaeagnus	0	0	0	0	0	0	0	0	0	0	0	0	0	0	0	0	0	0	0	0	0	0	1	0	0	0	0	0	0	0	0	0	0	0	0	0	0	0	0	0	2	0	0	0	0	0	0	0	0
Elaeagnus angustifolium	0	0	0	0	0	0	0	0	0	0	0	0	0	0	0	0	0	0	0	0	0	0	1	0	0	0	0	0	0	0	0	0	0	0	0	0	0	0	0	0	0	0	0	0	0	0	0	0	0
Elaeagnus umbellata	1	0	1	0	1	0	0	0	0	0	0	0	0	0	0	0	0	0	0	0	0	0	3	0	0	0	0	0	0	0	0	0	0	0	0	0	0	0	0	0	0	0	0	0	0	0	0	0	0
Elliottia pyroliflora	0	0	0	0	0	0	0	0	0	0	0	0	0	0	0	0	2	0	0	0	0	0	0	0	0	0	0	0	0	0	0	0	0	0	0	0	0	0	0	0	0	0	0	0	0	0	0	0	0
Empetrum nigrum	0	0	0	0	0	0	0	0	0	0	0	0	0	0	0	0	0	0	0	0	0	0	0	0	0	0	0	0	0	0	0	0	0	0	0	0	0	0	0	0	1	0	0	0	0	0	0	0	0
Encelia californica	0	0	0	0	0	0	0	0	0	0	0	0	0	0	0	0	0	0	0	0	0	0	0	0	0	0	0	0	0	0	0	0	0	0	0	0	0	0	0	0	0	0	0	0	0	0	0	0	0
Engelmannia pinnatifida	0	0	0	0	0	0	0	0	0	0	0	0	0	0	0	0	0	0	1	0	0	0	0	0	0	0	0	0	0	0	0	0	0	0	2	0	0	0	0	0	0	0	0	0	0	0	0	0	0
Epigaea repens	0	0	0	0	1	0	0	0	0	0	0	0	0	0	0	0	0	0	0	0	0	0	0	0	0	0	0	0	0	0	0	0	0	0	0	0	0	0	0	0	0	0	0	29	0	1	0	0	0
Epilobium	0	0	1	16	0	0	1	0	17	0	0	0	0	0	1	0	10	0	0	1	1	1	1	1	0	0	0	1	2	0	0	0	1	0	0	3	0	3	0	0	0	0	0	0	11	21	0	0	0
Epilobium alpinum	0	0	0	0	0	0	0	0	0	0	0	0	0	0	0	0	0	0	0	0	0	0	0	0	0	0	0	0	1	0	0	0	0	0	0	0	0	0	0	0	0	0	0	0	0	0	0	0	0
Epilobium anagallidifolium	0	0	0	0	0	0	0	0	0	0	0	0	0	0	0	0	0	0	0	0	1	0	0	0	0	0	0	0	0	0	0	0	0	0	0	0	0	0	0	0	0	0	0	0	0	0	0	0	0
Epilobium angustifolium	0	0	0	30	0	0	0	0	3	0	0	0	0	0	0	1	92	0	0	6	2	0	0	1	0	0	0	33	28	0	0	0	0	14	0	0	0	1	0	71	0	0	3	7	1	1	0	0	0
Epilobium brachycarpum	0	0	0	0	0	0	0	0	0	0	0	0	0	0	0	0	0	0	0	0	0	0	0	0	0	0	0	0	0	0	0	0	0	0	0	0	0	0	0	0	0	0	0	0	0	0	0	0	0
Epilobium canum	0	0	0	0	0	0	0	0	0	0	0	0	0	0	0	0	0	0	0	0	0	0	0	0	0	0	0	0	0	0	0	0	0	0	0	0	0	0	0	0	0	0	0	0	0	1	0	0	0
Epilobium ciliatum	0	0	0	0	0	0	0	0	0	0	0	0	0	0	0	0	1	0	0	0	0	0	0	0	0	0	0	1	0	0	0	0	0	0	0	0	0	0	0	0	0	0	0	0	0	0	0	0	0
Epilobium hirsutum	0	0	0	0	0	0	0	0	0	0	0	0	0	0	0	0	0	0	0	0	0	0	0	0	0	0	0	0	0	0	0	0	0	0	0	0	0	0	0	0	0	0	0	1	0	0	0	0	0
Epilobium latifolium	0	0	0	0	0	0	0	0	0	0	0	0	3	0	0	0	3	0	0	7	0	0	0	0	19	3	0	1	5	0	0	0	0	3	0	0	0	0	0	0	0	0	9	0	0	0	0	0	0
Epilobium minutum	0	0	0	0	0	0	0	0	0	0	0	0	0	0	0	0	0	0	0	0	0	0	0	0	0	0	0	0	0	0	0	0	0	0	0	0	0	0	0	0	0	0	0	0	0	0	0	0	0
Epilobium parviflorum	0	0	0	38	0	0	0	0	0	0	0	0	4	0	0	3	62	0	0	37	0	0	0	16	38	11	0	3	11	0	0	0	0	5	0	1	0	0	0	0	0	0	38	0	0	0	0	0	0
Epipactis gigantea	0	0	0	0	0	0	0	0	0	0	0	0	0	0	0	0	0	0	0	0	0	0	0	0	0	0	0	0	0	0	0	0	0	0	0	0	0	0	0	0	0	0	0	0	0	0	0	0	0
Erechtites hieracifolia	0	0	0	0	0	0	0	0	0	0	0	0	0	0	0	0	0	0	0	0	0	0	3	0	0	0	0	0	0	0	0	0	0	0	0	0	0	0	0	0	0	0	0	0	0	0	0	0	0
Eremogone fendleri	0	0	0	0	0	0	0	0	0	0	0	0	0	0	0	0	0	0	0	0	0	0	0	0	0	0	0	0	0	0	0	0	0	0	1	0	0	0	0	0	0	0	0	0	0	0	0	0	0
Eremurus	0	0	0	0	0	0	0	0	0	0	0	0	0	0	0	0	0	0	0	0	0	2	0	0	0	0	0	0	0	0	0	0	0	0	0	0	0	0	0	0	0	0	0	0	0	0	0	0	0
Erica	0	0	0	0	9	0	0	0	0	0	0	0	0	0	0	0	1	0	0	0	3	0	1	0	0	0	0	8	1	0	0	0	0	0	0	2	0	0	0	0	0	0	0	3	0	0	0	0	0
Erica carnea	0	0	0	0	0	0	0	0	0	0	0	0	0	0	0	0	0	0	0	0	0	0	1	0	0	0	0	1	0	0	0	0	0	0	0	0	0	0	0	0	0	0	0	0	0	0	0	0	0
Erica x darleyensis	0	0	0	0	0	0	0	0	0	0	0	0	0	0	0	0	0	0	0	0	0	1	1	0	0	0	0	0	0	0	0	0	0	0	0	0	0	0	0	2	0	0	0	0	0	0	0	0	0
Ericaceae	0	0	0	12	1	0	0	0	0	0	0	0	0	0	0	1	1	0	0	0	1	1	4	0	0	0	0	5	2	0	0	0	0	1	0	0	0	0	1	2	0	0	5	1	1	1	0	0	0
Ericameria	0	0	0	7	0	0	0	0	0	0	0	0	0	0	1	0	0	0	1	0	3	7	1	0	0	0	0	1	0	2	0	0	0	1	0	0	0	0	0	0	9	0	0	0	0	0	0	0	0
Ericameria bloomeri	0	0	0	0	0	0	0	0	0	0	0	0	0	0	0	0	0	0	0	0	0	0	0	0	0	0	0	0	0	0	0	0	0	3	0	0	0	0	0	0	0	0	0	0	0	0	0	0	0
Ericameria ericoides	0	0	0	0	0	0	0	6	0	0	0	0	0	0	2	0	0	0	0	0	0	0	0	0	0	0	0	2	0	0	0	0	0	20	0	0	0	0	0	0	0	0	0	0	0	0	0	0	0
Ericameria nauseosa	0	1	0	8	0	0	0	0	0	0	0	0	0	0	10	1	0	0	0	0	1	24	0	1	0	0	0	0	0	1	0	0	0	3	0	0	0	0	0	0	7	0	1	0	0	0	0	0	0
Ericameria parryi	0	0	0	2	0	0	0	0	0	0	0	0	0	0	0	0	0	0	0	1	0	0	0	0	0	0	0	0	0	0	0	0	0	0	0	0	0	0	0	0	0	0	0	0	0	0	0	0	0
Ericameria suffruticosa	0	0	0	1	0	0	0	0	0	0	0	0	0	0	0	0	0	0	0	0	0	0	0	4	0	0	0	0	0	0	0	0	0	0	0	0	0	0	0	0	0	0	0	0	0	0	0	0	0
Erigeron	0	0	0	42	1	0	0	0	4	0	0	0	0	0	1	6	3	0	0	2	0	3	12	14	0	0	0	10	12	0	0	0	0	9	0	0	0	12	0	0	28	0	0	8	1	1	1	2	0
Erigeron aliceae	0	0	0	11	0	0	0	0	0	0	0	0	0	0	1	1	2	0	0	0	0	0	0	2	0	0	0	0	4	0	0	0	0	0	0	0	0	0	0	0	0	0	0	0	0	0	0	0	0
Erigeron annuus	0	0	0	0	0	0	0	0	0	1	0	0	0	0	0	0	0	0	0	0	1	0	5	0	0	0	0	0	0	0	0	0	0	0	0	1	0	0	0	0	0	0	0	0	0	1	0	0	0
Erigeron asperugineus	0	0	0	1	0	0	0	0	0	0	0	0	0	0	0	0	0	0	0	0	0	0	0	0	0	0	0	0	0	0	0	0	0	0	0	0	0	0	0	0	0	0	0	0	0	0	0	0	0
Erigeron corymbosus	0	0	0	3	0	0	0	0	0	0	0	0	0	0	0	0	0	0	0	0	0	0	0	0	0	0	0	0	1	0	0	0	0	0	0	0	0	0	0	0	0	0	0	0	0	0	0	0	0
Erigeron divergens	0	0	0	6	0	0	0	0	0	0	0	0	0	0	0	0	0	0	0	0	0	0	0	1	0	0	0	0	0	0	0	0	0	0	0	0	0	0	0	0	1	0	0	0	0	0	0	0	0
Erigeron filifolius	0	0	0	3	0	0	0	0	0	0	0	0	0	0	0	0	0	0	0	0	0	0	0	1	0	0	0	0	0	0	0	0	0	0	0	0	0	0	0	0	1	0	0	0	0	0	0	0	0
Erigeron foliosus	0	0	0	51	0	0	0	0	0	0	0	0	0	0	0	0	0	0	0	0	0	0	0	0	0	0	0	5	57	0	0	0	0	0	0	0	0	0	0	0	2	0	0	0	0	0	0	0	0
Erigeron glabellus	0	0	0	0	0	0	0	0	0	0	0	0	0	0	0	0	0	0	0	0	0	0	0	0	0	0	0	0	0	0	0	0	0	0	0	0	0	0	0	0	0	0	0	1	0	0	0	0	0
Erigeron glaucus	0	0	0	0	0	0	0	0	0	0	0	0	0	0	0	0	0	0	0	0	0	0	0	0	0	0	0	6	0	0	0	0	0	2	0	0	0	0	0	0	0	0	0	0	0	0	0	0	0
Erigeron linearis	0	0	0	1	0	0	0	0	0	0	0	0	0	0	0	0	0	0	0	0	0	0	0	0	0	0	0	0	1	0	0	0	0	0	0	0	0	0	0	0	0	0	0	0	0	0	0	0	0
Erigeron melanocephalus	0	0	0	0	0	0	0	0	0	0	0	0	0	0	0	2	0	0	0	0	0	0	0	0	0	0	0	0	0	0	0	0	0	0	0	0	0	0	0	0	0	0	1	0	0	0	0	0	0
Erigeron peregrinus	0	0	0	13	0	0	0	0	1	0	0	0	0	0	0	0	0	0	0	0	0	0	0	2	0	0	0	0	0	0	0	0	0	0	0	0	0	0	0	0	2	0	0	0	0	0	0	0	0
Erigeron philadelphicus	0	0	0	0	1	0	0	0	0	2	0	0	0	0	0	0	0	0	0	0	0	0	0	0	0	0	0	0	0	0	0	0	0	0	0	0	0	0	0	0	0	0	0	0	0	0	0	0	0
Erigeron poliospermus	0	0	0	2	0	0	0	0	0	0	0	0	0	0	0	0	0	0	0	0	0	0	0	3	0	0	0	0	0	0	0	0	0	0	0	0	0	0	0	0	1	0	0	0	0	0	0	0	0
Erigeron pulchellus	0	0	0	0	0	0	0	0	0	0	0	0	0	0	0	0	0	0	0	0	0	0	1	0	0	0	0	0	0	0	0	0	0	0	0	0	0	0	0	0	0	0	0	0	0	0	0	0	0
Erigeron quercifolius	0	0	0	0	0	0	0	0	0	0	0	0	0	0	0	0	0	0	0	0	0	0	1	0	0	0	0	0	0	0	0	0	0	0	0	0	0	0	0	0	0	0	0	0	0	0	0	0	0
Erigeron speciosus	0	1	0	14	0	0	0	0	0	0	0	0	0	0	0	0	1	0	0	0	0	0	0	4	0	0	0	7	2	0	0	0	0	0	0	0	0	1	0	2	2	0	0	0	0	0	0	0	0
Erigeron strigosus	0	0	0	0	0	0	0	0	0	0	0	0	0	0	0	0	0	0	0	0	0	0	1	0	0	0	0	0	0	0	0	0	0	0	0	0	0	0	0	0	0	0	0	0	0	0	0	0	0
Eriobotrya japonica	0	0	0	0	0	0	0	0	0	0	0	0	0	0	0	0	0	0	0	0	0	0	1	0	0	0	0	0	0	0	0	0	0	0	0	0	0	0	0	0	0	0	0	0	0	0	0	0	0
Eriocapitella vitifolia	0	0	0	0	0	0	0	0	0	0	0	0	0	0	0	0	0	0	0	0	0	0	1	0	0	0	0	0	0	0	0	0	0	0	0	0	0	0	0	0	0	0	0	0	0	0	0	0	0
Eriodictyon	0	0	0	0	0	0	0	0	0	0	0	0	0	0	4	0	0	0	0	0	0	0	0	1	0	0	0	8	1	0	0	0	0	0	0	0	0	0	0	0	0	0	0	0	0	0	0	0	0
Eriodictyon californicum	0	0	0	0	0	0	0	26	0	0	0	0	0	0	0	0	0	0	0	0	0	0	0	0	0	0	0	74	0	0	0	0	0	0	0	0	0	0	0	0	0	0	0	0	0	0	0	0	0
Eriodictyon crassifolium	0	0	0	0	0	0	0	0	0	0	0	0	0	0	1	0	0	0	0	0	0	0	0	0	0	0	0	0	0	0	0	0	0	0	0	0	0	0	0	0	0	0	0	0	0	0	0	0	0
Eriogonum	0	0	0	7	0	0	0	0	1	0	0	0	0	0	11	0	1	3	0	0	0	1	0	1	0	0	0	0	1	0	0	0	0	4	5	0	0	2	0	0	1	0	0	0	0	0	0	0	0
Eriogonum compositum	0	0	0	29	0	0	0	0	0	0	0	0	0	0	1	0	0	0	0	0	0	0	0	0	0	0	0	16	42	0	0	0	0	0	0	0	0	0	0	0	0	0	0	0	0	0	0	0	0
Eriogonum elatum	0	0	0	6	0	0	0	0	0	0	0	0	0	0	0	0	0	0	0	0	0	11	0	0	0	0	0	0	0	0	0	0	0	1	0	0	0	0	0	1	0	0	0	0	0	0	0	0	0
Eriogonum fasciculatum	0	0	0	0	0	0	0	0	0	0	0	0	0	0	0	0	0	0	0	0	0	0	0	0	0	0	0	1	0	0	0	0	0	0	0	0	0	0	0	0	0	0	0	0	0	0	0	0	0
Eriogonum flavum	0	0	0	0	0	0	0	0	0	0	0	0	0	0	1	0	0	0	0	0	0	1	0	0	0	0	0	0	0	0	0	0	0	0	0	0	0	0	0	0	0	0	0	0	0	0	0	0	0
Eriogonum heracleoides	0	0	0	8	0	0	0	0	8	0	0	0	0	0	0	0	1	0	0	0	3	8	0	0	0	0	0	0	0	0	0	0	0	0	0	0	0	1	0	0	1	0	0	0	0	0	0	0	0
Eriogonum latifolium	0	0	0	0	0	0	0	0	0	0	0	0	0	0	0	0	0	0	0	0	0	0	0	0	0	0	0	1	0	0	0	0	0	44	0	0	0	0	0	8	0	0	0	0	0	0	0	0	0
Eriogonum microthecium	0	0	0	0	0	0	0	0	0	0	0	0	0	0	0	0	0	0	0	0	0	0	0	0	0	0	0	0	0	0	0	0	0	0	0	0	0	0	0	0	1	0	0	0	0	0	0	0	0
Eriogonum niveum	0	0	0	1	0	0	0	0	0	0	0	0	0	0	0	0	0	0	0	0	0	1	0	0	0	0	0	0	0	0	0	0	0	0	0	0	0	0	0	0	0	0	0	0	0	0	0	0	0
Eriogonum nodosum	0	0	0	0	0	0	0	0	1	0	0	0	0	0	0	0	0	0	0	0	0	0	0	0	0	0	0	0	0	0	0	0	0	0	0	0	0	0	0	0	0	0	0	0	0	0	0	0	0
Eriogonum nudum	0	0	0	5	0	0	0	0	0	0	0	0	0	0	0	0	8	0	0	0	0	0	0	0	0	0	0	0	12	0	0	0	0	4	0	0	0	0	0	0	0	0	0	0	0	0	0	0	0
Eriogonum nudum var. auriculatum	0	0	0	0	0	0	0	0	0	0	0	0	0	0	0	0	0	0	0	0	0	0	0	0	0	0	0	0	0	0	0	0	0	0	0	0	0	0	0	0	0	0	0	0	0	0	0	0	0
Eriogonum nudum var. decurrens	0	0	0	0	0	0	0	0	0	0	0	0	0	0	0	0	0	0	0	0	0	0	0	0	0	0	0	0	0	0	0	0	0	0	0	0	0	0	0	0	0	0	0	0	0	0	0	0	0
Eriogonum palmerianum	0	0	0	0	0	0	0	0	0	0	0	0	0	0	0	0	0	0	0	0	0	0	0	0	0	0	0	0	0	0	0	0	0	0	0	0	0	0	0	0	0	0	0	0	0	0	0	0	0
Eriogonum parvifolium	0	0	0	0	0	0	0	0	0	0	0	0	0	0	0	0	0	0	0	0	0	0	0	0	0	0	0	0	0	0	0	0	0	0	0	0	0	0	0	0	0	0	0	0	0	0	0	0	0
Eriogonum pulcherrimum	0	0	0	0	0	0	0	0	0	0	0	0	0	0	0	0	0	0	0	0	0	0	0	0	0	0	0	0	0	0	0	0	0	0	0	0	0	0	0	0	0	0	0	0	0	0	0	0	0
Eriogonum sphaerocephalum	0	0	0	2	0	0	0	0	0	0	0	0	0	0	0	0	0	0	0	0	0	0	0	0	0	0	0	0	0	0	0	0	0	0	0	0	0	0	0	0	0	0	0	0	0	0	0	0	0
Eriogonum thymoides	0	0	0	0	0	0	0	0	0	0	0	0	0	0	0	0	0	0	0	0	0	0	0	1	0	0	0	0	0	0	0	0	0	0	0	0	0	0	0	0	0	0	0	0	0	0	0	0	0
Eriogonum umbellatum	0	0	0	11	0	0	0	0	2	0	0	0	0	0	0	0	15	0	0	0	0	1	0	0	0	0	0	1	3	0	0	0	1	0	0	0	0	1	0	0	3	0	0	0	0	0	0	0	0
Eriophyllum confertiflorum	0	0	0	0	0	0	0	0	1	0	0	0	0	0	0	0	0	0	0	0	0	0	0	0	0	0	0	2	0	0	0	0	0	0	0	0	0	0	0	0	0	0	0	0	0	0	0	0	0
Eriophyllum lanatum	0	0	0	45	0	0	0	0	0	0	0	0	0	0	0	0	6	0	0	0	0	0	0	0	0	0	0	10	52	0	0	0	0	0	0	0	0	0	0	1	1	0	0	0	0	0	0	0	0
Eriophyllum staechadifolium	0	0	0	0	0	0	0	2	0	0	0	0	0	0	0	0	0	0	0	0	0	0	0	0	0	0	0	12	0	0	0	0	0	10	0	0	0	0	0	0	0	0	0	0	0	0	0	0	0
Eriostemon	0	0	0	0	0	0	0	0	0	0	0	0	0	0	0	0	0	0	0	0	0	0	0	0	0	0	0	2	0	0	0	0	0	0	0	0	0	0	0	0	0	0	0	0	0	0	0	0	0
Eritrichium	0	0	0	0	0	0	0	0	0	0	0	0	0	0	0	0	0	0	0	1	0	0	0	0	0	0	0	0	0	0	0	0	0	0	0	0	0	0	0	0	0	0	1	0	0	0	0	0	0
Erodium botrys	0	0	0	0	0	0	0	0	0	0	0	0	0	0	0	0	0	0	0	0	0	0	0	0	0	0	0	0	0	0	0	0	0	0	0	0	0	0	0	0	0	0	0	0	0	0	0	0	0
Erodium cicutarium	0	0	0	0	0	0	0	0	0	0	0	0	0	0	0	0	0	0	0	0	0	1	0	0	0	0	0	1	0	0	0	0	0	0	0	0	0	0	0	0	0	0	0	0	0	0	0	0	0
Erthranthe moschata	0	0	0	2	0	0	0	0	0	0	0	0	0	0	0	0	0	0	0	0	0	0	0	0	0	0	0	0	0	0	0	0	0	0	0	0	0	0	0	0	0	0	0	0	0	0	0	0	0
Eruca	0	0	0	0	0	0	0	0	0	0	0	0	0	0	0	0	0	0	0	0	0	0	1	0	0	0	0	0	0	0	0	0	0	0	0	0	0	0	0	0	0	0	0	0	0	0	0	0	0
Eruca vesicaria	0	0	0	0	0	0	0	0	0	0	0	0	0	0	2	0	1	0	0	0	0	0	0	0	0	0	0	0	0	0	0	0	0	0	0	0	0	0	0	0	2	0	0	0	0	0	0	0	0
Eryngium	0	0	0	0	1	0	0	0	0	0	0	0	2	0	1	0	1	0	1	0	3	3	5	0	0	0	0	1	1	0	0	0	1	1	1	0	0	1	0	0	3	0	0	0	1	0	0	0	0
Eryngium alpinum	0	0	0	0	0	0	0	0	0	0	0	0	0	0	0	0	0	0	0	0	0	0	1	0	0	0	0	0	0	0	0	0	0	0	0	0	0	0	0	0	0	0	0	0	0	0	0	0	0
Eryngium caucasicum	0	0	0	0	0	0	0	0	0	0	0	0	0	0	0	0	0	0	0	0	0	0	0	0	0	0	0	0	0	0	0	0	1	0	0	0	0	0	0	0	0	0	0	0	0	0	0	0	0
Eryngium cuneifolium	0	0	0	0	0	0	0	0	0	0	0	0	0	0	0	0	0	0	0	0	0	0	0	0	0	0	0	0	0	0	0	0	0	0	1	0	0	0	0	0	0	0	0	0	0	0	0	0	0
Eryngium giganteum	0	0	0	0	0	0	0	0	0	0	0	0	0	0	0	0	0	0	0	0	0	0	1	0	0	0	0	0	0	0	0	0	0	0	0	0	0	0	0	0	0	0	0	0	0	0	0	0	0
Eryngium leavenworthii	0	0	0	0	0	0	0	0	0	0	0	0	0	0	0	0	0	0	1	0	0	0	0	0	0	0	0	0	0	0	0	0	0	0	0	0	0	0	0	0	0	0	0	0	0	0	0	0	0
Eryngium maritimum	0	0	0	0	1	0	0	0	0	0	0	0	0	0	0	0	0	0	0	0	12	0	5	0	0	0	0	0	0	0	0	0	0	0	0	0	0	3	0	0	0	0	0	0	0	0	0	0	0
Eryngium ovinum	0	0	0	0	0	0	0	0	0	0	0	0	0	0	0	0	0	0	0	0	0	0	2	0	0	0	0	0	0	0	0	0	0	0	0	0	0	0	0	0	0	0	0	0	0	0	0	0	0
Eryngium x zabelii	0	0	0	0	0	0	0	0	0	0	0	0	0	0	0	0	0	0	0	0	0	0	0	0	0	0	0	0	1	0	0	0	0	0	0	0	0	0	0	0	0	0	0	0	0	0	0	0	0
Eryngium yuccifolium	1	0	1	0	0	0	0	0	0	0	0	0	0	0	0	0	0	0	1	0	5	0	2	0	0	0	0	0	0	0	0	0	0	0	1	0	0	0	0	0	0	0	0	0	0	0	0	0	0
Erysimum	0	0	0	0	0	0	0	0	0	0	0	0	0	0	1	0	0	0	0	0	0	3	0	0	0	0	0	1	0	1	0	0	0	0	0	0	0	0	0	0	1	0	0	0	0	0	0	0	0
Erysimum ammophilum	0	0	0	0	0	0	0	0	0	0	0	0	0	0	0	0	0	0	0	0	0	0	0	0	0	0	0	0	0	0	0	0	0	0	0	0	0	0	0	0	0	0	0	0	0	0	0	0	0
Erysimum asperum	0	0	0	2	0	0	0	0	0	0	0	0	0	0	0	0	1	0	0	0	0	0	0	0	0	0	0	0	3	0	0	0	0	0	0	0	0	0	0	0	0	0	0	0	0	0	0	0	0
Erysimum capitatum	0	2	0	0	0	0	0	0	0	0	0	0	0	0	0	0	0	0	0	0	4	0	0	1	0	0	0	0	1	0	0	0	0	0	0	0	0	0	0	0	3	0	0	0	0	0	0	0	0
Erysimum cheiri	0	0	0	0	0	0	0	0	0	0	0	0	0	0	0	0	0	0	0	0	0	1	0	0	0	0	0	0	0	0	0	0	0	0	0	0	0	0	0	0	0	0	0	0	0	0	0	0	0
Erysimum concinnum	0	0	0	0	0	0	0	0	0	0	0	0	0	0	0	0	0	0	0	0	0	0	0	0	0	0	0	0	0	0	0	0	0	0	0	0	0	0	0	0	0	0	0	0	0	0	0	0	0
Erysimum occidentale	0	0	0	0	0	0	0	0	0	0	0	0	0	0	0	0	0	0	0	0	0	0	0	0	0	0	0	0	0	0	0	0	0	0	0	0	0	0	0	0	0	0	0	0	0	0	0	0	0
Erysimum teretifolium	0	0	0	0	0	0	0	0	0	0	0	0	0	0	0	0	0	0	0	0	0	0	0	0	0	0	0	2	0	0	0	0	0	0	0	0	0	0	0	0	0	0	0	0	0	0	0	0	0
Erythranthe guttata	0	0	0	2	0	0	0	0	0	0	0	0	0	0	0	0	0	0	0	0	0	0	0	0	0	0	0	0	2	0	0	0	0	0	0	0	0	0	0	0	0	0	0	0	0	0	0	0	0
Erythranthe lewisii	0	0	0	1	0	0	0	0	0	0	0	0	0	0	0	0	0	0	0	0	0	0	0	0	0	0	0	1	0	0	0	0	0	1	0	0	0	0	0	0	0	0	0	0	0	0	0	0	0
Erythronium	0	0	0	0	0	0	0	0	0	0	0	0	0	0	0	0	0	0	0	0	1	0	1	0	0	0	0	0	0	0	0	0	0	0	0	0	0	0	0	0	0	0	0	0	0	0	0	0	0
Erythronium americanum	0	0	0	0	18	0	0	0	0	0	0	0	0	0	0	0	0	0	0	0	0	0	36	0	0	0	0	0	0	0	0	0	0	0	0	0	0	1	0	0	0	0	0	2	0	3	0	0	0
Erythronium grandiflorum	0	0	0	0	0	0	0	0	0	0	0	0	0	0	0	0	0	0	0	0	0	0	0	0	0	0	0	0	0	0	0	0	0	0	0	0	0	0	0	0	2	0	0	0	0	0	0	0	0
Escallonia	0	0	0	0	0	0	0	0	0	0	0	0	0	0	0	0	0	0	0	0	0	0	0	0	0	0	0	1	0	0	0	0	0	0	0	0	0	0	0	0	1	0	0	0	0	0	0	0	0
Escallonia fradesii	0	0	0	0	0	0	0	0	0	0	0	0	0	0	0	0	3	0	0	0	0	0	0	0	0	0	0	0	0	0	0	0	0	0	0	0	0	0	0	0	1	0	0	0	0	0	0	0	0
Eschscholzia	0	0	0	0	0	0	0	0	0	0	0	0	0	0	0	0	0	1	0	0	0	0	0	0	0	0	0	0	0	0	0	0	0	0	0	0	0	0	0	0	0	0	0	0	0	0	0	0	0
Eschscholzia californica	0	0	0	0	0	0	0	6	0	0	1	0	0	0	10	0	2	87	0	0	1	0	0	0	0	0	0	0	2	1	0	0	0	32	1	0	0	1	0	0	9	0	0	0	0	0	0	0	0
Etlingera elatior	0	0	0	0	0	0	0	0	0	0	0	0	0	0	0	0	0	0	0	0	1	0	3	0	0	0	0	0	0	0	0	0	0	0	0	0	0	0	0	0	0	0	0	0	0	0	0	0	0
Eucalyptus	0	0	0	0	0	0	0	0	0	0	0	0	0	0	0	0	0	0	0	0	0	0	0	0	0	0	0	1	0	0	0	0	0	0	0	0	0	0	0	0	0	0	0	0	0	0	0	0	0
Eucephalus ledophyllus	0	0	0	42	0	0	0	0	0	0	0	0	0	0	0	1	0	0	0	0	0	1	0	7	0	0	0	6	13	0	0	0	0	5	0	0	0	2	0	0	1	0	0	0	0	0	0	0	0
Euonymus japonicus	0	0	0	0	0	0	0	0	0	0	0	0	0	0	0	0	0	0	0	0	0	0	2	0	0	0	0	0	0	0	0	0	0	0	0	0	0	0	0	0	0	0	0	0	0	0	0	0	0
Eupatoriadelphus maculatus	0	0	0	0	0	0	0	0	0	0	0	0	0	0	0	0	0	0	0	0	0	0	0	0	0	0	0	0	0	0	0	0	0	0	0	0	0	0	0	0	0	0	0	0	0	8	0	0	0
Eupatorium	35	0	0	0	6	0	5	0	0	6	0	0	0	0	0	0	0	0	1	0	33	40	84	0	0	0	0	0	0	0	0	0	0	0	0	7	0	44	0	0	14	0	0	30	9	4	1	0	0
Eupatorium album	0	0	0	0	0	0	0	0	0	0	0	0	0	0	0	0	0	0	0	0	0	0	0	0	0	0	0	0	0	0	0	0	0	0	0	0	0	0	0	0	0	0	0	0	1	0	0	0	0
Eupatorium altissimum	2	0	0	0	0	0	0	0	0	0	0	0	0	0	0	0	0	0	0	0	2	0	2	0	0	0	0	0	0	0	0	0	0	0	0	0	0	0	0	0	0	0	0	0	0	0	0	0	0
Eupatorium hyssopifolium	0	0	0	0	0	0	0	0	0	0	0	0	0	0	0	0	0	0	1	0	0	0	0	0	0	0	0	0	0	0	0	0	0	0	0	0	0	0	0	0	0	0	0	0	0	0	0	0	0
Eupatorium mohrii	0	0	0	0	0	0	0	0	0	0	0	0	0	0	0	0	0	0	0	0	0	0	1	0	0	0	0	0	0	0	0	0	0	0	0	0	0	0	0	0	0	0	0	0	0	0	0	0	0
Eupatorium perfoliatum	2	0	0	0	0	0	0	0	0	5	0	0	0	0	0	0	0	0	0	0	4	0	5	0	0	0	0	0	0	0	0	0	0	0	0	0	0	1	0	0	0	0	0	6	6	4	0	0	0
Eupatorium purpureum	1	0	0	0	0	0	0	0	0	0	0	0	0	0	0	0	0	0	0	0	0	0	0	0	0	0	0	0	0	0	0	0	0	0	0	0	0	0	0	0	0	0	0	0	0	0	0	0	0
Eupatorium serotinum	2	0	0	0	0	0	0	0	0	0	0	0	0	0	0	0	0	0	0	0	1	0	13	0	0	0	0	0	0	0	0	0	0	0	0	0	0	0	0	0	0	0	0	0	0	0	0	0	0
Euphorbia	0	0	0	0	0	0	0	0	0	0	0	0	0	0	0	0	0	0	1	0	0	0	0	0	0	0	0	0	0	0	0	0	0	0	0	0	0	0	0	0	0	0	0	0	1	0	0	0	0
Euphorbia bicolor	0	0	0	0	0	0	0	0	0	0	0	0	0	0	0	0	0	0	0	0	0	0	0	0	0	0	0	0	0	0	0	0	0	0	0	0	0	0	0	0	1	0	0	0	0	0	0	0	0
Euphorbia corollata	0	0	1	0	0	0	0	0	0	0	0	0	0	0	0	0	0	0	0	0	0	0	0	0	0	0	0	0	0	0	0	0	0	0	0	0	0	0	0	0	0	0	0	0	0	0	0	0	0
Euphorbia esula	2	0	0	0	0	0	0	0	0	0	0	0	0	0	0	0	0	0	0	0	7	0	0	1	0	0	0	0	0	0	0	0	0	0	0	0	0	0	0	0	0	0	0	1	1	0	0	0	0
Euphorbia marginata	0	0	0	0	0	0	0	0	0	0	0	0	0	0	0	0	0	0	0	0	0	0	0	0	0	0	0	0	0	0	0	0	6	0	0	0	0	0	0	0	0	0	0	0	0	0	0	0	0
Euphrasia	0	0	0	0	0	0	0	0	0	0	0	0	0	0	0	0	0	0	0	0	0	0	8	0	0	0	0	0	0	0	0	0	0	0	0	0	0	0	1	0	0	0	0	1	0	0	0	0	0
Euphrasia officinalis	0	0	0	0	0	0	0	0	0	0	0	0	0	0	0	0	0	0	0	0	0	0	0	0	0	0	0	0	0	0	0	0	0	0	0	0	0	0	0	0	0	0	0	0	0	0	0	0	0
Eurybia	0	0	0	2	0	0	0	0	0	0	0	0	0	0	0	0	0	0	0	0	0	0	0	0	0	0	0	0	2	0	0	0	0	0	0	0	0	0	0	0	3	0	0	0	0	1	0	0	0
Eurybia chlorolepis	0	0	0	1	0	0	0	0	0	0	0	0	0	0	0	0	0	0	0	0	0	0	0	0	0	0	0	0	0	0	0	0	0	0	0	0	0	0	0	0	0	0	0	0	0	0	0	0	0
Eurybia conspicua	0	0	0	1	0	0	0	0	1	0	0	0	0	0	0	1	2	0	0	0	0	0	0	2	0	0	0	1	0	0	0	0	0	0	0	0	0	0	0	1	0	0	0	0	0	0	0	0	0
Eurybia divaricata	0	0	0	0	0	0	0	0	0	0	0	0	0	0	0	0	0	0	0	0	0	0	18	0	0	0	0	0	0	0	0	0	0	0	0	0	0	0	0	0	0	0	0	0	0	4	0	0	0
Eurybia glauca	0	0	0	1	0	0	0	0	0	0	0	0	0	0	0	0	1	0	0	0	1	0	0	1	0	0	0	0	1	0	0	0	0	0	0	0	0	0	0	0	0	0	0	0	0	0	0	0	0
Eurybia integrifolia	0	0	0	2	0	0	0	0	0	0	0	0	0	0	0	0	0	0	0	0	0	0	0	0	0	0	0	0	0	0	0	0	0	0	0	0	0	0	0	0	1	0	0	0	0	0	0	0	0
Eurybia macrophylla	0	0	0	0	1	0	0	0	0	0	0	0	0	0	0	0	0	0	0	0	0	0	1	0	0	0	0	0	0	0	0	0	0	0	0	0	0	0	0	0	0	0	0	2	0	1	0	0	0
Euthamia	0	0	0	0	0	0	0	0	0	0	0	0	0	0	0	0	0	0	0	0	0	0	0	0	0	0	0	0	0	0	0	0	0	0	0	0	0	0	0	0	0	0	0	0	1	0	0	0	0
Euthamia caroliniana	0	0	0	0	0	0	0	0	0	0	0	0	0	0	0	0	0	0	0	0	19	0	4	0	0	0	0	0	0	0	0	0	0	0	0	0	0	0	0	0	0	0	0	0	0	0	0	0	0
Euthamia graminifolia	3	0	0	0	0	0	0	0	0	1	0	0	0	0	0	0	0	0	0	0	1	0	146	0	0	0	0	0	0	0	0	0	0	0	0	0	0	5	0	0	0	0	0	8	2	1	0	0	0
Euthamia occidentalis	0	0	0	0	0	0	0	0	0	0	0	0	0	0	0	0	0	0	0	0	0	0	0	0	0	0	0	0	0	0	0	0	0	2	0	0	0	0	0	0	0	0	0	0	0	0	0	0	0
Eutrochium	4	0	0	0	0	0	0	0	0	0	0	0	0	0	0	0	0	0	0	0	1	0	3	0	0	0	0	0	0	0	0	0	0	0	0	1	0	1	0	0	2	0	0	0	0	0	0	0	0
Eutrochium dubium	0	0	0	0	0	0	0	0	0	0	0	0	0	0	0	0	0	0	0	0	0	0	2	0	0	0	0	0	0	0	0	0	0	0	0	0	0	0	0	0	0	0	0	4	0	0	0	0	0
Eutrochium maculatum	46	0	0	0	46	0	30	0	0	33	0	0	0	0	0	3	0	0	0	0	109	0	447	0	0	0	0	0	0	0	0	0	0	0	0	29	0	57	2	0	3	0	0	178	34	141	1	0	0
Eutrochium purpureum	29	0	0	0	0	0	0	0	0	0	0	0	0	0	1	1	0	0	0	0	0	0	6	0	0	0	0	0	0	0	0	0	0	0	0	0	0	0	0	0	0	0	0	1	1	1	0	0	0
Eysenhardtia texana	0	0	0	0	0	0	0	0	0	0	0	0	0	0	0	0	0	0	0	0	0	0	0	0	0	0	0	0	0	0	0	0	0	0	1	0	0	0	0	0	0	0	0	0	0	0	0	0	0
Fabaceae	0	0	1	1	2	0	1	0	1	0	0	0	0	0	2	0	0	0	0	0	2	1	2	0	0	0	0	0	0	2	0	0	2	1	2	0	0	1	0	0	1	1	2	2	0	1	0	0	0
Fagopyrum esculentum	0	0	0	6	4	0	0	0	1	0	0	0	0	0	0	0	0	0	0	0	8	1	27	0	0	0	0	0	1	0	0	0	1	0	0	1	0	12	0	0	2	0	0	4	4	2	0	0	0
Fallopia japonica	0	0	0	0	0	0	0	0	0	0	0	0	0	0	0	0	0	0	0	0	0	0	0	0	0	0	0	0	0	0	0	0	0	0	0	0	0	0	0	0	0	0	0	1	0	0	0	0	0
Fallopia scandens	0	0	0	0	0	0	0	0	0	0	0	0	0	0	0	0	0	0	0	0	0	0	1	0	0	0	0	0	0	0	0	0	0	0	0	0	0	0	1	0	0	0	0	0	0	0	0	0	0
Fendlera	0	0	0	0	0	0	0	0	0	0	0	0	0	0	0	0	0	0	0	0	0	1	0	0	0	0	0	0	0	0	0	0	0	0	0	0	0	0	0	0	0	0	0	0	0	0	0	0	0
Filipendula ulmaria	0	0	0	0	1	0	0	0	0	0	0	0	0	0	0	0	0	0	0	0	0	0	0	0	0	0	0	0	0	0	0	0	0	0	0	0	0	0	0	0	0	0	0	0	3	0	0	0	0
Foeniculum vulgare	0	0	0	1	0	0	0	0	0	0	0	0	0	0	0	0	0	0	0	0	0	0	0	0	0	0	0	0	0	0	0	0	0	0	0	0	0	0	0	0	0	0	0	0	0	0	0	0	0
Forsythia	0	0	0	0	1	0	0	0	0	0	0	0	0	0	0	0	0	0	0	0	0	1	1	0	0	0	0	0	0	0	0	0	1	0	0	0	0	0	0	0	0	0	0	0	0	0	0	0	0
Fragaria	0	0	0	0	1	0	0	0	0	0	0	0	0	0	0	0	1	0	0	0	0	0	11	0	0	0	0	0	0	0	0	0	0	0	0	1	0	0	0	0	1	0	0	0	1	3	0	0	0
Fragaria × ananassa	0	0	0	0	0	0	0	0	0	0	0	0	0	0	2	0	33	0	0	0	0	0	1	0	0	0	0	24	193	0	0	0	0	2	0	0	0	59	0	0	0	0	0	0	0	0	0	0	0
Fragaria virginiana	1	0	0	0	0	0	0	0	0	0	0	0	0	0	0	0	0	0	0	0	0	0	0	0	0	0	0	0	2	0	0	0	0	0	0	0	0	0	0	0	0	0	0	1	0	0	0	0	0
Frangula alnus	0	0	0	0	6	0	0	0	0	0	0	0	0	0	0	0	0	0	0	0	0	0	2	0	0	0	0	0	0	0	0	0	0	0	0	0	0	1	0	0	1	0	0	0	0	7	0	0	0
Frangula californica	0	0	0	0	0	0	0	4	0	0	0	0	0	0	0	0	1	0	0	0	0	0	0	0	0	0	0	4	0	0	0	0	0	0	0	0	0	0	0	2	0	0	0	0	0	0	0	0	0
Frankenia salina	0	0	0	0	0	0	0	0	0	0	0	0	0	0	0	0	0	0	0	0	0	0	0	0	0	0	0	0	0	0	0	0	0	0	1	0	0	0	0	0	0	0	0	0	0	0	0	0	0
Frasera	0	0	0	1	0	0	0	0	1	0	0	0	0	0	0	0	0	0	0	0	0	2	0	1	0	0	0	0	1	0	0	0	1	0	0	0	0	0	0	0	1	2	0	0	0	0	0	0	0
Frasera albicaulis	0	0	0	4	0	0	0	0	2	0	0	0	0	0	0	0	0	0	0	0	0	0	0	1	0	0	0	0	0	0	0	0	0	0	0	0	0	0	0	0	0	0	0	0	0	0	0	0	0
Frasera caroliniensis	0	0	0	0	0	0	0	0	0	0	0	0	0	0	0	0	0	0	0	0	0	0	1	0	0	0	0	0	0	0	0	0	0	0	0	0	0	0	0	0	0	0	0	0	0	0	0	0	0
Frasera fastigiata	0	0	0	4	0	0	0	0	0	0	0	0	0	0	0	0	0	0	0	0	0	0	0	0	0	0	0	0	1	0	0	0	0	0	0	0	0	1	0	0	0	0	0	0	0	0	0	0	0
Frasera neglecta	0	0	0	0	0	0	0	0	0	0	0	0	0	0	0	0	0	0	0	0	0	0	0	0	0	0	0	0	0	0	0	0	0	0	0	0	0	0	0	0	0	0	0	0	0	0	0	0	0
Frasera speciosa	0	0	0	1	0	0	0	0	1	0	0	0	0	0	0	0	0	0	0	0	0	0	0	3	0	0	0	0	0	0	0	0	0	0	0	0	0	0	0	0	0	0	0	0	0	0	0	0	0
Fraxinus	0	0	0	0	0	0	0	0	0	0	0	0	0	0	0	0	0	0	0	0	0	0	0	0	0	0	0	1	0	0	0	0	0	0	0	0	0	0	0	0	0	0	0	0	0	0	0	0	0
Fremontodendron californicum	0	0	0	0	0	0	0	0	0	0	0	0	0	0	0	0	0	0	0	0	0	0	0	0	0	0	0	4	0	0	0	0	0	0	0	0	0	0	0	0	0	0	0	0	0	0	0	0	0
Fritillaria pudica	0	0	0	0	0	0	0	0	1	0	0	0	0	0	0	0	0	0	0	0	0	0	0	0	0	0	0	0	0	0	0	0	0	0	0	0	0	0	0	0	0	0	0	0	0	0	0	0	0
Fuchsia	0	0	0	0	1	0	1	0	0	0	0	0	0	0	0	0	0	0	0	0	0	0	5	0	0	0	0	0	0	0	0	0	0	0	0	0	0	0	0	0	1	0	0	0	0	0	0	0	0
Fuchsia magellanica	0	0	0	0	0	0	0	0	0	0	0	0	0	0	0	0	0	0	0	0	0	0	0	0	0	0	0	0	0	0	0	0	0	0	0	0	0	0	0	0	0	0	0	0	0	0	0	0	0
Fumaria	0	0	0	0	0	0	0	0	0	0	0	0	0	0	5	0	0	0	0	0	2	4	0	0	0	0	0	0	0	0	0	0	0	0	0	0	0	0	0	0	0	0	0	0	0	0	0	0	0
Gaillardia	0	1	0	5	7	0	0	0	2	5	0	0	0	0	12	2	5	0	0	0	28	5	61	3	0	0	0	3	1	0	0	0	1	1	2	2	0	9	0	0	13	0	0	6	0	1	1	0	0
Gaillardia aestivalis	0	0	0	0	0	0	0	0	0	0	0	0	0	0	0	0	0	0	0	0	1	0	1	0	0	0	0	0	0	0	0	0	0	0	6	0	0	0	0	0	0	0	0	0	0	0	0	0	0
Gaillardia amblydon	0	0	0	0	0	0	0	0	0	0	0	0	0	0	0	0	0	0	0	0	0	0	1	0	0	0	0	0	0	0	0	0	0	0	0	0	0	0	0	0	0	0	0	0	0	0	0	0	0
Gaillardia aristata	0	0	0	0	0	0	0	0	3	0	0	0	1	0	2	0	2	0	0	0	1	1	0	1	0	0	0	1	0	0	0	0	0	0	1	0	0	9	0	0	2	0	0	0	0	1	0	0	0
Gaillardia pulchella	0	0	0	0	2	0	0	0	0	0	0	0	0	0	0	0	0	0	1	0	11	0	34	0	0	0	0	0	0	0	0	0	0	0	2	0	0	0	0	0	0	0	0	0	0	0	0	0	0
Gaillardia texana	0	0	0	0	0	0	0	0	0	0	0	0	0	0	0	0	0	0	0	0	0	0	0	0	0	0	0	0	0	0	0	0	0	0	0	0	0	1	0	0	0	0	0	0	0	0	0	0	0
Galactia regularis	0	0	0	0	0	0	0	0	0	0	0	0	0	0	0	0	0	0	0	0	0	0	4	0	0	0	0	0	0	0	0	0	0	0	0	0	0	0	0	0	0	0	0	0	0	0	0	0	0
Galanthus	0	0	0	0	1	0	0	0	0	0	0	0	0	0	0	0	1	0	0	0	0	0	0	0	0	0	0	0	0	0	0	0	0	0	0	0	0	0	0	0	0	0	0	0	0	0	0	0	0
Galeopsis tetrahit	0	0	0	0	0	0	0	0	0	0	0	0	0	0	0	0	3	0	0	0	0	0	0	0	0	0	0	0	0	0	0	0	0	0	0	1	0	0	0	0	0	0	0	0	0	2	1	0	0
Galinsoga ciliata	0	0	0	0	0	0	0	0	0	0	0	0	0	0	0	0	0	0	0	0	0	0	3	0	0	0	0	0	0	0	0	0	0	0	0	0	0	0	0	0	0	0	0	0	0	0	0	0	0
Galium	0	0	0	0	0	0	0	0	0	0	0	0	0	0	0	0	0	0	0	0	0	0	2	0	0	0	0	0	0	0	0	0	0	0	0	0	0	1	0	0	0	0	0	2	0	0	0	0	0
Galium verum	0	0	0	0	0	0	0	0	0	0	0	0	0	0	0	0	0	0	0	0	0	0	1	0	0	0	0	0	0	0	0	0	0	0	0	0	0	0	0	0	0	0	0	0	0	0	0	0	0
Galtonia	0	0	0	0	0	0	0	0	0	0	0	0	0	0	0	0	0	0	0	0	0	0	0	0	0	0	0	0	0	0	0	0	0	0	0	0	0	0	0	0	0	0	0	0	0	0	0	0	0
Garberia heterophylla	0	0	0	0	0	0	0	0	0	0	0	0	0	0	0	0	0	0	0	0	0	0	5	0	0	0	0	0	0	0	0	0	0	0	0	0	0	0	0	0	0	0	0	0	0	0	0	0	0
Gaultheria	0	0	0	0	0	0	0	0	0	0	0	0	0	0	0	0	0	0	0	0	0	0	0	0	0	0	0	0	0	0	0	0	0	1	0	0	0	0	0	0	1	0	0	1	0	0	0	0	0
Gaultheria hispidula	0	0	0	0	0	0	0	0	0	0	0	0	0	0	0	0	0	0	0	0	0	0	0	0	0	0	0	0	0	0	0	0	0	0	0	0	0	0	0	0	1	0	0	0	0	0	0	0	0
Gaultheria procumbens	0	0	0	0	2	0	0	0	0	0	0	0	0	0	0	0	0	0	0	0	0	0	0	0	0	0	0	0	0	0	0	0	0	0	0	2	0	0	0	0	0	0	0	0	0	1	0	0	0
Gaultheria shallon	0	0	0	0	0	0	0	1	0	0	0	0	0	0	0	0	27	0	0	0	0	0	0	0	0	0	0	1	4	0	0	0	0	0	0	0	0	0	0	3	2	0	0	0	0	0	0	0	0
Gaura	0	0	0	0	0	0	0	0	0	0	0	0	0	0	0	0	0	0	0	0	0	0	0	0	0	0	0	0	1	0	0	0	0	0	0	0	0	0	0	0	0	0	0	0	0	0	0	0	0
Gaylussacia	0	0	0	0	0	0	0	0	0	0	0	0	0	0	0	0	0	0	0	0	6	0	1	0	0	0	0	0	0	0	0	0	0	0	0	0	0	0	0	0	0	0	0	0	0	1	0	0	0
Gaylussacia baccata	0	0	0	0	3	0	0	0	0	0	0	0	0	0	0	0	0	0	0	0	0	0	2	0	0	0	0	0	0	0	0	0	0	0	0	2	0	0	0	0	0	0	0	0	0	0	0	0	0
Gaylussacia dumosa	0	0	0	0	0	0	0	0	0	0	0	0	0	0	0	0	0	0	0	0	0	0	1	0	0	0	0	0	0	0	0	0	0	0	0	0	0	0	1	0	0	0	0	0	0	0	0	0	0
Gaylussacia frondosa	0	0	0	0	3	0	0	0	0	0	0	0	0	0	0	0	0	0	0	0	0	0	0	0	0	0	0	0	0	0	0	0	0	0	0	3	0	0	0	0	0	0	0	0	0	7	0	0	0
Gazania	0	0	0	0	0	0	0	0	0	0	0	0	0	0	0	0	0	0	0	0	0	0	2	0	0	0	0	0	0	0	0	0	0	0	0	0	0	0	0	0	0	0	0	0	0	0	0	0	0
Gelsemium sempervirens	0	0	0	0	0	0	0	0	0	0	0	0	0	0	0	0	0	0	0	0	1	0	1	0	0	0	0	0	0	0	0	0	0	0	0	0	0	0	0	0	1	0	0	0	0	0	0	0	0
Genista monspessulana	0	0	0	0	0	0	0	0	0	0	0	0	0	0	0	0	0	0	0	0	0	0	0	0	0	0	0	0	0	0	0	0	0	0	0	0	0	0	0	0	0	0	0	0	0	0	0	0	0
Gentiana	0	1	0	10	0	0	0	0	0	0	0	0	0	0	2	0	6	0	0	0	0	0	0	0	0	6	0	2	9	0	0	0	0	2	1	0	0	0	0	0	0	0	0	0	0	0	0	0	0
Gentiana affilis	0	0	0	0	0	0	0	0	0	0	0	0	0	0	1	0	0	0	0	0	0	0	0	0	0	0	0	0	0	0	0	0	0	0	0	0	0	0	0	0	0	0	0	0	0	0	0	0	0
Gentiana andrewsii	0	0	0	0	0	0	2	0	0	0	0	0	0	0	1	0	0	0	0	0	0	0	0	0	0	0	0	0	0	0	0	0	0	0	0	0	0	0	0	0	0	0	0	0	0	0	1	0	0
Gentiana calycosa	0	0	0	8	0	0	0	0	0	0	0	0	0	0	0	0	6	0	0	0	0	1	0	0	0	0	0	1	1	0	0	0	1	1	0	0	0	0	0	0	0	0	1	0	0	0	0	0	0
Gentiana clausa	0	0	0	0	0	0	0	0	0	0	0	0	0	0	0	0	0	0	0	0	0	0	0	0	0	0	0	0	0	0	0	0	0	0	0	0	0	0	0	0	0	0	0	0	0	6	0	0	0
Gentiana puberulenta	0	0	0	0	0	0	0	0	0	0	0	0	0	0	0	0	0	0	0	0	0	0	0	0	0	0	0	0	0	0	0	0	0	0	2	0	0	0	0	0	0	0	0	0	0	0	0	0	0
Gentianella quinquefolia	0	0	0	0	0	0	0	0	0	0	0	0	0	0	1	0	0	0	0	0	0	0	0	0	0	0	0	0	0	0	0	0	0	0	0	0	0	0	0	0	0	0	0	0	0	0	0	0	0
Gentianopsis crinita	0	0	0	0	0	0	0	0	0	0	0	0	0	0	0	0	0	0	0	0	0	0	0	0	0	1	0	0	0	0	0	0	0	0	0	0	0	0	0	0	0	0	0	0	0	0	0	0	0
Geraniaceae	0	0	0	0	0	0	0	0	1	0	0	0	0	0	0	0	0	0	0	0	0	0	0	0	0	0	0	0	0	0	0	0	0	0	0	0	0	0	0	0	0	0	0	0	0	1	0	0	0
Geranium	0	16	1	42	12	0	1	0	26	0	0	0	0	0	10	1	60	0	0	14	4	4	15	8	0	2	0	1	32	0	0	0	3	0	0	1	0	30	0	1	17	1	15	2	0	2	4	0	0
Geranium caespitosum	0	0	0	5	0	0	0	0	7	0	0	0	0	0	1	0	1	0	0	0	0	2	0	0	0	0	0	0	0	0	0	0	0	1	0	0	0	4	0	0	0	0	0	0	0	0	0	0	0
Geranium erianthum	0	0	0	0	0	0	0	0	0	0	0	0	0	0	0	0	0	0	0	0	0	0	0	0	0	0	0	0	1	0	0	0	0	0	0	0	0	0	0	0	0	0	0	0	0	0	0	0	0
Geranium fremontii	0	0	0	0	0	0	0	0	3	0	0	0	0	0	2	0	0	0	0	0	0	0	0	0	0	0	0	0	0	0	0	0	0	0	0	0	0	2	0	0	0	0	0	0	0	0	0	0	0
Geranium macrorrhizum	0	0	0	0	0	0	0	0	0	0	0	0	0	0	0	0	0	0	0	0	0	0	1	0	0	0	0	1	0	0	0	0	0	0	0	0	0	0	0	0	0	0	0	0	0	0	0	0	0
Geranium maculatum	0	0	0	0	2	0	0	0	0	0	0	0	0	0	1	0	1	0	0	0	0	0	1	0	0	0	0	0	0	0	0	0	0	0	1	1	0	0	0	0	1	0	0	0	2	0	0	0	0
Geranium molle	0	0	0	0	0	0	0	0	0	0	0	0	0	0	1	0	0	0	0	0	0	0	0	0	0	0	0	0	0	0	0	0	0	0	0	0	0	0	0	0	0	0	0	0	0	0	0	0	0
Geranium richardsonii	0	0	0	2	0	0	0	0	1	0	0	0	0	0	0	0	1	0	0	0	0	0	0	0	0	0	0	0	0	0	0	0	0	0	0	0	0	0	0	0	0	0	0	0	0	0	0	0	0
Geranium robertianum	0	0	0	0	0	0	0	0	0	0	0	0	0	0	0	0	0	0	0	0	0	0	1	0	0	0	0	0	0	0	0	0	0	0	0	1	0	0	0	2	0	0	0	0	0	1	0	0	0
Geranium sanguineum	0	0	0	0	1	0	0	0	0	0	0	0	0	0	0	0	3	0	0	0	0	0	0	0	0	0	0	0	1	0	0	0	0	0	0	0	0	0	0	0	0	0	0	0	0	0	0	0	0
Geranium viscosissimum	0	4	0	24	0	0	0	0	14	0	0	0	0	0	4	1	5	0	0	0	0	1	0	1	0	0	0	2	22	0	0	0	1	1	0	1	0	10	0	0	13	0	0	0	0	0	0	0	0
Geranium x cantabrigiense	0	0	0	0	0	0	0	0	0	0	0	0	0	0	0	0	0	0	0	0	1	0	0	0	0	0	0	0	0	0	0	0	0	0	0	0	0	0	0	0	0	0	0	0	0	0	0	0	0
Gerardia	0	0	0	0	0	0	0	0	0	0	0	0	0	0	0	0	0	0	0	0	0	0	1	0	0	0	0	0	0	0	0	0	0	0	0	0	0	0	0	0	0	0	0	0	0	0	0	0	0
Gerardia flava	0	0	0	0	0	0	0	0	0	0	0	0	0	0	0	0	0	0	0	0	0	0	1	0	0	0	0	0	0	0	0	0	0	0	0	0	0	0	0	0	0	0	0	0	0	0	0	0	0
Geum	0	0	0	0	0	0	0	1	0	0	0	0	0	0	0	0	0	0	0	0	0	0	1	0	0	0	0	1	0	0	0	0	0	0	0	0	0	0	0	0	0	0	0	0	0	0	0	0	0
Geum canadense	0	0	0	0	0	0	0	0	0	0	0	0	0	0	0	0	0	0	0	0	0	0	1	0	0	0	0	0	0	0	0	0	0	0	0	0	0	0	0	0	0	0	0	0	0	0	0	0	0
Geum peckii	0	0	0	0	0	0	0	0	0	0	0	0	0	0	0	0	0	0	0	0	0	0	0	0	0	0	0	0	0	0	0	0	0	0	0	0	0	0	0	0	0	0	0	0	1	1	0	0	0
Geum rivale	0	0	0	0	0	0	0	0	0	0	0	0	0	0	3	0	0	0	0	0	0	0	0	0	0	0	0	0	0	0	0	0	0	0	1	0	0	0	0	0	0	0	0	0	0	2	0	0	0
Geum triflorum	0	0	0	1	2	0	0	0	0	0	0	0	0	0	1	0	2	0	0	0	0	0	0	0	0	0	0	0	0	0	0	0	0	0	0	0	0	0	0	0	1	0	0	1	0	0	0	0	0
Gilia aggregata	0	1	0	0	0	0	0	0	0	0	0	0	0	0	0	0	0	0	0	0	0	0	0	0	0	0	0	0	0	0	0	0	0	0	0	0	0	0	0	0	0	0	0	0	0	0	0	0	0
Gilia capitata	0	0	0	46	0	0	0	0	0	0	0	0	0	0	1	0	2	0	0	0	7	0	0	0	0	0	0	17	178	0	0	0	0	1	0	0	0	0	0	0	0	0	0	0	0	0	0	0	0
Gladiolus	1	0	0	0	0	0	0	0	1	0	0	0	0	0	0	0	0	0	0	0	0	1	0	0	0	0	0	0	0	0	0	0	0	0	0	0	0	0	0	0	0	0	0	0	0	0	0	0	0
Gladiolus callianthus syn acidanthera	0	0	0	0	0	0	0	0	0	0	0	0	0	0	0	0	0	0	0	0	0	0	1	0	0	0	0	0	0	0	0	0	0	0	0	0	0	0	0	0	0	0	0	0	0	0	0	0	0
Glaucium flavum	0	0	0	0	0	0	0	0	0	0	0	0	0	0	0	0	0	0	0	0	0	0	0	0	0	0	0	0	0	0	0	0	0	0	1	0	0	0	0	0	0	0	0	0	0	0	0	0	0
Glechoma hederacea	0	0	1	0	35	0	2	0	0	0	0	0	0	0	1	0	0	0	0	0	4	0	34	0	0	0	0	0	0	0	0	0	0	0	1	0	0	3	0	0	1	0	0	15	1	5	2	0	0
Gleditsia triacanthos	0	0	0	0	0	0	0	0	0	0	0	0	0	0	0	0	0	0	0	0	1	0	0	0	0	0	0	0	0	0	0	0	0	0	0	0	0	0	0	0	2	0	0	0	0	0	0	0	0
Glycine max	0	0	0	0	0	0	0	0	0	0	0	0	0	0	0	0	0	0	0	0	0	0	8	0	0	0	0	0	0	0	0	0	0	0	0	0	0	0	0	0	0	0	0	0	0	0	0	0	0
Glycyrrhiza	0	0	0	0	0	0	1	0	0	0	0	0	0	0	2	0	0	0	0	0	1	0	0	0	0	0	0	0	0	0	0	0	0	0	0	0	0	1	0	0	0	0	0	0	0	0	0	0	0
Glycyrrhiza lepidota	0	0	0	0	0	0	0	0	0	0	0	0	0	0	0	0	0	0	0	0	3	0	0	0	0	0	0	0	0	0	0	0	2	0	4	0	0	1	0	0	0	0	0	0	0	0	0	0	0
Gomphrena	0	0	0	0	0	0	0	0	0	0	0	0	0	0	0	0	0	0	0	0	3	0	0	0	0	0	0	0	0	0	0	0	0	0	0	0	0	0	0	0	0	0	0	0	0	0	0	0	0
Gomphrena globosa	0	0	0	0	0	0	0	0	0	0	0	0	0	0	0	0	0	0	0	0	7	0	1	0	0	0	0	0	0	0	0	0	0	0	0	0	0	0	0	0	0	0	0	0	0	0	0	0	0
Goodyera oblongifolia	0	0	0	0	0	0	0	0	0	0	0	0	0	0	0	0	1	0	0	0	0	0	0	0	0	0	0	0	0	0	0	0	0	0	0	0	0	0	0	0	0	0	0	0	0	0	0	0	0
Gossypium	0	0	1	0	0	0	0	0	0	0	0	0	0	0	0	0	0	0	0	0	0	0	6	0	0	0	0	0	0	0	0	0	0	0	2	0	0	0	0	0	0	0	0	0	0	0	0	0	1
Gossypium thurberi	0	0	0	0	0	0	0	0	0	0	0	0	0	0	0	0	0	0	0	0	0	0	0	0	0	0	0	0	0	0	0	0	0	0	2	0	0	0	0	0	0	0	0	0	0	0	0	0	0
Gramineae	0	0	1	2	2	0	0	0	0	1	0	0	0	0	1	0	1	0	0	0	0	1	21	1	0	0	0	0	0	0	0	0	2	0	0	1	0	0	0	0	0	0	0	2	0	0	0	0	0
Grevillea	0	0	0	0	0	0	0	0	0	0	0	0	0	0	2	0	0	0	0	0	0	0	0	0	0	0	0	6	0	0	0	0	0	0	0	0	0	0	0	0	2	0	0	0	0	0	0	0	0
Grindelia	0	3	0	23	0	0	0	0	4	0	0	0	0	0	1	0	6	0	0	0	1	13	0	2	0	0	0	0	1	0	0	0	4	39	1	0	0	14	0	0	2	1	2	0	0	0	0	0	0
Grindelia camporum	0	0	0	0	0	0	0	0	0	0	0	0	0	0	0	0	0	0	0	0	0	0	0	0	0	0	0	0	0	0	0	0	0	4	0	0	0	0	0	0	0	0	0	0	0	0	0	0	0
Grindelia hirsutula	0	0	0	0	0	0	0	0	0	0	0	0	0	0	0	0	0	0	0	0	0	0	0	0	0	0	0	0	0	0	0	0	0	0	0	0	0	0	0	0	0	0	0	0	0	0	0	0	0
Grindelia integrifolia	0	0	0	0	0	0	0	0	0	0	0	0	0	0	0	0	1	0	0	0	0	0	0	0	0	0	0	1	0	0	0	0	0	0	0	0	0	0	0	0	0	0	0	0	0	0	0	0	0
Grindelia nana	0	0	0	4	0	0	0	0	0	0	0	0	0	0	1	0	0	0	0	0	0	0	0	0	0	0	0	0	0	0	0	0	0	0	0	0	0	0	0	0	0	0	0	0	0	0	0	0	0
Grindelia papposa	0	0	0	0	0	0	0	0	0	0	0	0	0	0	0	0	0	0	1	0	0	0	0	0	0	0	0	0	0	0	0	0	0	0	0	0	0	0	0	0	0	0	0	0	0	0	0	0	0
Grindelia squarrosa	0	2	0	6	0	0	1	0	1	2	0	0	0	0	4	0	0	0	0	0	3	4	3	0	0	0	0	0	0	0	0	0	0	0	0	0	0	20	0	0	7	1	0	4	4	0	0	0	0
Grindelia stricta	0	0	0	17	0	0	0	6	0	0	0	0	0	0	0	0	0	0	0	0	0	0	0	0	0	0	0	2	0	0	0	0	0	0	0	0	0	0	0	0	0	0	0	0	0	0	0	0	0
Gutierrezia	0	0	0	0	0	0	0	0	0	0	0	0	0	0	0	0	0	0	0	0	0	4	0	0	0	0	0	0	0	0	0	0	0	0	0	0	0	0	0	0	0	0	0	0	0	0	0	0	0
Gutierrezia dracunculoides	0	0	0	0	0	0	0	0	0	0	0	0	0	0	0	0	0	0	0	0	0	0	0	0	0	0	0	0	0	0	0	0	0	0	1	0	0	0	0	0	0	0	0	0	0	0	0	0	0
Gutierrezia microcephala	0	0	0	0	0	0	0	0	0	0	0	0	0	0	0	0	0	0	0	0	0	0	0	0	0	0	0	0	0	3	0	0	0	0	0	0	0	0	0	0	0	0	0	0	0	0	0	0	0
Gutierrezia sarothrae	0	0	0	0	0	0	0	0	0	0	0	0	0	0	0	0	0	0	0	0	1	2	0	0	0	0	0	0	0	0	0	0	0	0	0	0	0	2	0	0	0	0	0	0	0	0	0	0	0
Gypsophila	0	0	0	0	0	0	0	0	0	0	0	0	0	0	0	0	0	0	0	0	0	0	0	0	0	0	0	0	0	0	0	0	1	0	0	0	0	0	0	0	0	0	0	0	0	0	0	0	0
Hackelia velutina	0	0	0	0	0	0	0	0	0	0	0	0	0	0	0	0	0	0	0	0	0	0	0	0	0	0	0	8	0	0	0	0	0	0	0	0	0	0	0	0	0	0	0	0	0	0	0	0	0
Haplopappus	0	0	0	0	0	0	0	0	0	0	0	0	0	0	0	0	0	0	0	0	0	1	0	0	0	0	0	0	0	0	0	0	0	0	0	0	0	0	0	0	0	0	0	0	0	0	0	0	0
Haplopappus ciliatus	0	0	0	0	0	0	0	0	0	0	0	0	0	0	0	0	0	0	0	0	1	0	1	0	0	0	0	0	0	0	0	0	0	0	0	0	0	0	0	0	0	0	0	0	0	0	0	0	0
Haplopappus crocea	0	0	0	0	0	0	0	0	0	0	0	0	0	0	0	0	0	0	0	0	0	0	0	0	0	0	0	0	0	0	0	0	0	0	0	0	0	0	0	0	0	1	0	0	0	0	0	0	0
Harpagophytum	0	0	0	0	0	0	0	0	0	0	0	0	0	0	0	0	0	0	0	0	0	0	1	0	0	0	0	0	0	0	0	0	0	0	0	0	0	0	0	0	0	0	0	0	0	0	0	0	0
Hebe	0	0	0	0	0	0	0	0	0	0	0	0	0	0	0	0	0	0	0	0	0	0	0	0	0	0	0	0	3	0	0	0	0	0	0	0	0	0	0	0	0	0	0	0	0	0	0	0	0
Hedeoma pulegioides	0	0	0	0	1	0	0	0	0	0	0	0	0	0	0	0	0	0	0	0	0	0	0	0	0	0	0	0	0	0	0	0	0	0	0	0	0	0	0	0	0	0	0	0	0	0	0	0	0
Hedera	0	0	0	0	0	0	0	0	0	0	0	0	0	0	0	0	0	0	0	0	1	0	0	0	0	0	0	0	0	0	0	0	0	0	0	0	0	0	0	0	0	0	0	0	0	0	0	0	0
Hedera helix	0	0	0	0	0	0	0	0	0	0	0	0	0	0	0	0	0	0	0	0	0	0	1	0	0	0	0	0	0	0	0	0	0	0	0	0	0	0	0	0	0	0	0	0	0	0	0	0	0
Hedyotis nigricans	0	0	0	0	0	0	0	0	0	0	0	0	0	0	0	0	0	0	0	0	0	0	0	0	0	0	0	0	0	0	0	0	0	0	1	0	0	0	0	0	0	0	0	0	0	0	0	0	0
Hedysarum	0	0	0	0	0	0	0	0	0	0	0	0	1	0	0	0	25	0	0	6	0	0	0	0	5	5	0	0	7	0	0	0	0	1	0	0	0	0	0	0	0	0	10	0	0	0	0	0	0
Hedysarum alpinus	0	0	0	0	0	0	0	0	0	0	0	0	0	0	0	0	0	0	0	1	0	0	0	0	0	0	0	0	0	0	0	0	0	0	0	0	0	0	0	0	0	0	0	0	0	0	0	0	0
Hedysarum sulphurescens	0	1	0	0	0	0	0	0	0	0	0	0	0	0	0	0	3	0	0	0	0	0	0	0	0	0	0	0	2	0	0	0	0	0	0	0	0	1	0	0	0	0	0	0	0	0	0	0	0
Helenium	1	0	0	0	0	0	0	0	0	1	0	0	0	0	1	0	0	0	0	0	4	0	19	1	0	0	0	0	0	0	0	0	0	0	0	0	0	7	0	0	1	0	0	2	0	2	0	0	0
Helenium autumnale	0	0	0	0	4	0	0	0	0	0	0	0	0	0	0	1	0	0	0	0	3	0	4	0	0	0	0	0	0	0	0	0	0	0	1	0	0	5	0	0	0	0	0	1	0	0	0	0	0
Helenium puberulum	0	0	0	0	0	0	0	2	0	0	0	0	0	0	0	0	0	0	0	0	0	0	0	0	0	0	0	0	0	0	0	0	0	0	0	0	0	0	0	0	0	0	0	0	0	0	0	0	0
Helenium tenuifolium	0	0	0	0	0	0	0	0	0	0	0	0	0	0	0	0	0	0	1	0	0	0	0	0	0	0	0	0	0	0	0	0	0	0	0	0	0	0	0	0	0	0	0	0	0	0	0	0	0
Helenium virginicum	0	0	0	0	0	0	0	0	0	0	0	0	0	0	0	0	0	0	0	0	1	0	0	0	0	0	0	0	0	0	0	0	0	0	0	0	0	0	0	0	0	0	0	0	0	0	0	0	0
Helianthella	0	0	0	1	0	0	0	0	0	0	0	0	0	0	0	0	0	0	0	0	0	0	0	1	0	0	0	0	0	0	0	0	0	0	0	0	0	0	0	0	0	0	0	0	0	0	0	0	0
Helianthella quinquenervis	0	1	0	14	0	0	0	0	0	0	0	0	0	0	1	0	2	0	0	6	0	0	0	0	0	1	0	0	4	0	0	0	0	2	0	0	0	2	0	0	0	0	2	0	0	0	0	0	0
Helianthella uniflora	0	0	0	3	0	0	0	0	0	0	0	0	0	0	1	0	1	0	0	0	0	2	0	2	0	0	0	0	0	0	0	0	0	0	0	0	0	8	0	0	2	0	0	0	0	0	0	0	0
Helianthus	5	5	1	14	10	2	3	0	26	4	2	0	3	0	30	0	6	0	16	0	90	78	171	1	0	1	0	1	0	27	0	0	6	11	83	11	0	23	0	0	41	2	4	11	4	30	8	0	0
Helianthus annuus	0	1	6	5	7	0	0	0	7	0	0	2	0	0	8	0	1	0	13	0	72	11	49	0	0	0	0	2	1	15	0	0	9	1	270	3	0	8	0	0	8	0	0	4	0	7	1	0	3
Helianthus coronatus	0	0	0	0	0	0	0	0	1	0	0	0	0	0	0	0	0	0	0	0	0	1	0	0	0	0	0	0	0	0	0	0	2	0	0	0	0	0	0	0	0	0	0	0	0	0	0	0	0
Helianthus cusickii	0	0	0	0	0	0	0	0	0	0	0	0	0	0	0	0	0	0	0	0	1	0	0	0	0	0	0	0	0	0	0	0	0	0	0	0	0	0	0	0	0	0	0	0	0	0	0	0	0
Helianthus divaricatus	3	0	0	0	3	0	0	0	0	12	0	0	0	0	1	0	0	0	0	0	8	1	54	0	0	0	0	0	0	0	0	0	0	0	2	4	0	0	0	0	0	0	0	2	0	5	0	0	0
Helianthus giganteus	0	0	0	0	0	0	0	0	0	0	0	0	0	0	0	0	0	0	0	0	2	0	2	0	0	0	0	0	0	0	0	0	0	0	0	1	0	0	0	0	0	0	0	0	0	0	1	0	0
Helianthus grosseserratus	0	0	1	0	1	0	0	0	0	1	0	0	0	0	0	0	0	0	2	0	6	0	19	0	0	0	0	0	0	0	0	0	0	0	7	0	0	0	0	0	1	0	0	0	0	0	0	0	2
Helianthus hirsutus	0	0	0	0	0	0	0	0	0	0	0	0	0	0	0	0	0	0	0	0	0	0	0	0	0	0	0	0	0	0	0	0	0	0	1	0	0	0	0	0	0	0	0	0	0	0	0	0	0
Helianthus lanciniata	0	0	0	0	0	0	0	0	0	0	0	0	0	0	0	0	0	0	0	0	1	0	1	0	0	0	0	0	0	0	0	0	0	0	0	0	0	0	0	0	0	0	0	0	0	0	0	0	0
Helianthus lenticularis	0	0	0	0	0	0	0	0	0	0	0	0	0	0	0	0	0	0	2	0	0	0	0	0	0	0	0	0	0	0	0	0	0	0	1	0	0	0	0	0	0	0	0	0	0	0	0	0	0
Helianthus maximiliani	0	0	0	12	0	1	0	0	1	0	0	0	0	0	0	0	0	0	7	0	1	11	36	4	0	0	0	0	1	0	0	0	0	1	5	0	0	5	0	0	2	0	0	1	3	0	0	0	0
Helianthus microcephalus	0	0	0	0	0	0	0	0	0	0	0	0	0	0	0	0	0	0	0	0	0	0	3	0	0	0	0	0	0	0	0	0	0	0	0	0	0	0	0	0	0	0	0	0	0	0	0	0	0
Helianthus mollis	0	0	1	0	0	0	0	0	0	1	0	0	0	0	0	0	0	0	1	0	11	0	5	0	0	0	0	0	0	0	0	0	0	0	12	0	0	0	0	0	0	0	0	0	0	0	0	0	0
Helianthus multiflora	0	0	0	1	0	0	0	0	1	0	0	0	0	0	1	0	2	0	0	0	0	3	0	0	0	0	0	0	0	0	0	0	0	0	0	0	0	0	0	0	0	9	0	0	0	0	0	0	0
Helianthus nuttallii	0	0	0	1	0	0	0	0	0	0	0	0	0	0	0	0	0	0	0	0	0	0	0	0	0	0	0	0	0	0	0	0	0	0	0	0	0	0	0	0	0	0	0	0	0	0	0	0	0
Helianthus occidentalis	1	0	0	0	0	0	0	0	0	0	0	0	0	0	0	0	0	0	0	0	0	0	2	0	0	0	0	0	0	0	0	0	0	0	1	0	0	0	0	0	0	0	0	1	0	0	0	0	0
Helianthus pauciflorus	0	0	0	0	0	0	0	0	0	0	0	0	0	0	0	0	0	0	0	0	1	0	0	0	0	0	0	0	0	0	0	0	0	0	0	0	0	0	0	0	0	0	0	0	0	0	0	0	0
Helianthus petiolaris	0	0	0	0	0	0	0	0	0	0	0	0	0	0	8	0	0	0	0	0	9	3	11	0	0	0	0	0	0	0	0	0	0	0	3	0	0	0	0	0	1	0	0	0	0	0	0	0	1
Helianthus pumilus	0	0	0	0	0	0	0	0	0	0	0	0	0	0	0	0	0	0	0	0	0	5	0	1	0	0	0	0	0	0	0	0	0	0	2	0	0	0	0	0	0	0	0	0	0	0	0	0	0
Helianthus rigidus	0	0	0	0	0	0	0	0	0	0	0	0	0	0	0	0	0	0	3	0	0	0	0	0	0	0	0	0	0	0	0	0	1	0	1	0	0	0	0	0	0	0	0	0	0	0	0	0	0
Helianthus strumosus	2	0	0	0	0	0	0	0	0	0	0	0	0	0	0	0	0	0	0	0	0	0	0	0	0	0	0	0	0	0	0	0	0	0	0	0	0	0	0	0	0	0	0	0	0	0	0	0	0
Helianthus subrhomboideus	0	0	0	0	0	0	0	0	0	0	0	0	0	0	0	0	0	0	0	0	0	0	0	0	0	0	0	0	0	0	0	0	0	0	0	0	0	1	0	0	0	0	0	0	0	0	0	0	0
Helianthus tuberosus	0	0	0	0	0	1	0	0	0	4	0	0	0	0	1	0	0	0	1	0	3	1	4	0	0	0	0	0	0	0	0	0	0	0	1	0	0	6	0	0	1	0	0	2	4	2	0	0	0
Helichrysum	0	0	0	2	0	0	0	0	0	0	0	0	0	0	0	0	0	0	0	0	0	0	0	0	0	0	0	0	1	0	0	0	0	1	0	0	0	0	0	0	0	2	0	0	0	0	0	0	0
Heliomeris multiflora	0	0	0	0	0	0	0	0	0	0	0	0	0	0	1	0	0	0	0	0	0	0	0	0	0	0	0	0	0	0	0	0	0	0	0	0	0	0	0	0	0	1	0	0	0	0	0	0	0
Heliopsis	0	0	0	0	0	0	0	0	0	0	0	0	0	0	0	0	0	0	0	0	2	1	10	0	0	0	0	0	0	0	0	0	0	0	0	0	0	0	0	0	0	0	0	0	0	5	0	0	0
Heliopsis helianthoides	1	0	0	1	6	0	0	0	0	3	0	0	0	0	0	0	0	0	0	0	29	0	52	0	0	0	0	0	0	0	0	0	0	1	1	1	0	4	1	0	2	0	0	11	4	6	0	0	0
Heliopsis scabra	0	0	0	0	0	0	0	0	0	0	0	0	0	0	0	0	0	0	0	0	0	0	0	0	0	0	0	0	0	0	0	0	0	0	0	0	0	1	0	0	0	0	0	1	0	0	0	0	0
Heliotropium	0	0	0	0	0	0	0	0	0	0	0	0	0	0	0	0	0	0	0	0	1	1	2	0	0	0	0	0	0	0	0	0	0	0	0	0	0	0	0	0	0	0	0	1	0	1	0	0	0
Heliotropium curassavicum	0	0	0	0	0	0	0	0	0	0	0	0	0	0	0	0	0	0	0	0	0	0	0	0	0	0	0	0	0	0	0	0	0	0	0	0	0	0	0	0	0	0	0	0	0	0	0	0	0
Helleborus	0	0	0	0	0	0	0	0	0	0	0	0	0	0	0	0	1	2	0	0	0	0	2	0	0	0	0	0	1	0	0	0	0	0	0	0	0	0	0	0	0	0	0	1	0	0	1	0	0
Helleborus orientalis	0	0	0	0	0	0	0	0	0	0	0	0	0	0	0	0	0	0	0	0	1	0	0	0	0	0	0	0	0	0	0	0	0	0	0	0	0	0	0	0	0	0	0	1	0	0	0	0	0
Helminthotheca echiodes	0	0	0	0	0	0	0	0	0	0	0	0	0	0	0	0	0	0	0	0	0	0	0	0	0	0	0	0	0	0	0	0	0	4	0	0	0	0	0	0	0	0	0	0	0	0	0	0	0
Hemerocallis	0	0	0	1	2	0	0	0	0	0	0	0	0	0	0	0	0	0	0	0	0	0	0	0	0	0	0	1	0	0	0	0	0	0	1	2	0	0	0	0	0	0	0	1	0	1	0	0	0
Hemerocallis fulva	0	0	0	0	0	0	0	0	0	0	0	0	0	0	0	0	0	0	0	0	0	0	0	0	0	0	0	0	0	0	0	0	0	0	1	0	0	0	0	0	0	0	0	0	0	0	0	0	0
Heracleum	0	0	0	0	0	0	1	0	0	0	0	0	0	0	0	4	0	0	0	1	0	0	0	0	0	0	0	0	0	0	0	0	0	4	0	0	0	0	0	0	0	0	1	0	0	0	0	0	0
Heracleum lanatum	0	0	0	0	0	0	0	0	0	0	0	0	0	0	0	0	0	0	0	0	0	0	0	0	0	0	0	0	0	0	0	0	0	1	0	0	0	1	0	1	1	0	0	0	0	0	0	0	0
Heracleum maximum	0	0	0	2	0	0	0	0	0	0	0	0	2	0	0	0	0	0	0	0	0	0	2	0	0	0	0	2	1	0	0	0	0	3	0	0	0	0	0	1	0	0	0	0	0	0	0	0	0
Hesperis matronalis	0	0	0	0	1	0	0	0	0	0	0	0	0	0	0	0	0	0	0	0	9	0	5	0	0	0	0	0	0	0	0	0	0	0	0	0	0	0	0	0	0	0	0	0	0	0	0	0	0
Heteromeles arbutifolia	0	0	0	0	0	0	0	2	0	0	0	0	0	0	1	0	0	0	0	0	0	0	0	0	0	0	0	0	0	0	0	0	0	0	0	0	0	0	0	0	0	0	0	0	0	0	0	0	0
Heterotheca	0	0	0	1	0	0	0	0	1	0	0	0	0	0	4	0	0	0	0	0	0	0	0	1	0	0	0	0	0	2	0	0	0	0	1	0	0	0	0	0	0	0	1	0	0	0	0	0	0
Heterotheca latifolia	0	0	0	0	0	0	0	0	0	0	0	0	0	0	0	0	0	0	0	0	0	0	2	0	0	0	0	0	0	0	0	0	0	0	1	0	0	0	0	0	0	0	0	0	0	0	0	0	0
Heterotheca oregona	0	0	0	9	0	0	0	0	0	0	0	0	0	0	0	0	0	0	0	0	0	0	0	1	0	0	0	0	0	0	0	0	0	0	0	0	0	0	0	0	0	0	0	0	0	0	0	0	0
Heterotheca sessiliflora	0	0	0	0	0	0	0	0	0	0	0	0	0	0	0	0	0	0	0	0	0	0	0	0	0	0	0	0	0	0	0	0	0	0	0	0	0	0	0	0	0	0	0	0	0	0	0	0	0
Heterotheca subaxillaris	0	0	0	0	0	0	0	0	0	0	0	0	0	0	0	0	0	0	0	0	0	0	1	0	0	0	0	0	0	0	0	0	0	0	1	0	0	0	0	0	0	0	0	0	0	0	0	0	0
Heterotheca villosa	0	0	0	0	0	0	0	0	0	0	0	0	0	0	4	0	0	0	0	0	0	0	0	0	0	0	0	0	0	0	0	0	0	0	0	0	0	2	0	0	0	0	0	0	0	0	0	0	0
Heuchera	0	0	0	0	1	0	0	0	2	0	0	0	0	0	0	0	2	0	0	0	0	0	3	1	0	0	0	3	2	0	0	0	0	0	0	0	0	0	0	0	2	0	0	0	0	0	1	0	0
Heuchera bracteata	0	0	0	0	0	0	0	0	0	0	0	0	0	0	1	0	0	0	0	0	0	0	0	0	0	0	0	0	1	0	0	0	0	0	0	0	0	0	0	0	0	0	0	0	0	0	0	0	0
Heuchera cylindrica	0	0	0	0	0	0	0	0	2	0	0	0	0	0	0	0	3	0	0	0	0	0	0	0	0	0	0	1	0	0	0	0	0	0	0	0	0	2	0	0	4	0	0	0	0	1	0	1	0
Heuchera richardsonii	0	0	0	0	0	0	0	0	0	0	0	0	0	0	0	0	0	0	0	0	0	0	0	0	0	0	0	0	0	0	0	0	0	0	0	0	0	0	0	0	1	0	0	0	0	0	0	0	0
Heuchera rubescens	0	0	0	1	0	0	0	0	0	0	0	0	0	0	0	0	0	0	0	0	0	0	0	0	0	0	0	0	0	0	0	0	0	0	0	0	0	0	0	0	0	0	0	0	0	0	0	0	0
Hibiscus	0	0	0	0	0	0	0	0	0	0	0	0	0	0	0	0	0	0	0	0	2	0	13	0	0	0	0	0	0	0	0	0	0	0	2	0	0	0	0	0	2	0	0	0	1	0	0	0	0
Hibiscus lasiocarpos	0	0	0	0	0	0	0	0	0	0	0	0	0	0	0	0	0	0	0	0	0	0	0	0	0	0	0	0	0	0	0	0	0	0	1	0	0	0	0	0	0	0	0	0	0	0	0	0	0
Hibiscus moscheutos	0	0	0	0	0	0	0	0	0	0	0	0	0	0	0	0	0	0	1	0	1	0	0	0	0	0	0	0	0	0	0	0	0	0	1	0	0	0	0	0	0	0	0	0	0	4	0	0	0
Hibiscus palustris	0	0	0	0	0	0	0	0	0	0	0	0	0	0	0	0	0	0	0	0	2	0	0	0	0	0	0	0	0	0	0	0	0	0	0	0	0	0	0	0	0	0	0	0	0	3	0	0	0
Hibiscus syriacus	0	0	0	0	14	0	0	0	0	1	0	0	0	0	0	0	0	0	0	0	3	0	47	0	0	0	0	1	0	0	0	0	3	0	1	0	0	1	0	0	14	0	0	0	5	0	0	0	0
Hieracium	0	0	0	1	0	0	3	0	0	0	0	0	0	0	0	0	0	0	0	0	1	1	4	0	0	0	0	0	0	0	0	0	0	0	0	0	0	2	0	0	0	0	0	3	3	6	0	0	0
Hieracium albertinum	0	0	0	0	0	0	0	0	0	0	0	0	0	0	0	2	0	0	0	0	0	0	0	1	0	0	0	1	0	0	0	0	0	1	0	0	0	0	0	0	0	0	0	0	0	0	0	0	0
Hieracium aurantiacum	0	0	0	0	6	0	0	0	0	2	0	0	0	0	0	0	0	0	0	0	0	0	0	1	0	0	0	0	0	0	0	0	0	0	0	3	0	0	0	0	0	0	0	0	0	5	0	0	0
Hieracium caespitosum	0	0	0	3	0	0	0	0	0	0	0	0	0	0	0	0	0	0	0	0	0	0	0	0	0	0	0	2	0	0	0	0	0	0	0	0	0	1	0	1	0	0	0	0	0	1	0	0	0
Hieracium canadense	0	0	0	0	0	0	0	0	0	0	0	0	0	0	0	0	0	0	0	0	0	0	0	0	0	0	0	0	0	0	0	0	0	0	0	0	0	0	0	0	0	0	0	1	0	0	0	0	0
Hieracium flagellare	0	0	0	0	1	0	0	0	0	0	0	0	0	0	0	0	0	0	0	0	4	0	1	0	0	0	0	0	0	0	0	0	0	0	0	0	0	0	0	0	0	0	0	0	0	0	0	0	0
Hieracium gracile	0	0	0	1	0	0	0	0	0	0	0	0	0	0	0	0	0	0	0	0	0	0	0	0	0	0	0	0	1	0	0	0	0	0	0	0	0	0	0	0	0	0	0	0	0	0	0	0	0
Hieracium lachenalii	0	0	0	0	0	0	0	0	0	0	0	0	0	0	0	0	0	0	0	0	0	0	0	0	0	0	0	0	0	0	0	0	0	0	0	0	0	0	0	0	0	0	0	0	0	0	0	0	0
Hieracium pilosella	0	0	0	0	0	0	0	0	0	0	0	0	0	0	0	0	0	0	0	0	0	0	2	0	0	0	0	0	0	0	0	0	0	0	0	0	0	0	0	0	0	0	0	1	0	0	0	0	0
Hieracium piloselloides	0	0	0	0	4	0	0	0	0	0	0	0	0	0	0	0	0	0	0	0	0	0	1	0	0	0	0	0	0	0	0	0	0	0	0	0	0	0	0	0	0	0	0	0	0	0	0	0	0
Hieracium pratense	0	0	0	0	0	0	0	0	0	0	0	0	0	0	1	0	0	0	0	0	2	0	0	0	0	0	0	0	0	0	0	0	0	0	0	0	0	0	0	0	1	0	0	0	0	1	0	0	0
Hieracium scabrum	0	0	0	0	1	0	0	0	0	0	0	0	0	0	0	0	0	0	0	0	0	0	0	0	0	0	0	0	0	0	0	0	0	0	0	0	0	0	0	0	0	0	0	0	0	0	0	0	0
Hieracium scouleri	0	0	0	0	0	0	0	0	0	0	0	0	0	0	0	2	0	0	0	0	0	0	0	0	0	0	0	0	0	0	0	0	0	0	0	0	0	0	0	0	0	0	0	0	0	0	0	0	0
Hirschfeldia incana	0	0	0	0	0	0	0	0	0	0	0	0	0	0	0	0	0	0	0	0	0	0	0	0	0	0	0	0	0	0	0	0	0	10	0	0	0	0	0	0	0	0	0	0	0	0	0	0	0
Holocarpha macradenia	0	0	0	0	0	0	0	0	0	0	0	0	0	0	0	0	0	0	0	0	0	0	0	0	0	0	0	0	0	0	0	0	0	0	0	0	0	0	0	0	0	0	0	0	0	0	0	0	0
Holodiscus discolor	0	0	0	8	0	0	0	0	1	0	0	0	0	0	0	0	9	0	0	0	0	0	0	0	0	0	0	1	8	0	0	0	0	4	0	0	0	0	0	1	1	0	0	0	0	2	0	1	0
Holodiscus dumosus	0	0	0	0	0	0	0	0	0	0	0	0	0	0	0	0	0	0	0	0	0	0	0	0	0	0	0	0	1	0	0	0	0	0	0	0	0	0	0	0	0	0	0	0	0	0	0	0	0
Horkelia	0	0	0	0	0	0	0	0	0	0	0	0	0	0	0	0	0	0	0	0	0	0	0	0	0	0	0	1	2	0	0	0	0	1	0	0	0	0	0	0	0	0	0	0	0	0	0	0	0
Horkelia cuneata	0	0	0	0	0	0	0	2	0	0	0	0	0	0	0	0	0	0	0	0	0	0	0	0	0	0	0	4	0	0	0	0	0	0	0	0	0	0	0	0	0	0	0	0	0	0	0	0	0
Horkelia fusca	0	0	0	0	0	0	0	0	0	0	0	0	0	0	1	0	0	0	0	0	0	0	0	0	0	0	0	0	0	0	0	0	0	1	0	0	0	0	0	0	0	0	0	0	0	0	0	0	0
Horkelia tridentata	0	0	0	0	0	0	0	0	0	0	0	0	0	0	0	0	0	0	0	0	0	0	0	0	0	0	0	3	3	0	0	0	0	0	0	0	0	0	0	0	0	0	0	0	0	0	0	0	0
Hosackia crassifolia	0	0	0	0	0	0	0	0	0	0	0	0	0	0	0	0	2	0	0	0	0	0	0	0	0	0	0	0	0	0	0	0	0	0	0	0	0	0	0	0	0	0	0	0	0	0	0	0	0
Hosta	1	1	1	0	48	0	2	0	0	0	0	0	0	0	2	0	0	0	0	0	6	0	73	0	0	0	0	0	0	0	0	0	0	0	5	7	0	2	1	0	16	0	0	3	0	4	6	0	0
Hosta plantaginea	0	0	0	0	0	0	0	0	0	0	0	0	0	0	0	0	0	0	0	0	0	0	1	0	0	0	0	0	0	0	0	0	0	0	0	0	0	0	0	0	0	0	0	0	0	0	0	0	0
Houstonia longifolia	1	0	0	0	1	0	0	0	0	0	0	0	0	0	0	0	0	0	0	0	0	0	0	0	0	0	0	0	0	0	0	0	0	0	0	0	0	0	0	0	0	0	0	0	1	0	0	0	0
Hudsonia ericoides	0	0	0	0	2	0	0	0	0	0	0	0	0	0	0	0	0	0	0	0	0	0	0	0	0	0	0	0	0	0	0	0	0	0	0	0	0	0	0	0	0	0	0	0	0	0	0	0	0
Hyacinth	0	0	0	0	3	0	0	0	0	0	0	0	0	0	2	0	0	0	0	0	0	3	4	0	0	0	0	0	0	0	0	0	1	0	0	0	0	0	0	0	1	0	0	2	0	0	0	0	0
Hyacinthoides hispanica	0	0	0	0	0	0	0	0	0	0	0	0	0	0	0	0	0	0	0	0	1	0	1	0	0	0	0	0	0	0	0	0	0	0	0	0	0	0	0	0	0	0	0	0	0	0	0	0	0
Hydrangea	1	0	0	0	7	0	0	0	0	1	0	0	1	0	0	0	0	0	0	0	5	1	44	1	0	0	0	2	0	0	0	0	0	1	0	0	0	0	0	0	5	0	0	13	4	2	0	0	0
Hydrangea macrophylla	0	0	0	0	0	0	0	0	0	0	0	0	0	0	0	0	0	0	0	0	0	0	1	0	0	0	0	0	0	0	0	0	0	0	0	0	0	0	0	0	0	0	0	0	0	0	0	0	0
Hydrangea paniculata	2	0	1	0	0	0	0	0	0	0	0	0	0	0	0	0	0	0	0	0	0	0	0	0	0	0	0	0	0	0	0	0	0	1	0	0	0	0	0	0	0	0	0	0	0	0	0	0	0
Hydrangea petiolaris	0	0	0	0	0	0	0	0	0	0	0	0	0	0	0	0	0	0	0	0	0	0	3	0	0	0	0	0	0	0	0	0	0	0	0	0	0	0	0	0	0	0	0	0	0	0	0	0	0
Hydrangea sargentiana	0	0	0	0	1	0	0	0	0	0	0	0	0	0	0	0	0	0	0	0	0	0	0	0	0	0	0	0	0	0	0	0	0	0	0	0	0	0	0	0	0	0	0	0	0	0	0	0	0
Hydrangea serrata	0	0	0	0	0	0	0	0	0	0	0	0	0	0	0	0	0	0	0	0	0	0	2	0	0	0	0	0	0	0	0	0	0	0	0	0	0	0	0	0	0	0	0	0	0	0	0	0	0
Hydrangea tardiva	0	0	0	0	0	0	0	0	0	0	0	0	0	0	0	0	0	0	0	0	0	0	3	0	0	0	0	0	0	0	0	0	0	0	0	0	0	0	0	0	0	0	0	0	0	0	0	0	0
Hydrangeaceae	0	0	0	0	0	0	0	0	0	0	0	0	0	0	0	0	0	0	0	0	0	0	0	0	0	0	0	0	0	0	0	0	0	0	0	0	0	0	0	0	0	0	0	0	0	0	1	0	0
Hydrophyllum	0	0	0	2	0	0	0	0	1	0	0	0	0	0	1	0	4	0	0	0	0	0	1	0	0	0	0	0	3	0	0	0	0	0	0	0	0	0	0	0	1	0	0	0	0	0	0	0	0
Hydrophyllum appendiculatum	9	0	0	0	0	0	0	0	0	0	0	0	0	0	0	0	0	0	0	0	0	0	0	0	0	0	0	0	0	0	0	0	0	0	0	0	0	0	0	0	0	0	0	0	0	0	0	0	0
Hydrophyllum capitatum	0	0	0	5	0	0	0	0	8	0	0	0	0	0	2	0	0	0	0	0	1	0	0	0	0	0	0	0	0	0	0	0	2	0	0	0	0	3	0	0	2	0	0	0	0	0	0	0	0
Hydrophyllum fendleri	0	0	0	5	0	0	0	0	0	0	0	0	0	0	0	0	4	0	0	0	0	0	0	0	0	0	0	1	2	0	0	0	0	0	0	0	0	0	0	0	0	0	0	0	0	0	0	0	0
Hydrophyllum occidentale	0	0	0	2	0	0	0	0	0	0	0	0	0	0	0	0	0	0	0	0	0	0	0	0	0	0	0	0	5	0	0	0	0	0	0	0	0	0	0	0	0	0	0	0	0	0	0	0	0
Hydrophyllum tenuipes	0	0	0	0	0	0	0	0	0	0	0	0	0	0	0	0	1	0	0	0	0	0	0	0	0	0	0	0	0	0	0	0	0	0	0	0	0	0	0	0	1	0	0	0	0	0	0	0	0
Hydrophyllum virginianum	2	0	1	0	46	1	4	0	0	0	0	0	0	0	1	0	0	0	0	0	15	0	34	0	0	0	0	0	0	0	0	0	0	0	0	8	0	5	0	0	1	0	0	15	1	24	1	0	0
Hylotelephium spectabile	0	0	0	0	0	0	0	0	0	0	0	0	0	0	0	0	0	0	0	0	1	0	2	0	0	0	0	0	0	0	0	0	0	0	0	0	0	0	0	0	0	0	0	2	0	0	0	0	0
Hylotelephium telephium	0	0	0	0	1	0	0	0	0	0	0	0	0	0	0	0	0	0	1	0	1	0	8	0	0	0	0	0	0	0	0	0	0	0	0	0	0	0	0	0	0	0	0	0	0	0	0	0	0
Hymenothrix wislizeni	0	0	0	0	0	0	0	0	0	0	0	0	0	0	0	0	0	0	0	0	0	0	0	0	0	0	0	0	0	0	0	0	0	0	5	0	0	0	0	0	0	0	0	0	0	0	0	0	0
Hymenoxys hoopesii	0	0	0	0	0	0	0	0	0	0	0	0	0	0	0	0	0	0	0	0	0	0	0	0	0	0	0	0	0	0	0	0	0	0	0	0	0	0	0	0	0	1	0	0	0	0	0	0	0
Hypericum	7	1	1	28	18	0	1	1	0	0	0	0	0	0	6	0	11	0	0	0	12	0	41	0	0	0	0	2	10	0	0	0	0	4	0	2	0	5	0	0	6	0	1	9	2	25	1	0	0
Hypericum ascyron	0	0	0	0	0	0	0	0	0	0	0	0	0	0	0	0	0	0	0	0	1	0	0	0	0	0	0	0	0	0	0	0	0	0	0	0	0	0	0	0	0	0	0	0	0	0	0	0	0
Hypericum calycinum	0	0	0	0	0	0	0	0	0	0	0	0	0	0	0	0	3	0	0	0	3	0	1	0	0	0	0	0	0	0	0	0	0	0	0	0	0	0	0	0	0	0	0	0	0	0	0	0	0
Hypericum cumulicola	0	0	0	0	0	0	0	0	0	0	0	0	0	0	0	0	0	0	0	0	0	0	1	0	0	0	0	0	0	0	0	0	0	0	0	0	0	0	0	0	0	0	0	0	0	0	0	0	0
Hypericum edisonianum	0	0	0	0	0	0	0	0	0	0	0	0	0	0	0	0	0	0	0	0	0	0	10	0	0	0	0	0	0	0	0	0	0	0	1	0	0	0	0	0	0	0	0	0	0	0	0	0	0
Hypericum fasciculatum	0	0	0	0	0	0	0	0	0	0	0	0	0	0	0	0	0	0	0	0	0	0	2	0	0	0	0	0	0	0	0	0	0	0	0	0	0	0	0	0	0	0	0	0	0	0	0	0	0
Hypericum formosum	0	0	0	0	0	0	0	0	0	0	0	0	0	0	0	0	1	0	0	0	0	0	1	0	0	0	0	1	3	0	0	0	0	0	0	0	0	0	0	1	0	0	0	0	0	0	0	0	0
Hypericum frondosum	0	0	0	0	0	0	0	0	0	0	0	0	0	0	0	0	0	0	0	0	1	0	0	0	0	0	0	0	0	0	0	0	0	0	0	0	0	0	0	0	0	0	0	0	0	0	0	0	0
Hypericum kalmianum	0	0	0	0	4	0	0	0	0	0	0	0	0	0	0	0	0	0	0	0	1	0	3	0	0	0	0	0	0	0	0	0	0	0	0	1	0	0	0	0	0	0	0	0	0	0	0	0	0
Hypericum perforatum	7	5	1	187	52	0	1	0	0	0	0	1	0	0	7	0	31	0	0	0	40	1	60	0	0	0	0	14	313	0	0	0	4	10	3	11	0	60	0	1	2	0	0	7	6	33	1	0	0
Hypericum punctatum	0	0	0	0	4	0	0	0	0	0	0	0	0	0	0	0	0	0	0	0	2	0	4	0	0	0	0	0	0	0	0	0	0	0	0	0	0	0	0	0	0	0	0	0	0	0	0	0	0
Hypericum reductum	0	0	0	0	0	0	0	0	0	0	0	0	0	0	0	0	0	0	0	0	1	0	1	0	0	0	0	0	0	0	0	0	0	0	0	0	0	0	0	0	0	0	0	0	0	0	0	0	0
Hypericum virginicum	0	0	0	0	0	0	0	0	0	0	0	0	0	0	0	0	0	0	0	0	0	0	0	0	0	0	0	0	0	0	0	0	0	0	0	0	0	0	0	0	0	0	0	1	0	0	0	0	0
Hypochaeris	0	0	0	0	0	0	0	0	0	0	0	0	0	0	0	0	0	0	0	0	0	0	0	0	0	0	0	1	0	0	0	0	0	0	0	0	0	0	0	0	0	0	0	0	0	0	0	0	0
Hypochaeris radicata	0	0	0	5	1	0	1	2	0	0	0	0	0	0	12	0	1	0	0	0	1	0	9	0	0	0	0	3	5	0	0	0	1	4	0	1	0	2	0	0	2	0	0	1	0	1	0	0	0
Hyptis verticillata	0	0	0	0	0	0	0	0	0	0	0	0	0	0	0	0	0	0	0	0	0	0	2	0	0	0	0	0	0	0	0	0	0	0	0	0	0	0	0	0	0	0	0	0	0	0	0	0	0
Hyrandea	0	0	0	0	0	0	0	0	0	0	0	0	0	0	0	0	0	0	0	0	0	0	0	0	0	0	0	0	0	0	0	0	0	0	0	0	0	0	0	0	0	0	0	1	0	0	0	0	0
Hyssopus officinalis	0	0	0	0	2	0	0	0	0	0	0	0	0	0	0	0	0	0	0	0	0	0	4	0	0	0	0	0	0	0	0	0	0	0	0	0	0	0	0	0	0	0	0	2	0	2	0	0	0
Iberis	0	0	0	0	0	0	0	0	0	0	0	0	0	0	0	0	0	0	0	0	0	0	0	0	0	0	0	0	0	0	0	0	0	0	0	0	0	0	0	0	0	0	0	0	0	0	0	0	0
Ilex	0	0	0	0	1	0	0	0	0	0	0	0	0	0	0	0	0	0	0	0	1	0	5	0	0	0	0	0	1	0	0	0	0	0	0	3	0	0	0	0	0	0	0	1	0	0	0	0	0
Ilex glabra	0	0	0	0	24	0	0	0	0	0	0	0	0	0	0	0	0	0	0	0	3	0	9	0	0	0	0	0	0	0	0	0	0	0	0	2	0	0	0	0	0	0	0	0	0	0	0	0	0
Ilex opaca	0	0	0	0	0	0	0	0	0	0	0	0	0	0	0	0	0	0	0	0	0	0	1	0	0	0	0	0	0	0	0	0	0	0	0	0	0	0	0	0	0	0	0	0	0	0	0	0	0
Ilex verticillata	0	0	0	0	8	0	0	0	0	0	0	0	0	0	0	0	0	0	0	0	1	0	2	0	0	0	0	0	0	0	0	0	0	0	0	9	0	0	5	0	0	0	0	2	0	0	1	0	0
Iliamna bakeri	0	0	0	0	0	0	0	0	0	0	0	0	0	0	0	0	0	0	0	0	0	0	0	0	0	0	0	0	0	0	0	0	0	0	0	0	0	0	0	0	0	0	0	0	0	0	0	0	0
Iliamna rivularis	0	0	0	0	0	0	0	0	2	0	0	0	0	0	0	0	2	0	0	0	1	0	0	0	0	0	0	0	2	0	0	0	0	0	0	0	0	0	0	0	3	0	0	0	0	1	0	0	0
Impatiens	2	0	0	0	1	0	3	0	0	0	0	0	0	0	0	0	0	0	0	0	0	0	26	0	0	0	0	0	0	0	0	0	0	0	0	0	0	0	0	0	1	0	0	3	0	131	0	0	0
Impatiens balfourii	0	0	0	0	0	0	0	0	0	0	0	0	0	0	2	0	0	0	0	0	1	0	0	0	0	0	0	0	0	0	0	0	0	0	0	0	0	0	0	0	0	0	0	0	0	0	0	0	0
Impatiens balsamina	0	0	0	0	1	0	0	0	0	0	0	0	0	0	0	0	0	0	0	0	0	0	2	0	0	0	0	0	0	0	0	0	0	0	0	0	0	0	0	0	0	0	0	0	0	0	0	0	0
Impatiens capensis	14	0	0	0	2	0	1	0	0	2	0	0	0	0	1	0	0	0	0	0	2	0	50	0	0	0	0	0	0	0	0	0	0	0	0	4	0	1	0	0	1	0	0	12	2	89	1	0	0
Impatiens glandulifera	0	0	0	0	0	0	0	0	0	0	0	0	0	0	0	0	0	0	0	0	1	0	6	0	0	0	0	0	0	0	0	0	0	0	0	0	0	0	0	0	0	0	0	1	0	0	0	0	0
Impatiens pallida	0	0	0	0	0	0	0	0	0	0	0	0	0	0	0	0	0	0	0	0	0	0	14	0	0	0	0	0	0	0	0	0	0	0	0	0	0	0	0	0	0	0	0	0	0	9	0	0	0
Inula helenium	0	0	0	0	9	0	1	0	0	1	0	0	0	0	0	0	0	0	0	0	0	0	6	0	0	0	0	0	0	0	0	0	0	0	0	2	0	0	0	0	1	0	0	1	0	1	0	0	0
Ionactis linariifolius	0	0	0	0	0	0	0	0	0	1	0	0	0	0	0	0	0	0	0	0	0	0	10	0	0	0	0	0	0	0	0	0	0	0	0	0	0	0	0	0	0	0	0	0	0	1	0	0	0
Ionactis stenomeres	0	0	0	1	0	0	0	0	0	0	0	0	0	0	0	0	0	0	0	0	0	0	0	0	0	0	0	0	1	0	0	0	0	0	0	0	0	0	0	0	0	0	0	0	0	0	0	0	0
Ipomoea	0	0	0	0	3	0	0	0	0	0	0	0	0	0	1	0	0	0	0	0	0	0	5	0	0	0	0	0	0	0	0	0	0	0	2	0	0	0	0	0	0	0	0	0	0	0	0	0	0
Ipomoea batatas	0	0	0	0	0	0	0	0	0	0	0	0	0	0	0	0	0	0	0	0	0	0	1	0	0	0	0	0	0	0	0	0	0	0	4	0	0	0	0	0	0	0	0	0	0	0	0	0	0
Ipomoea cordatotriloba	0	0	0	0	0	0	0	0	0	0	0	0	0	0	0	0	0	0	0	0	0	0	0	0	0	0	0	0	0	0	0	0	0	0	2	0	0	0	0	0	0	0	0	0	0	0	0	0	0
Ipomoea hederacea	0	0	0	0	0	0	0	0	0	0	0	0	0	0	1	0	0	0	0	0	0	0	2	0	0	0	0	0	0	0	0	0	0	0	0	0	0	0	0	0	0	0	0	0	0	0	0	0	0
Ipomoea lacunosa	0	0	0	0	1	0	0	0	0	0	0	0	0	0	0	0	0	0	0	0	1	0	2	0	0	0	0	0	0	0	0	0	0	0	0	0	0	0	0	0	0	0	0	0	0	0	0	0	0
Ipomoea pandurata	0	0	0	0	1	0	0	0	0	0	0	0	0	0	0	0	0	0	0	0	2	0	3	0	0	0	0	0	0	0	0	0	0	0	2	0	0	0	0	0	0	0	0	0	0	0	0	0	0
Ipomoea purpurea	0	0	0	0	1	0	0	0	0	0	0	0	0	0	0	0	0	0	0	0	0	0	0	0	0	0	0	0	0	0	0	0	0	0	1	0	0	0	0	0	0	0	0	0	0	0	0	0	0
Ipomoea sagittata	0	0	0	0	0	0	0	0	0	0	0	0	0	0	0	0	0	0	0	0	0	0	2	0	0	0	0	0	0	0	0	0	0	0	0	0	0	0	0	0	0	0	0	0	0	0	0	0	0
Ipomopsis aggregata	0	1	0	1	0	0	0	0	0	0	0	0	0	0	0	0	0	0	0	0	0	0	0	0	0	0	0	0	1	0	0	0	0	0	0	0	0	0	0	0	0	0	0	0	0	0	0	0	0
Ipomopsis congesta	0	0	0	0	0	0	0	0	0	0	0	0	0	0	0	0	0	0	0	0	0	0	0	0	0	0	0	0	0	0	0	0	0	1	0	0	0	0	0	0	0	0	0	0	0	0	0	0	0
Iridaceae	0	0	2	0	5	0	0	0	0	0	0	0	0	0	3	0	0	0	0	0	1	0	1	0	0	0	0	0	0	0	0	0	0	0	3	0	0	0	0	0	0	0	0	0	0	0	0	0	0
Iris	0	0	0	1	2	0	3	0	0	0	0	0	0	0	1	0	0	0	0	0	6	1	3	0	0	0	0	2	0	1	0	0	3	0	4	0	0	2	0	0	2	0	0	0	1	3	0	0	0
Iris douglasiana	0	0	0	0	0	0	0	0	0	0	0	0	0	0	0	0	0	0	0	0	0	0	0	0	0	0	0	0	0	0	0	0	0	0	0	0	0	0	0	3	0	0	0	0	0	0	0	0	0
Iris ensata	0	1	0	0	0	0	0	0	0	0	0	0	0	0	1	0	0	0	0	0	0	0	0	0	0	0	0	0	0	0	0	0	0	0	0	0	0	0	0	0	0	0	0	0	0	0	0	0	0
Iris missouriensis	0	1	0	1	0	0	0	0	4	0	0	0	0	0	3	0	1	0	0	0	0	5	0	5	0	0	0	0	0	0	0	0	1	0	0	0	0	2	0	0	2	0	0	0	0	0	0	1	0
Iris siberica	0	0	0	0	0	0	0	0	0	0	0	0	0	0	0	0	0	0	0	0	0	0	1	0	0	0	0	0	0	0	0	0	0	0	0	0	0	0	0	0	1	0	0	0	0	0	0	0	0
Iris tenax	0	0	0	0	0	0	0	0	0	0	0	0	0	0	0	0	0	0	0	0	0	0	0	0	0	0	0	0	0	0	0	0	1	0	0	0	0	0	0	0	0	0	0	0	0	0	0	0	0
Iris versicolor	0	0	0	0	0	0	3	0	0	0	0	0	0	0	0	0	0	0	0	0	0	0	2	0	0	0	0	0	0	0	0	0	0	0	0	0	0	0	0	0	0	0	0	1	0	0	0	0	0
Iris virginica	0	0	0	0	0	0	0	0	0	0	0	0	0	0	0	0	0	0	0	0	0	0	2	0	0	0	0	0	0	0	0	0	0	0	0	0	0	0	0	0	0	0	0	0	0	0	0	0	0
Itea virginica	0	0	0	0	1	0	0	0	0	0	0	0	0	0	0	0	0	0	0	0	0	0	0	0	0	0	0	0	0	0	0	0	0	0	0	0	0	0	0	0	0	0	0	0	0	0	0	0	0
Jacobaea vulgaris	0	0	0	0	0	0	0	0	0	0	0	0	0	0	0	0	0	0	0	0	0	0	0	0	0	0	0	0	3	0	0	0	0	0	0	0	0	0	0	0	0	0	0	1	2	0	0	0	0
Jasione	0	0	0	0	0	0	0	0	0	0	0	0	0	0	0	0	0	0	0	0	0	0	1	0	0	0	0	0	0	0	0	0	0	0	0	0	0	0	0	0	0	0	0	0	0	1	0	0	0
Jasione montana	0	0	0	0	10	0	0	0	0	0	0	0	0	0	0	0	0	0	0	0	0	0	6	0	0	0	0	0	0	0	0	0	0	0	0	0	0	0	0	0	0	0	0	0	0	1	0	0	0
Jasminum	0	0	0	0	0	0	0	0	0	0	0	0	0	0	0	0	0	0	0	0	0	0	0	0	0	0	0	1	0	0	0	0	0	0	0	0	0	0	0	0	2	0	0	0	0	0	0	0	0
Jeffersonia diphylla	0	0	0	0	0	0	0	0	0	0	0	0	0	0	0	0	0	0	0	0	0	0	1	0	0	0	0	0	0	0	0	0	0	0	0	0	0	0	0	0	0	0	0	1	0	0	0	0	0
Juncus	0	0	0	0	0	0	0	0	0	0	0	0	0	0	0	0	0	0	0	0	0	0	0	0	0	0	0	0	0	0	0	0	0	2	0	0	0	0	0	0	0	0	0	0	0	0	0	0	0
Justicia	0	0	0	0	0	0	0	0	0	0	0	0	0	0	0	0	0	0	0	0	1	0	1	0	0	0	0	0	0	0	0	0	0	0	0	0	0	0	0	0	0	0	0	0	0	1	0	0	0
Justicia americana	0	0	0	0	0	0	0	0	0	0	0	0	0	0	0	0	0	0	0	0	31	0	4	0	0	0	0	0	0	0	0	0	0	0	0	0	0	0	0	0	0	0	0	0	0	0	0	0	0
Kalanchoe	0	0	0	0	1	0	0	0	0	0	0	0	0	0	0	0	0	0	0	0	0	0	0	0	0	0	0	0	0	0	0	0	0	0	0	0	0	0	0	0	0	0	0	0	0	0	0	0	0
Kallstroemia grandiflora	0	0	0	0	0	0	0	0	0	0	0	0	0	0	0	0	0	0	0	0	0	0	0	0	0	0	0	0	0	0	0	0	0	0	1	0	0	0	0	0	0	0	0	0	0	0	0	0	0
Kalmia	0	0	0	0	0	0	0	0	0	0	0	0	0	0	0	0	0	0	0	0	0	0	1	0	0	0	0	0	0	0	0	0	0	0	0	0	0	0	0	0	0	0	0	4	0	0	0	0	0
Kalmia angustifolia	0	0	0	0	5	0	0	0	0	0	0	0	0	0	0	0	0	0	0	0	0	0	3	0	0	0	0	0	0	0	0	0	0	0	0	0	0	0	1	0	0	0	0	3	1	0	0	0	0
Kalmia latifolia	0	0	0	0	6	0	0	0	0	1	0	0	0	0	0	0	0	0	0	0	1	0	2	0	0	0	0	0	0	0	0	0	0	0	0	4	0	0	5	0	0	0	0	0	0	0	0	0	0
Kalmia polifolia	0	0	0	0	0	0	0	0	0	0	0	0	0	0	0	0	0	0	0	3	0	0	0	0	0	0	0	0	0	0	0	0	0	0	0	0	0	0	0	0	0	0	3	3	0	0	0	0	0
Keckiella breviflora	0	0	0	0	0	0	0	0	0	0	1	0	0	0	0	0	0	0	0	0	0	0	0	0	0	0	0	0	0	0	0	0	0	0	0	0	0	0	0	0	0	0	0	0	0	0	0	0	0
Knautia	0	0	0	0	0	0	0	0	0	0	0	0	0	0	0	0	0	0	0	0	0	0	0	0	0	0	0	0	0	0	0	0	0	0	0	1	0	0	0	0	0	0	0	0	0	0	0	0	0
Knautia macedonia	0	0	0	0	0	0	0	0	0	0	0	0	0	0	0	0	0	0	0	0	0	0	0	0	0	0	0	1	0	0	0	0	0	0	0	0	0	0	0	0	0	0	0	0	0	0	0	0	0
Kniphofia	0	0	0	0	0	0	0	0	0	0	0	0	0	0	0	0	2	0	0	0	0	0	0	0	0	0	0	0	1	0	0	0	0	0	0	0	0	0	0	0	0	0	0	0	0	0	0	0	0
Koellia	0	0	0	0	0	0	0	0	0	0	0	0	0	0	0	0	0	0	0	0	0	0	1	0	0	0	0	0	0	0	0	0	0	0	0	0	0	0	0	0	0	0	0	0	0	0	0	0	0
Kolkwitzia amabilis	0	0	0	0	0	0	0	0	0	0	0	0	0	0	0	0	0	0	0	0	0	0	1	0	0	0	0	0	0	0	0	0	0	0	0	0	0	0	0	0	0	0	0	0	0	0	0	0	0
Kuhnistera	0	0	0	0	0	0	0	0	0	0	0	0	0	0	0	0	0	0	0	0	0	0	0	0	0	0	0	0	0	0	0	0	0	0	0	0	0	1	0	0	0	0	0	0	0	0	0	0	0
Kuhnistera pinnata	0	0	0	0	0	0	0	0	0	0	0	0	0	0	0	0	0	0	0	0	0	0	1	0	0	0	0	0	0	0	0	0	0	0	0	0	0	0	0	0	0	0	0	0	0	0	0	0	0
Kunzea	0	0	0	0	0	0	0	0	0	0	0	0	0	0	0	0	0	0	0	0	0	0	0	0	0	0	0	2	0	0	0	0	0	0	0	0	0	0	0	0	0	0	0	0	0	0	0	0	0
Labiaceae	0	0	0	0	0	0	0	0	0	0	0	0	0	0	0	0	0	0	0	0	0	2	0	0	0	0	0	0	0	0	0	0	0	0	0	3	0	0	0	0	0	0	0	0	0	0	0	0	0
Laburnum	0	0	0	1	1	0	0	0	0	0	0	0	0	0	0	0	0	0	0	0	0	0	0	0	0	0	0	2	0	0	0	0	1	0	0	0	0	0	0	0	0	0	0	0	0	0	0	0	0
Laburnum anagyroides	0	0	0	0	0	0	0	0	0	0	0	0	0	0	0	0	0	0	0	0	0	0	0	0	0	0	0	1	0	0	0	0	0	0	0	0	0	0	0	0	0	0	0	0	0	0	0	0	0
Lachnanthes caroliana	0	0	0	0	0	0	0	0	0	0	0	0	0	0	0	0	0	0	0	0	0	0	3	0	0	0	0	0	0	0	0	0	0	0	1	0	0	0	0	0	0	0	0	0	0	0	0	0	0
Lactuca	0	0	0	0	0	0	0	0	0	0	0	0	0	0	0	0	0	0	0	0	0	0	4	0	0	0	0	0	1	0	0	0	0	0	0	7	0	0	0	0	0	0	0	0	0	2	0	0	0
Lactuca biennis	0	0	0	1	0	0	0	0	0	0	0	0	0	0	0	0	0	0	0	0	0	0	0	0	0	0	0	0	0	0	0	0	0	0	0	0	0	0	0	0	0	0	0	0	0	0	0	0	0
Lactuca pulchella	0	0	0	0	0	0	1	0	0	0	0	0	0	0	0	0	0	0	0	0	1	0	0	0	0	0	0	0	0	0	0	0	0	0	1	0	0	4	0	0	0	0	0	2	2	0	0	0	0
Lactuca serriola	0	0	0	0	0	0	0	0	0	0	0	0	0	0	0	0	0	0	0	0	0	0	1	0	0	0	0	0	0	0	0	0	0	0	0	0	0	0	0	0	0	0	0	0	0	0	0	0	0
Lagerstroemia	0	0	0	0	1	0	0	0	0	0	0	0	0	0	0	0	0	0	1	0	0	0	0	0	0	0	0	0	0	0	0	0	0	0	0	0	0	0	0	0	0	0	0	0	0	0	0	0	0
Lagophylla ramosissima	0	0	0	0	0	0	0	0	0	0	0	0	0	0	2	0	0	0	0	0	0	0	0	0	0	0	0	0	0	0	0	0	0	0	0	0	0	0	0	0	0	0	0	0	0	0	0	0	0
Lamiaceae	1	1	0	11	8	0	2	0	4	1	0	0	0	0	15	0	4	0	1	0	36	12	17	1	0	0	0	2	0	0	0	0	0	5	0	3	0	8	0	0	16	0	1	4	0	26	6	0	0
Lamium	0	0	3	0	21	0	0	0	0	0	0	0	0	0	1	0	0	0	0	0	5	1	25	0	0	0	0	0	0	0	0	0	0	0	0	0	0	0	0	0	6	0	0	0	1	0	0	0	0
Lamium amplexicaule	0	0	0	0	4	0	0	0	0	0	0	0	0	0	0	0	0	0	0	0	0	0	2	0	0	0	0	0	0	0	0	0	0	0	0	0	0	0	0	0	0	0	0	0	0	1	0	0	0
Lamium maculatum	0	0	0	0	0	0	0	0	1	0	0	0	0	0	0	0	0	0	0	0	0	1	2	0	0	0	0	0	0	0	0	0	1	0	0	0	0	0	0	0	0	0	0	1	0	2	0	0	0
Lamium galeobdolon	0	0	0	0	0	0	0	0	0	0	0	0	0	0	0	0	0	0	0	0	0	0	1	0	0	0	0	0	0	0	0	0	0	0	0	0	0	0	0	0	1	0	0	1	0	0	0	0	0
Lamium purpureum	0	0	0	1	21	0	2	0	2	0	0	0	0	0	3	0	2	0	0	0	2	2	2	0	0	0	0	0	2	0	0	0	0	0	0	1	0	1	0	0	1	0	0	9	1	4	0	0	0
Lamprocapnos spectabilis	0	0	0	1	1	0	2	0	2	0	0	0	0	0	3	0	3	0	0	0	6	2	6	0	0	0	0	0	1	1	0	0	4	0	0	0	0	1	0	1	5	0	0	1	1	1	1	0	0
Lantana	0	0	0	0	0	0	0	0	0	0	0	1	0	0	0	0	0	0	0	0	4	0	4	0	0	0	0	0	1	0	0	0	0	0	2	0	0	0	0	0	0	0	0	0	0	0	1	0	0
Lantana sellowiana	0	0	0	0	0	0	0	0	0	0	0	1	0	0	1	0	0	0	0	0	0	0	0	0	0	0	0	0	0	0	0	0	0	0	0	0	0	0	0	0	0	0	0	0	0	0	0	0	0
Larrea tridentata	0	0	0	0	0	0	0	0	0	0	0	0	0	0	0	0	0	0	0	0	0	0	0	0	0	0	0	0	0	1	0	0	0	0	2	0	0	0	0	0	0	0	0	0	0	0	0	0	0
Lasthenia gracilis	0	0	0	0	0	0	0	0	0	0	0	0	0	0	0	0	0	0	0	0	0	0	0	0	0	0	0	4	0	0	0	0	0	0	0	0	0	0	0	0	0	0	0	0	0	0	0	0	0
Lathyrus	0	0	2	0	1	0	4	0	0	0	0	0	0	0	7	0	8	0	0	0	1	0	2	0	0	0	0	1	4	0	0	0	0	0	10	0	0	0	0	0	0	0	0	0	1	1	0	0	0
Lathyrus japonicus	0	0	0	0	12	0	7	1	0	0	0	0	0	0	28	0	2	0	0	0	44	0	5	0	0	0	0	0	0	0	0	0	0	0	5	1	0	1	0	0	0	0	0	2	0	6	1	0	0
Lathyrus latifolius	0	1	4	0	11	0	2	0	0	0	0	0	0	0	16	0	24	0	0	0	27	0	16	0	0	0	0	0	4	0	0	0	19	1	0	4	0	0	0	2	4	0	0	0	1	16	1	2	0
Lathyrus leucanthus	0	1	0	0	0	0	0	0	0	0	0	0	0	0	0	0	1	0	0	0	0	0	0	0	0	0	0	0	0	0	0	0	0	1	0	0	0	0	0	0	0	0	0	0	0	0	0	0	0
Lathyrus littoralis	0	0	0	0	0	0	0	0	0	0	0	1	0	0	2	0	0	0	0	0	0	0	0	0	0	0	0	0	0	0	0	0	0	2	0	0	0	0	0	0	0	0	0	0	0	0	0	0	0
Lathyrus nevadensis	0	0	0	0	0	0	0	0	0	0	0	0	0	0	0	0	5	0	0	0	0	0	0	0	0	0	0	6	5	0	0	0	0	0	0	0	0	0	0	0	1	0	0	0	1	0	0	2	0
Lathyrus ochroleucus	0	0	0	0	0	0	0	0	0	0	0	0	0	0	0	0	1	0	0	0	0	0	0	0	0	0	0	0	0	0	0	0	0	0	0	0	0	0	0	0	0	0	0	0	0	2	0	0	0
Lathyrus odoratus	0	0	0	0	0	0	1	2	0	0	0	0	0	0	1	0	27	0	0	0	0	0	5	0	0	0	0	0	11	0	0	0	1	0	0	0	0	0	0	0	1	0	0	0	0	2	0	0	0
Lathyrus pauciflorus	0	0	0	0	0	0	0	0	0	0	0	0	0	0	0	0	0	0	0	0	0	0	0	0	0	0	0	0	0	0	0	0	0	0	0	0	0	0	0	0	1	0	0	0	0	0	0	0	0
Lathyrus polymorphus	0	0	0	0	0	0	0	0	0	0	0	0	0	0	0	0	0	0	0	0	2	0	0	0	0	0	0	0	0	0	0	0	0	0	1	0	0	0	0	0	0	0	0	0	0	0	0	0	0
Lathyrus pratensis	0	0	0	0	0	0	2	0	0	0	0	0	0	0	0	0	0	0	0	0	0	0	0	0	0	0	0	0	0	0	0	0	0	0	0	0	0	0	0	0	0	0	0	0	0	1	0	0	0
Lathyrus sulphureus	0	0	0	0	0	0	0	0	0	0	0	0	0	0	0	0	0	0	0	0	0	0	0	0	0	0	0	20	0	0	0	0	0	0	0	0	0	0	0	0	0	0	0	0	0	0	0	0	0
Lathyrus tuberosus	0	0	0	0	0	0	0	0	0	0	0	0	0	0	0	0	0	0	0	0	20	0	0	0	0	0	0	0	0	0	0	0	1	0	0	0	0	0	0	0	0	0	0	0	0	0	0	0	0
Lathyrus venosus	0	0	0	0	0	0	2	0	0	0	0	0	0	0	0	0	0	0	0	0	0	0	0	0	0	0	0	0	0	0	0	0	1	0	0	0	0	1	0	0	0	0	0	1	1	0	0	0	0
Lathyrus vestitus	0	0	0	0	0	0	0	2	0	0	0	0	0	0	2	0	0	0	0	0	0	0	0	0	0	0	0	0	0	0	0	0	0	0	0	0	0	0	0	0	0	0	0	0	0	0	0	0	0
Lavandula	1	0	0	6	164	0	20	3	22	1	1	0	0	0	21	0	54	0	0	0	30	27	187	1	0	0	0	20	52	4	0	0	15	22	1	35	0	7	0	3	83	0	0	1	11	27	4	4	0
Lavandula angustifolia	0	1	0	0	42	0	0	0	2	0	0	0	0	0	0	0	5	0	0	0	3	7	1	0	0	0	0	1	5	0	0	0	1	0	0	2	0	0	0	0	5	0	0	0	0	5	0	0	0
Lavandula dentata	0	0	0	0	9	0	0	0	0	0	0	0	0	0	1	0	0	0	0	0	0	0	0	0	0	0	0	0	0	0	0	0	0	0	0	2	0	0	0	0	0	0	0	0	0	2	0	0	0
Lavandula multifida	0	0	0	0	0	0	0	0	0	0	0	0	0	0	0	0	0	0	0	0	0	0	0	0	0	0	0	0	0	0	0	0	0	0	1	0	0	0	0	0	0	0	0	0	0	0	0	0	0
Lavandula stoechas	0	0	0	0	2	0	0	0	0	0	0	0	0	0	0	0	2	0	0	0	0	0	7	0	0	0	0	14	4	0	0	0	0	0	0	0	0	0	0	0	6	0	0	0	0	0	0	1	0
Lavandula x intermedia	0	0	0	0	0	0	0	0	1	0	0	0	0	0	0	0	0	0	0	0	1	0	0	0	0	0	0	0	2	1	0	0	1	0	0	0	0	0	0	0	0	0	0	0	0	0	0	1	0
Layia	0	0	0	0	0	0	0	0	0	0	0	0	0	0	0	0	0	0	0	0	0	0	0	0	0	0	0	2	0	0	0	0	0	0	0	0	0	0	0	0	0	0	0	0	0	0	0	0	0
Layia gaillardioides	0	0	0	0	0	0	0	0	0	0	0	0	0	0	0	0	0	0	0	0	0	0	0	0	0	0	0	0	0	0	0	0	0	0	0	0	0	0	0	0	0	0	0	0	0	0	0	0	0
Ledum	0	0	0	0	0	0	0	0	0	0	0	0	0	0	0	0	0	0	0	0	0	0	0	0	1	0	0	0	1	0	0	0	0	0	0	0	0	0	0	0	0	0	7	0	0	0	0	0	0
Ledum groenlandicum	0	0	0	0	0	0	0	0	0	0	0	0	0	0	0	0	0	0	0	0	0	0	0	0	0	0	0	0	0	0	0	0	0	0	0	0	0	0	2	0	0	0	1	2	0	0	0	0	0
Leguminaceae	0	2	0	0	3	0	0	0	0	0	0	0	0	0	0	0	0	0	0	0	0	3	1	0	0	0	0	0	0	0	0	0	7	0	1	0	0	0	0	0	1	0	0	0	0	0	0	0	0
Leontodon	0	0	0	0	0	0	0	0	0	0	0	0	0	0	0	0	0	0	0	0	0	0	0	0	0	0	0	0	0	0	0	0	0	0	0	0	0	0	0	0	1	0	0	0	0	0	0	0	0
Leontodon autumnalis	0	0	0	0	0	0	0	0	0	0	0	0	0	0	0	0	0	0	0	0	0	0	1	0	0	0	0	0	0	0	0	0	0	0	0	0	0	2	0	0	0	0	0	0	0	0	0	0	0
Leontodon saxatilis	0	0	0	0	0	0	0	0	0	0	0	0	0	0	0	0	0	0	0	0	0	0	0	0	0	0	0	0	0	0	0	0	0	2	0	0	0	0	0	0	0	0	0	0	0	0	0	0	0
Leonurus	0	0	0	0	3	0	0	0	0	0	0	0	0	0	0	0	0	0	0	0	0	0	1	0	0	0	0	0	0	0	0	0	0	0	1	0	0	0	0	0	0	0	0	0	0	6	0	0	0
Leonurus cardiaca	0	0	1	0	96	0	1	0	0	1	0	0	0	0	0	0	0	0	0	0	7	0	24	0	0	0	0	0	0	0	0	0	0	0	0	9	0	7	0	0	0	0	0	0	0	39	3	0	0
Lepechinia	0	0	0	0	0	0	0	0	0	0	0	0	0	0	0	0	0	0	0	0	0	0	0	0	0	0	0	0	0	0	0	0	0	0	0	0	0	0	0	0	0	0	0	0	0	0	0	0	0
Lepechinia calycina	0	0	0	0	0	0	0	8	0	0	0	0	0	0	0	0	0	0	0	0	0	0	0	0	0	0	0	0	0	0	0	0	0	0	0	0	0	0	0	0	0	0	0	0	0	0	0	0	0
Lepechinia fragrans	0	0	0	0	0	0	0	0	0	0	0	0	0	0	0	0	0	0	0	0	0	0	0	0	0	0	0	0	0	0	0	0	0	0	0	0	0	0	0	0	1	0	0	0	0	0	0	0	0
Lepedeza capitata	0	0	0	0	0	0	1	0	0	0	0	0	0	0	0	0	0	0	0	0	0	0	0	0	0	0	0	0	0	0	0	0	0	0	0	0	0	0	0	0	0	0	0	0	0	0	0	0	0
Lepidium campestre/virginicum	0	0	0	0	0	0	0	0	0	0	0	0	0	0	0	0	0	0	0	0	0	0	1	0	0	0	0	0	0	0	0	0	0	0	0	0	0	0	0	0	0	0	0	0	0	0	0	0	0
Lepidium draba	0	0	0	0	0	0	0	0	0	0	0	0	0	0	0	0	0	0	0	0	0	0	0	0	0	0	0	0	0	0	0	0	1	0	0	0	0	0	0	0	0	0	0	0	0	0	0	0	0
Lepidium heterophylum	0	0	0	0	0	0	0	0	0	0	0	0	0	0	0	0	0	0	0	0	0	0	0	0	0	0	0	1	0	0	0	0	0	0	0	0	0	0	0	0	0	0	0	0	0	0	0	0	0
Leptodermis oblonga	0	0	0	0	0	0	0	0	0	0	0	0	0	0	1	0	0	0	0	0	0	0	0	0	0	0	0	0	0	0	0	0	0	0	0	0	0	0	0	0	0	0	0	0	0	0	0	0	0
Leptosiphon	0	0	0	0	0	0	0	0	0	0	0	0	0	0	0	0	0	0	0	0	0	0	0	0	0	0	0	0	0	0	0	0	0	0	0	0	0	0	0	0	0	0	0	0	0	0	0	0	0
Leptospermum	0	0	0	0	0	0	0	0	0	0	0	0	0	0	0	0	0	0	0	0	0	0	0	0	0	0	0	2	0	0	0	0	0	0	0	0	0	0	0	0	0	0	0	0	0	0	0	0	0
Lespedeza	0	0	0	0	0	0	0	0	0	0	0	0	0	0	0	0	0	0	1	0	0	0	7	0	0	0	0	0	0	0	0	0	0	0	1	0	0	0	0	0	0	0	0	0	0	0	0	0	0
Lespedeza capitata	0	0	2	0	0	0	0	0	0	1	0	0	0	0	3	0	0	0	0	0	3	0	9	0	0	0	0	0	0	0	0	0	0	0	1	0	0	3	0	0	0	0	0	0	0	0	0	0	0
Lespedeza hirta	1	0	0	0	0	0	0	0	0	0	0	0	0	0	1	0	0	0	0	0	0	0	2	0	0	0	0	0	0	0	0	0	0	0	0	0	0	0	0	0	0	0	0	0	0	0	0	0	0
Lespedeza striata	0	0	0	0	0	0	0	0	0	0	0	0	0	0	0	0	0	0	0	0	0	0	0	0	0	0	0	0	0	0	0	0	0	0	1	0	0	0	0	0	0	0	0	0	0	0	0	0	0
Lespedeza virginica	0	0	0	0	0	0	0	0	0	0	0	0	0	0	3	0	0	0	0	0	0	0	2	0	0	0	0	0	0	0	0	0	0	0	0	0	0	0	0	0	0	0	0	0	0	0	0	0	0
Leucanthemum superbum	0	0	0	0	0	0	0	0	0	0	0	0	0	0	0	0	0	0	0	0	0	0	2	0	0	0	0	0	0	0	0	0	0	0	0	0	0	1	0	0	1	0	0	1	0	0	1	0	0
Leucanthemum vulgare	0	0	1	10	1	0	0	0	1	0	0	0	0	0	0	0	1	0	0	0	3	0	6	0	0	0	0	3	2	0	0	0	0	0	0	1	0	3	0	1	1	0	0	9	2	0	1	0	0
Leucophyllum	0	0	0	0	0	0	0	0	0	0	0	0	0	0	0	0	0	0	0	0	0	0	0	0	0	0	0	0	0	0	0	0	0	0	1	0	0	0	0	0	0	0	0	0	0	0	0	0	0
Leucospermum	0	0	0	0	0	0	0	0	0	0	0	0	0	0	0	0	0	0	0	0	0	0	0	0	0	0	0	2	0	0	0	0	0	0	0	0	0	0	0	0	0	0	0	0	0	0	0	0	0
Lewisia rediviva	0	0	0	0	0	0	0	0	0	0	0	0	0	0	0	0	0	0	0	0	0	0	0	0	0	0	0	0	0	0	0	0	1	0	0	0	0	0	0	0	0	0	0	0	0	0	0	0	0
Leycesteria formosa	0	0	0	0	0	0	0	0	0	0	0	0	0	0	0	0	0	0	0	0	0	0	0	0	0	0	0	0	0	0	0	0	0	0	0	0	0	0	0	0	0	0	0	0	0	0	0	0	0
Liatris	2	4	0	0	4	0	4	0	7	1	0	0	0	0	2	0	0	0	0	0	26	3	29	0	0	0	0	0	0	0	0	0	0	2	2	1	0	12	0	0	8	0	0	8	2	5	4	0	0
Liatris aspera	14	0	15	0	3	0	2	0	0	24	0	0	0	0	8	0	0	0	3	0	33	0	58	0	0	0	0	0	0	0	0	0	0	0	4	0	0	1	0	0	1	0	0	0	2	6	0	0	0
Liatris cylindracea	0	0	0	0	0	0	0	0	0	0	0	0	0	0	2	0	0	0	0	0	2	0	1	0	0	0	0	0	0	0	0	0	0	0	0	0	0	0	0	0	0	0	0	0	0	0	0	0	0
Liatris echinacea	0	0	0	0	0	0	0	0	0	0	0	0	0	0	0	0	0	0	0	0	0	0	1	0	0	0	0	0	0	0	0	0	0	0	0	0	0	0	0	0	0	0	0	0	0	0	0	0	0
Liatris laevigata	0	0	0	0	0	0	0	0	0	0	0	0	0	0	0	0	0	0	0	0	0	0	2	0	0	0	0	0	0	0	0	0	0	0	0	0	0	0	0	0	0	0	0	0	0	0	0	0	0
Liatris ligulistylis	3	0	0	0	1	0	0	0	0	0	0	0	0	0	0	0	0	0	0	0	1	0	0	0	0	0	0	0	0	0	0	0	0	0	0	0	0	1	0	0	0	0	0	0	1	0	0	0	0
Liatris mucronata	0	0	0	0	0	0	0	0	0	0	0	0	0	0	0	0	0	0	1	0	0	0	0	0	0	0	0	0	0	0	0	0	0	0	8	0	0	0	0	0	0	0	0	0	0	0	0	0	0
Liatris punctata	0	1	0	0	1	0	0	0	5	0	0	0	0	0	37	0	0	0	6	0	8	7	0	1	0	0	0	0	0	0	0	0	4	0	12	0	0	2	0	0	1	0	0	1	0	0	0	0	0
Liatris pycnostachya	3	0	0	0	3	0	0	0	0	0	0	0	0	0	1	0	0	0	1	0	3	0	0	0	0	0	0	0	0	0	0	0	0	0	1	0	0	0	0	0	1	0	0	0	0	0	0	0	0
Liatris scariosa	0	0	0	0	0	0	0	0	0	0	0	0	0	0	1	0	0	0	0	0	0	0	0	0	0	0	0	0	0	0	0	0	0	0	3	0	0	0	0	0	0	0	0	0	0	0	0	0	0
Liatris spicata	1	0	0	0	9	0	1	0	0	2	0	0	0	0	6	0	0	0	0	0	30	0	76	0	0	0	0	1	0	0	0	0	0	0	0	0	0	0	1	0	3	0	0	2	0	1	0	0	0
Liatris squarrosa	0	0	0	0	0	0	0	0	0	0	0	0	0	0	0	0	0	0	0	0	0	0	0	0	0	0	0	0	0	0	0	0	0	0	0	0	0	0	0	0	1	0	0	0	0	0	0	0	0
Liatris tenuifolia	0	0	0	0	0	0	0	0	0	0	0	0	0	0	0	0	0	0	0	0	0	0	2	0	0	0	0	0	0	0	0	0	0	0	1	0	0	0	0	0	0	0	0	0	0	0	0	0	0
Liatris turgida	0	0	0	0	0	0	0	0	0	0	0	0	0	0	0	0	0	0	0	0	1	0	1	0	0	0	0	0	0	0	0	0	0	0	0	0	0	0	0	0	0	0	0	0	0	0	0	0	0
Ligularia	0	0	0	0	0	0	0	0	0	0	0	0	1	0	0	0	1	0	0	0	0	0	0	0	0	0	0	0	1	0	0	0	0	0	0	5	0	2	0	0	0	0	0	1	0	2	0	0	0
Ligularia amplexicauls	0	0	0	0	0	0	0	0	0	0	0	0	0	0	0	0	0	0	0	0	0	0	2	0	0	0	0	0	0	0	0	0	0	0	0	0	0	0	0	0	0	0	0	0	0	0	0	0	0
Ligularia dentata	0	0	0	0	0	0	0	0	0	0	0	0	0	0	0	0	0	0	0	0	0	0	1	0	0	0	0	0	0	0	0	0	0	0	0	0	0	0	0	0	0	0	0	0	0	0	0	0	0
Ligularia stenocephala	0	0	0	0	0	0	0	0	0	0	0	0	0	0	0	0	0	0	0	0	0	0	1	0	0	0	0	0	0	0	0	0	0	0	0	0	0	0	0	0	0	0	0	0	0	0	0	0	0
Ligusticum	0	0	0	0	0	0	0	0	0	0	0	0	0	0	0	0	1	0	0	0	0	0	0	1	0	0	0	1	0	0	0	0	0	1	0	0	0	0	0	0	0	0	0	0	0	1	0	0	0
Ligusticum canbyi	0	0	0	0	0	0	0	0	0	0	0	0	0	0	0	0	0	0	0	0	0	0	0	0	0	0	0	0	0	0	0	0	0	3	0	0	0	0	0	0	1	0	0	0	0	0	0	0	0
Ligusticum grayi	0	0	0	99	0	0	0	0	0	0	0	0	0	0	1	0	2	0	0	0	0	0	0	0	0	0	0	2	133	0	0	0	0	0	0	0	0	0	0	0	0	0	0	0	0	0	0	0	0
Ligustrum	0	0	0	0	3	0	0	0	0	0	0	0	0	0	0	0	0	0	0	0	9	0	4	0	0	0	0	0	0	0	0	0	0	0	0	0	0	0	0	0	0	0	0	0	0	4	0	0	0
Ligustrum sinense	0	0	0	0	1	0	0	0	0	0	0	0	0	0	0	0	0	0	0	0	0	0	0	0	0	0	0	0	0	0	0	0	0	0	0	0	0	0	0	0	0	0	0	0	0	0	0	0	0
Ligustrum vulgare	3	0	0	0	5	0	0	0	0	0	0	0	0	0	0	0	0	0	0	0	6	0	4	0	0	0	0	0	0	0	0	0	0	0	0	1	0	0	0	0	0	0	0	0	2	1	0	0	0
Lilium	0	0	0	0	1	0	0	0	0	0	0	0	1	0	0	0	0	0	0	0	0	0	2	0	0	0	0	0	0	0	0	0	0	0	0	0	0	0	0	0	0	0	0	0	0	0	0	0	0
Lilium columbianum	0	0	0	0	0	0	0	0	0	0	0	0	0	0	0	0	1	0	0	0	0	0	0	0	0	0	0	0	0	0	0	0	0	0	0	0	0	0	0	0	0	0	0	0	0	0	0	0	0
Limnanthes	0	0	0	0	0	0	0	0	0	0	0	0	0	0	0	0	0	0	0	0	0	0	0	0	0	0	0	0	0	0	0	0	0	0	0	0	0	0	0	0	1	0	0	0	0	0	0	0	0
Limnanthes alba	0	0	0	0	0	0	0	0	1	0	0	0	0	0	0	0	0	0	0	0	0	0	0	0	0	0	0	0	0	0	0	0	0	0	0	0	0	0	0	0	0	0	0	0	0	0	0	0	0
Limnanthes douglasii	0	0	0	0	0	0	0	0	0	0	0	0	0	0	0	0	0	0	0	0	0	0	0	0	0	0	0	1	0	0	0	0	0	0	0	0	0	0	0	3	0	0	0	0	0	0	0	0	0
Limnanthes striata	0	0	0	0	0	0	0	0	1	0	0	0	0	0	0	0	0	0	0	0	0	0	0	0	0	0	0	0	0	0	0	0	0	0	0	0	0	0	0	0	0	0	0	0	0	0	0	0	0
Limonium	0	0	0	0	1	0	0	0	0	0	0	0	0	0	1	0	0	0	0	0	0	1	1	0	0	0	0	0	0	0	0	0	0	1	0	0	0	0	0	0	0	0	0	0	0	0	0	0	0
Limonium carolinianum	0	0	0	0	0	0	0	0	0	0	0	0	0	0	0	0	0	0	0	0	0	0	24	0	0	0	0	0	0	0	0	0	0	0	0	0	0	0	0	0	0	0	0	0	0	0	0	0	0
Linaria	0	1	0	0	0	0	0	0	3	0	0	0	0	0	3	0	2	0	0	0	1	3	1	0	0	0	0	0	0	0	0	0	0	0	0	0	0	1	0	0	0	0	0	0	0	0	0	1	0
Linaria dalmatica	0	18	0	0	0	0	0	0	0	0	0	0	0	0	5	0	2	0	0	0	2	2	0	0	0	0	0	0	0	0	0	0	4	0	0	0	0	0	0	0	1	0	0	0	0	0	0	0	0
Linaria pupurea	0	0	0	0	0	0	0	0	0	0	0	0	0	0	0	0	1	0	0	0	0	0	0	0	0	0	0	0	0	0	0	0	0	0	0	0	0	0	0	0	1	0	0	0	0	0	0	0	0
Linaria vulgaris	10	15	0	19	2	0	3	0	12	0	0	0	0	0	11	0	37	0	0	0	4	19	8	0	1	0	0	0	2	3	0	0	2	11	4	1	0	3	1	0	2	0	0	1	3	46	1	0	0
Linnaea borealis	0	0	0	1	0	0	0	0	0	0	0	0	0	0	0	0	1	0	0	0	0	0	0	0	0	0	0	0	0	0	0	0	0	0	0	0	0	0	0	0	0	0	0	0	0	0	0	0	0
Linum	0	0	0	0	0	0	0	0	0	0	0	0	0	0	0	0	0	0	0	0	0	0	0	0	0	0	0	0	0	0	0	0	0	0	0	0	0	0	0	0	1	0	0	0	0	0	0	0	0
Linum lewisii	0	0	0	0	0	0	0	0	5	0	0	0	0	0	0	0	0	0	0	0	0	7	0	0	0	0	0	0	0	0	0	0	0	0	0	0	0	1	0	0	0	0	0	0	0	0	0	0	0
Linum rigidum	0	0	1	0	0	0	0	0	0	0	0	0	0	0	0	0	0	0	0	0	0	0	0	0	0	0	0	0	0	0	0	0	0	0	0	0	0	0	0	0	0	0	0	0	0	0	0	0	0
Linum usitatissimum	0	0	0	0	0	0	1	0	0	0	0	0	0	0	0	0	0	0	0	0	2	0	0	0	0	0	0	0	0	0	0	0	0	0	1	0	0	1	0	0	0	0	0	1	0	0	0	0	0
Liriope	0	0	0	0	0	0	0	0	0	0	0	0	0	0	0	0	0	0	0	0	0	0	1	0	0	0	0	0	0	0	0	0	0	0	0	0	0	0	0	0	1	0	0	0	0	0	0	0	0
Liriope muscari	0	0	0	0	0	0	0	0	0	0	0	0	0	0	0	0	0	0	0	0	0	0	1	0	0	0	0	0	0	0	0	0	0	0	0	0	0	0	0	0	0	0	0	0	0	0	0	0	0
Lithodora	0	0	0	0	0	0	0	0	0	0	0	0	0	0	3	0	3	0	0	0	0	0	0	0	0	0	0	3	0	0	0	0	0	0	0	0	0	0	0	0	4	0	0	0	0	0	0	0	0
Lithodora diffusa	0	0	0	0	0	0	0	0	0	0	0	0	0	0	0	0	3	0	0	0	0	0	0	0	0	0	0	0	0	0	0	0	0	0	0	0	0	0	0	0	0	0	0	0	0	0	0	0	0
Lithophragma glabrum	0	0	0	0	0	0	0	0	1	0	0	0	0	0	0	0	0	0	0	0	0	0	0	0	0	0	0	0	0	0	0	0	0	0	0	0	0	0	0	0	0	0	0	0	0	0	0	0	0
Lithophragma parviflorum	0	0	0	0	0	0	0	0	0	0	0	0	0	0	0	0	0	0	0	0	0	0	0	0	0	0	0	0	0	0	0	0	0	0	0	0	0	1	0	0	0	0	0	0	0	0	0	0	0
Lithospermum	0	0	0	1	12	0	1	0	1	0	0	0	0	0	2	0	0	0	0	0	1	0	3	0	0	0	0	0	0	0	0	0	0	0	1	0	0	1	0	0	2	0	0	0	0	1	0	0	0
Lithospermum canescens	0	0	0	0	10	0	1	0	0	0	0	0	0	0	0	0	0	0	0	0	1	0	5	0	0	0	0	0	0	0	0	0	0	0	2	0	0	1	0	0	0	0	0	0	0	0	0	0	0
Lithospermum caroliniense	0	0	0	0	3	0	0	0	0	0	0	0	0	0	0	0	0	0	0	0	6	0	0	0	0	0	0	0	0	0	0	0	0	0	1	0	0	0	0	0	0	0	0	0	0	0	0	0	0
Lithospermum parviflorum	0	0	0	0	0	0	1	0	0	0	0	0	0	0	0	0	0	0	0	0	0	0	0	0	0	0	0	0	0	0	0	0	0	0	0	0	0	0	0	0	0	0	0	0	0	0	0	0	0
Lithospermum ruderale	0	0	0	0	0	0	0	0	1	0	0	0	0	0	0	0	1	0	0	0	0	1	0	1	0	0	0	0	0	0	0	0	0	0	0	0	0	0	0	0	0	0	0	0	0	0	0	1	0
Lobelia	0	0	0	0	0	0	0	0	0	0	0	0	1	0	0	0	0	0	0	0	0	0	8	0	0	0	0	0	0	0	0	0	0	1	1	1	0	3	0	0	1	0	0	12	0	10	0	0	0
Lobelia inflata	0	0	0	0	4	0	0	0	0	0	0	0	0	0	0	0	0	0	0	0	0	0	0	0	0	0	0	0	0	0	0	0	0	0	0	0	0	0	0	0	0	0	0	0	0	0	0	0	0
Lobelia kalmii	0	0	0	0	0	0	0	0	0	0	0	0	0	0	0	0	0	0	0	0	0	0	1	0	0	0	0	0	0	0	0	0	0	0	0	0	0	0	0	0	1	0	0	0	0	0	0	0	0
Lobelia siphilitica	3	0	0	0	0	0	0	0	0	0	0	0	0	0	1	0	0	0	0	0	2	0	10	0	0	0	0	0	0	0	0	0	0	0	3	0	0	0	0	0	1	0	0	0	0	5	1	0	0
Lobelia spicata	0	0	0	0	10	0	0	0	0	0	0	0	0	0	0	0	0	0	0	0	0	0	0	0	0	0	0	0	0	0	0	0	0	0	0	1	0	0	0	0	0	0	0	0	0	0	0	0	0
Lomatium	0	0	0	0	0	0	0	0	0	0	0	0	0	0	1	0	1	0	0	0	0	0	0	0	0	0	0	0	0	0	0	0	0	0	0	0	0	0	0	0	1	0	0	0	0	0	0	0	0
Lomatium columbianum	0	0	0	0	0	0	0	0	0	0	0	0	0	0	0	0	0	0	0	0	0	1	0	0	0	0	0	0	0	0	0	0	1	0	0	0	0	0	0	0	0	0	0	0	0	0	0	0	0
Lomatium martindalei	0	0	0	0	0	0	0	0	0	0	0	0	0	0	0	0	0	0	0	0	0	0	0	0	0	0	0	0	0	0	0	0	0	0	0	0	0	0	0	0	0	0	0	0	0	0	0	0	0
Lomatium nudicaule	0	0	0	0	0	0	0	0	0	0	0	0	0	0	0	0	0	0	0	0	0	0	0	0	0	0	0	0	0	0	0	0	0	0	0	0	0	0	0	0	0	0	0	0	0	0	0	0	0
Lomatium piperi	0	0	0	0	0	0	0	0	0	0	0	0	0	0	0	0	0	0	0	0	0	0	0	0	0	0	0	0	0	0	0	0	0	0	0	0	0	0	0	0	0	0	0	0	0	0	0	0	0
Lonicera	0	0	0	3	46	0	2	0	1	1	0	0	0	0	0	0	2	0	0	0	23	19	15	1	0	0	0	3	1	0	0	0	2	0	1	35	0	3	0	0	4	0	0	38	3	30	1	0	0
Lonicera × brownii	0	0	0	0	1	0	0	0	0	0	0	0	0	0	0	0	0	0	0	0	0	0	0	0	0	0	0	0	0	0	0	0	0	0	0	0	0	0	0	0	0	0	0	0	1	0	0	0	0
Lonicera caerulea	0	0	0	0	7	0	0	0	0	0	0	0	0	0	0	0	0	0	0	0	0	1	4	0	0	0	0	1	0	0	0	0	1	0	0	4	0	0	0	0	1	0	0	4	1	1	2	0	0
Lonicera canadensis	0	0	0	0	0	0	0	0	0	0	0	0	0	0	0	0	0	0	0	0	0	0	0	0	0	0	0	0	0	0	0	0	0	0	0	0	0	0	0	0	0	0	0	2	0	0	0	0	0
Lonicera dioica	0	0	0	0	1	0	0	0	0	0	0	0	0	0	0	0	0	0	0	0	0	0	0	0	0	0	0	0	0	0	0	0	0	0	0	0	0	0	0	0	0	0	0	0	0	0	0	0	0
Lonicera hispidula	0	0	0	0	0	0	0	2	0	0	0	0	0	0	0	0	0	0	0	0	0	0	0	0	0	0	0	0	0	0	0	0	0	0	0	0	0	0	0	0	0	0	0	0	0	0	0	0	0
Lonicera involucrata	0	0	0	0	0	0	0	1	0	0	0	0	0	0	1	0	12	0	0	0	0	0	0	2	0	0	0	1	5	0	0	0	0	0	0	0	0	0	0	2	1	0	0	0	0	0	0	0	0
Lonicera japonica	1	0	0	0	0	0	0	0	0	0	0	0	0	0	0	0	0	0	0	0	3	0	1	0	0	0	0	0	0	0	0	0	0	0	0	0	0	0	0	0	0	0	0	0	0	1	0	0	0
Lonicera maackii	0	0	0	0	0	0	0	0	0	0	0	0	0	0	0	0	0	0	0	0	0	0	1	0	0	0	0	0	0	0	0	0	0	0	0	0	0	0	0	0	0	0	0	0	0	0	0	0	0
Lonicera nitida	0	0	0	0	0	0	0	0	0	0	0	0	0	0	0	0	1	0	0	0	0	0	0	0	0	0	0	1	1	0	0	0	0	0	0	0	0	0	0	0	0	0	0	0	0	0	0	0	0
Lonicera periclymenum	0	0	0	0	0	0	0	0	0	0	0	0	0	0	0	0	0	0	0	0	0	0	0	0	0	0	0	0	1	0	0	0	0	0	0	0	0	0	0	0	0	0	0	0	0	0	0	0	0
Lonicera reticulata	0	0	0	0	0	0	0	0	0	0	0	0	0	0	1	0	0	0	0	0	0	0	2	0	0	0	0	0	0	0	0	0	0	0	0	0	0	2	0	0	0	0	0	0	0	0	0	0	0
Lonicera tatarica	26	0	0	0	3	0	0	0	0	0	0	0	0	0	0	0	0	0	0	0	0	0	1	0	0	0	0	0	0	0	0	0	0	0	0	0	0	0	0	0	0	0	0	0	0	0	0	0	0
Lonicera utahensis	0	0	0	0	0	0	0	0	0	0	0	0	0	0	0	0	2	0	0	0	0	0	0	0	0	0	0	0	0	0	0	0	0	0	0	0	0	0	0	0	0	0	0	0	0	0	0	0	0
Lonicera villosa	0	0	0	0	0	0	0	0	0	0	0	0	0	0	0	0	0	0	0	0	0	0	0	0	0	0	0	0	0	0	0	0	0	0	0	0	0	0	0	0	1	0	0	0	0	0	0	0	0
Lotus	0	0	1	0	0	0	0	0	1	0	0	1	0	0	0	0	0	0	0	0	4	1	0	0	0	0	0	0	0	0	0	0	0	0	0	0	0	0	0	0	0	0	0	0	0	0	0	0	0
Lotus corniculatus	1	0	0	17	20	0	9	0	0	0	0	0	0	0	10	6	8	0	0	0	49	2	94	1	0	0	0	2	5	0	0	0	1	8	1	3	0	49	1	4	15	0	0	47	17	94	5	0	0
Lotus nevadensis	0	0	0	2	0	0	0	0	0	0	0	0	0	0	0	0	0	0	0	0	0	0	0	0	0	0	0	0	2	0	0	0	0	0	0	0	0	0	0	0	0	0	0	0	0	0	0	0	0
Lotus oroboides	0	0	0	0	0	0	0	0	0	0	0	0	0	0	0	0	0	0	0	0	0	0	0	0	0	0	0	0	0	0	0	0	0	0	1	0	0	0	0	0	0	0	0	0	0	0	0	0	0
Lotus pedunculatus	0	0	0	0	0	0	0	0	0	0	0	0	0	0	0	0	0	0	0	0	0	0	0	0	0	0	0	1	1	0	0	0	0	0	0	0	0	0	0	0	0	0	0	0	0	0	0	0	0
Lotus rigidus	0	0	0	0	0	0	0	0	0	0	0	0	0	0	0	0	0	0	0	0	0	1	0	0	0	0	0	0	0	0	0	0	0	0	0	0	0	0	0	0	0	0	0	0	0	0	0	0	0
Lotus scoparius	0	0	0	0	0	0	0	0	0	0	0	0	0	0	0	0	0	0	0	0	0	0	0	0	0	0	0	0	0	0	0	0	0	0	0	0	0	0	0	0	0	0	0	0	0	0	0	0	0
Ludwigia leptocarpa	0	0	0	0	0	0	0	0	0	0	0	0	0	0	0	0	0	0	0	0	0	0	1	0	0	0	0	0	0	0	0	0	0	0	0	0	0	0	0	0	0	0	0	0	0	0	0	0	0
Ludwigia peruviana	0	0	0	0	0	0	0	0	0	0	0	0	0	0	0	0	0	0	0	0	0	0	3	0	0	0	0	0	0	0	0	0	0	0	0	0	0	0	0	0	0	0	0	0	0	0	0	0	0
Ludwigia pilosa	0	0	0	0	0	0	0	0	0	0	0	0	0	0	0	0	0	0	0	0	0	0	0	0	0	0	0	0	0	0	0	0	0	0	1	0	0	0	0	0	0	0	0	0	0	0	0	0	0
Luetkea pectinata	0	0	0	1	0	0	0	0	0	0	0	0	0	0	0	0	0	0	0	0	0	0	0	0	0	0	0	0	0	0	0	0	0	0	0	0	0	0	0	0	0	0	0	0	0	0	0	0	0
Luffa	0	0	0	0	0	0	0	0	0	0	0	0	0	0	0	0	0	0	0	0	0	0	0	0	0	0	0	0	0	0	0	0	0	0	8	0	0	0	0	0	0	0	0	0	0	0	0	0	0
Luina hypoleuca	0	0	0	0	0	0	0	0	0	0	0	0	0	0	0	0	0	0	0	0	0	0	0	0	0	0	0	0	0	0	0	0	0	0	0	0	0	0	0	0	0	0	0	0	0	0	0	0	0
Luina stricta	0	0	0	1	0	0	0	0	0	0	0	0	0	0	0	0	0	0	0	0	0	0	0	0	0	0	0	0	13	0	0	0	0	0	0	0	0	0	0	0	0	0	0	0	0	0	0	0	0
Lupinus	0	3	0	407	42	0	8	2	59	0	0	0	1	0	41	2	38	10	0	13	18	21	36	2	0	0	0	87	103	8	0	0	30	34	1	0	0	53	2	23	26	0	8	25	9	16	7	10	0
Lupinus albicaulis	0	0	0	0	0	0	0	0	0	0	0	0	0	0	0	0	3	0	0	0	0	0	0	0	0	0	0	5	19	0	0	0	0	0	0	0	0	0	0	31	3	0	0	0	0	0	0	0	0
Lupinus albifrons	0	0	0	0	0	0	0	4	0	0	0	0	0	0	1	0	1	0	0	0	2	0	0	0	0	0	0	20	0	0	0	0	0	0	0	0	0	0	0	0	4	0	0	0	0	0	0	0	0
Lupinus albus	0	0	0	2	0	0	0	0	0	0	0	0	0	0	0	0	0	0	0	0	0	0	0	0	0	0	0	0	0	0	0	0	0	0	0	0	0	0	0	0	0	0	0	0	0	0	0	0	0
Lupinus alpeatris	0	0	0	0	0	0	0	0	0	0	0	0	0	0	0	1	0	0	0	0	0	0	0	0	0	0	0	0	0	0	0	0	0	0	0	0	0	0	0	0	0	0	0	0	0	0	0	0	0
Lupinus arboreus	0	0	0	2	0	0	0	7	0	0	0	0	0	0	0	0	0	0	0	0	0	0	0	0	0	0	0	0	0	0	0	0	0	0	0	0	0	0	0	0	0	0	0	0	0	0	0	0	0
Lupinus arbustus	0	0	0	0	0	0	0	0	0	0	0	0	0	0	1	0	1	0	0	0	0	0	0	0	0	0	0	0	1	0	0	0	0	1	0	0	0	0	0	0	1	0	0	0	0	0	0	0	0
Lupinus arcticus	0	0	0	1	0	0	0	0	0	0	0	0	0	0	0	0	2	0	0	0	0	0	0	0	0	0	0	0	2	0	0	0	0	0	0	0	0	0	0	0	0	0	0	1	0	0	0	0	0
Lupinus argenteus	0	0	0	16	0	0	0	0	5	0	0	0	0	0	2	0	0	0	0	0	0	3	0	0	0	0	0	4	1	0	0	0	2	4	0	0	0	0	0	0	0	0	1	0	0	0	0	0	0
Lupinus bicolor	0	0	0	0	0	0	0	0	0	0	0	0	0	0	0	0	0	0	0	0	0	1	0	0	0	0	0	0	0	0	0	0	0	0	0	0	0	0	0	0	0	0	0	0	0	0	0	0	0
Lupinus chamissonis	0	0	0	0	0	0	0	2	0	0	0	0	0	0	0	0	0	0	0	0	0	0	0	0	0	0	0	8	0	0	0	0	0	0	0	0	0	0	0	0	0	0	0	0	0	0	0	0	0
Lupinus concinnus	0	0	0	3	0	0	0	0	7	0	0	0	0	0	0	0	0	0	0	0	0	0	0	0	0	0	0	0	0	0	0	0	1	0	0	0	0	5	0	0	2	0	0	0	0	0	0	0	0
Lupinus densiflorus	0	0	0	0	0	0	0	0	0	0	0	0	0	0	4	0	0	0	0	0	0	0	0	0	0	0	0	0	0	0	0	0	0	0	0	0	0	0	0	0	0	0	0	0	0	0	0	0	0
Lupinus diffusus	0	0	0	0	0	0	0	0	0	0	0	0	0	0	0	0	0	0	0	0	1	0	0	0	0	0	0	0	0	0	0	0	0	0	0	0	0	0	0	0	0	0	0	0	0	0	0	0	0
Lupinus latifolius	0	0	0	22	0	0	0	0	1	0	0	0	0	0	1	0	5	0	0	0	0	0	0	0	0	0	0	6	8	0	0	0	0	2	0	0	0	2	0	2	0	0	0	0	0	0	0	0	0
Lupinus laxiflorus	0	0	0	67	0	0	0	0	0	0	0	0	0	0	1	0	19	0	0	0	0	0	0	0	0	0	0	5	314	0	0	0	0	0	0	0	0	0	0	0	0	0	0	0	0	0	0	0	0
Lupinus lepidus	0	0	0	5	0	0	0	0	0	0	0	0	0	0	0	0	0	0	0	0	1	0	0	0	0	0	0	0	0	0	0	0	0	0	0	0	0	1	0	0	0	0	0	0	0	0	0	0	0
Lupinus lepidus var aridus	0	0	0	5	0	0	0	0	5	0	0	0	0	0	0	0	0	0	0	0	0	0	0	0	0	0	0	0	0	0	0	0	0	0	0	0	0	0	0	0	0	0	0	0	0	0	0	0	0
Lupinus lepidus var lobbii	0	0	0	8	0	0	0	0	0	0	0	0	0	0	0	0	0	0	0	0	0	0	0	0	0	0	0	0	0	0	0	0	0	0	0	0	0	0	0	0	0	0	0	0	0	0	0	0	0
Lupinus leucophyllus	0	0	0	2	0	0	0	0	5	0	0	0	0	0	0	0	2	0	0	0	0	0	0	0	0	0	0	0	0	0	0	0	0	0	0	0	0	0	0	0	0	0	0	0	0	0	0	0	0
Lupinus littoralis	0	0	0	0	0	0	0	0	0	0	0	0	0	0	0	0	0	0	0	0	0	0	0	0	0	0	0	1	0	0	0	0	0	0	0	0	0	0	0	0	0	0	0	0	0	0	0	0	0
Lupinus nanus	0	0	0	0	0	0	0	8	0	0	0	0	0	0	0	0	0	0	0	0	0	0	0	0	0	0	0	22	0	0	0	0	0	0	0	0	0	0	0	0	0	0	0	0	0	0	0	0	0
Lupinus nootkatensis	0	0	0	0	0	0	0	0	0	0	0	0	0	0	0	0	0	0	0	0	0	0	0	0	0	0	0	0	0	0	0	0	0	1	0	0	0	0	0	0	0	0	0	0	0	0	0	0	0
Lupinus perennis	2	0	9	0	23	0	0	0	0	0	0	0	0	0	9	0	0	0	0	0	12	0	14	0	0	0	0	0	0	0	0	0	0	0	4	0	0	6	0	0	1	0	0	1	0	3	1	0	0
Lupinus polyphyllus	0	0	0	10	1	0	0	0	0	0	0	0	0	0	1	0	1	0	0	0	1	0	1	0	0	0	0	3	6	0	0	0	2	0	0	1	0	2	1	4	0	0	0	2	2	2	0	0	0
Lupinus rivularis	0	0	0	0	0	0	0	0	0	0	0	0	0	0	0	0	0	0	0	0	0	0	0	0	0	0	0	4	3	0	0	0	0	0	0	0	0	0	0	0	0	0	0	0	0	0	0	0	0
Lupinus saxosus	0	0	0	6	0	0	0	0	0	0	0	0	0	0	0	0	0	0	0	0	0	0	0	0	0	0	0	0	0	0	0	0	0	0	0	0	0	0	0	0	0	0	0	0	0	0	0	0	0
Lupinus sericeus	0	0	0	12	0	0	0	0	10	0	0	0	0	0	0	0	2	0	0	0	0	1	0	0	0	0	0	1	1	0	0	0	0	3	0	0	0	3	0	0	0	0	0	0	0	0	0	0	0
Lupinus succulentus	0	0	0	0	0	0	0	0	0	0	0	0	0	0	1	0	0	0	0	0	0	0	0	0	0	0	0	1	0	0	0	0	0	0	0	0	0	0	0	0	0	0	0	0	0	0	0	0	0
Lupinus sulphureus	0	0	0	1	0	0	0	0	0	0	0	0	0	0	0	0	0	0	0	0	0	0	0	0	0	0	0	0	0	0	0	0	0	0	0	0	0	0	0	0	0	0	0	0	0	0	0	0	0
Lupinus varicolor	0	0	0	0	0	0	0	0	0	0	0	0	0	0	0	0	0	0	0	0	0	0	0	0	0	0	0	0	0	0	0	0	0	0	0	0	0	0	0	0	0	0	0	0	0	0	0	0	0
Lychnis	0	0	0	0	0	0	0	0	0	0	0	0	0	0	0	0	0	0	0	0	0	0	1	0	0	0	0	0	0	0	0	0	0	0	0	0	0	0	0	0	0	0	0	0	0	0	0	0	0
Lychnis flos-cuculi	0	0	0	0	0	0	0	1	0	0	0	0	0	0	0	0	0	0	0	0	0	0	0	0	0	0	0	0	0	0	0	0	0	0	0	0	0	0	0	0	0	0	0	4	0	1	0	0	0
Lycium	0	0	0	0	0	0	0	0	0	0	0	0	0	0	0	0	0	0	0	0	0	0	1	0	0	0	0	0	0	0	0	0	0	0	0	0	0	0	0	0	1	0	0	0	0	0	0	0	0
Lycium andersonii	0	0	0	0	0	0	0	0	0	0	0	0	0	0	0	0	0	0	0	0	0	0	0	0	0	0	0	0	0	0	0	0	0	0	1	0	0	0	0	0	0	0	0	0	0	0	0	0	0
Lycopodium selago	0	0	0	0	0	0	0	0	0	0	0	0	0	0	0	0	0	0	0	0	0	0	4	0	0	0	0	0	0	0	0	0	0	0	0	0	0	0	0	0	0	0	0	0	0	0	0	0	0
Lycopus	0	0	0	0	2	0	0	0	0	0	0	0	0	0	0	0	0	0	0	0	0	0	0	0	0	0	0	0	0	0	0	0	0	0	3	0	0	0	0	0	0	0	0	0	0	0	0	0	0
Lyonia	0	0	0	0	2	0	0	0	0	0	0	0	0	0	0	0	0	0	0	0	0	0	0	0	0	0	0	0	0	0	0	0	0	0	0	2	0	0	3	0	0	0	0	0	0	0	0	0	0
Lyonia ferruginea	0	0	0	0	0	0	0	0	0	0	0	0	0	0	0	0	0	0	0	0	0	0	3	0	0	0	0	0	0	0	0	0	0	0	0	0	0	0	0	0	0	0	0	0	0	0	0	0	0
Lyonia fruticosa	0	0	0	0	0	0	0	0	0	0	0	0	0	0	0	0	0	0	0	0	0	0	1	0	0	0	0	0	0	0	0	0	0	0	0	0	0	0	0	0	0	0	0	0	0	0	0	0	0
Lyonia ligustrina	1	0	0	0	3	0	0	0	0	1	0	0	0	0	0	0	0	0	0	0	0	0	0	0	0	0	0	0	0	0	0	0	0	0	0	1	0	0	1	0	0	0	0	0	0	0	0	0	0
Lyonia lucida	0	0	0	0	0	0	0	0	0	0	0	0	0	0	0	0	0	0	0	0	0	0	2	0	0	0	0	0	0	0	0	0	0	0	0	0	0	0	0	0	0	0	0	0	0	0	0	0	0
Lyonia mariana	0	0	0	0	4	0	0	0	0	0	0	0	0	0	0	0	0	0	0	0	0	0	0	0	0	0	0	0	0	0	0	0	0	0	0	1	0	0	0	0	0	0	0	0	0	0	0	0	0
Lysimachia	0	0	0	0	1	0	0	0	0	0	0	0	0	0	0	0	0	0	0	0	0	0	1	0	0	0	0	0	0	0	0	0	0	0	0	0	0	0	0	0	0	0	0	0	0	0	0	0	0
Lysimachia ciliata	0	0	0	0	0	0	0	0	0	0	0	0	0	0	0	0	0	0	0	0	1	0	0	0	0	0	0	0	0	0	0	0	0	0	0	0	0	0	0	0	0	0	0	0	0	0	0	0	0
Lysimachia clethroides	0	0	0	0	1	0	0	0	0	0	0	0	0	0	0	0	0	0	0	0	2	0	6	0	0	0	0	0	0	0	0	0	0	0	0	0	0	0	0	0	0	0	0	0	0	0	0	0	0
Lysimachia punctata	0	0	0	0	0	0	0	0	0	0	0	0	0	0	1	0	0	0	0	0	0	0	0	0	0	0	0	0	0	0	0	0	0	0	0	0	0	0	0	0	0	0	0	0	0	0	0	0	0
Lysimachia quadrifolia	1	0	0	0	0	0	0	0	0	0	0	0	0	0	0	0	0	0	0	0	0	0	0	0	0	0	0	0	0	0	0	0	0	0	0	0	0	0	0	0	0	0	0	0	0	0	0	0	0
Lysimachia vulgaris	0	0	0	0	0	0	0	0	0	0	0	0	0	0	0	0	0	0	0	0	0	0	1	0	0	0	0	0	0	0	0	0	0	0	0	0	0	0	0	0	0	0	0	0	0	0	0	0	0
Lythrum	0	0	0	0	2	0	3	0	0	0	0	0	0	0	0	0	0	0	0	0	2	0	15	0	0	0	0	0	0	0	0	0	0	0	0	0	0	0	0	0	0	0	0	2	0	1	0	0	0
Lythrum alatum	0	0	0	0	0	0	0	0	0	0	0	0	0	0	0	0	0	0	0	0	0	0	1	0	0	0	0	0	0	0	0	0	0	0	0	0	0	0	0	0	0	0	0	0	0	0	0	0	0
Lythrum salicaria	2	0	3	0	34	0	8	0	5	3	0	0	0	0	3	0	1	0	0	0	83	7	254	0	0	0	0	0	0	0	0	0	0	0	2	1	0	20	0	0	3	0	0	7	6	74	0	0	0
Madia elegans	0	0	0	0	0	0	0	0	0	0	0	0	0	0	0	0	0	0	0	0	0	0	0	0	0	0	0	0	0	0	0	0	0	0	0	0	0	0	0	0	0	0	0	0	0	0	0	0	0
Magnolia	0	0	0	0	1	0	0	0	0	0	0	0	0	0	0	0	0	0	0	0	2	0	2	0	0	0	0	0	0	0	0	0	0	0	0	0	0	0	0	0	0	0	0	0	0	0	0	0	0
Mahonia	0	0	0	1	0	0	0	0	1	0	0	0	0	0	1	1	2	0	0	0	0	3	0	0	0	0	0	13	3	1	0	0	0	0	0	0	0	0	0	0	3	0	0	1	0	2	0	0	0
Mahonia aquifolium	0	0	0	2	0	0	0	0	1	0	0	0	0	0	0	2	4	0	0	0	0	4	0	0	0	0	0	6	18	0	0	0	1	0	0	0	0	0	0	3	2	0	0	0	0	6	0	1	0
Mahonia fremontii	0	0	0	0	0	0	0	0	0	0	0	0	0	0	0	0	0	0	0	0	0	1	0	0	0	0	0	0	0	0	0	0	0	0	0	0	0	0	0	0	0	0	0	0	0	0	0	0	0
Mahonia nervosa	0	0	0	0	0	0	0	0	0	0	0	0	0	0	0	0	2	0	0	0	0	0	0	0	0	0	0	0	0	0	0	0	0	0	0	0	0	0	0	0	0	0	0	0	0	0	0	0	0
Mahonia repens	0	0	0	1	0	0	0	0	0	0	0	0	0	0	0	0	0	0	0	0	0	1	0	0	0	0	0	0	0	0	0	0	0	0	0	0	0	0	0	0	0	0	0	0	0	0	0	0	0
Mahonia x media	0	0	0	0	0	0	0	0	0	0	0	0	0	0	0	0	0	0	0	0	0	0	0	0	0	0	0	2	0	0	0	0	0	0	0	0	0	0	0	0	0	0	0	0	0	0	0	0	0
Maianthemum racemosum	0	0	0	0	1	0	0	0	0	0	0	0	0	0	0	0	0	0	0	0	0	0	0	0	0	0	0	0	0	0	0	0	0	0	0	0	0	0	0	0	0	0	0	0	0	0	0	0	0
Maianthemum stellatum	0	0	0	0	0	0	0	0	0	0	0	0	0	0	1	0	0	0	0	0	0	0	0	0	0	0	0	0	0	0	0	0	0	0	0	0	0	0	0	0	0	0	0	0	0	0	0	0	0
Malacothamnus fascicularis	0	0	0	0	0	0	0	0	0	0	0	0	0	0	0	0	0	0	0	0	0	0	0	0	0	0	0	0	0	0	0	0	0	0	1	0	0	0	0	0	0	0	0	0	0	0	0	0	0
Malacothrix floccifera	0	0	0	0	0	0	0	0	0	0	0	0	0	0	0	0	0	0	0	0	0	0	0	0	0	0	0	0	0	0	0	0	0	0	0	0	0	0	0	0	0	0	0	0	0	0	0	0	0
Malus	3	0	0	1	34	0	1	0	1	0	0	0	0	0	1	0	1	0	0	0	6	8	135	1	0	0	0	4	2	0	0	0	5	4	0	12	0	4	0	0	16	0	0	28	3	11	3	0	0
Malus coronaria	0	0	0	0	0	0	0	0	0	0	0	0	0	0	0	0	0	0	0	0	0	0	0	0	0	0	0	0	0	0	0	0	0	0	0	1	0	0	0	0	0	0	0	0	1	0	0	0	0
Malus domestica	0	0	0	0	0	0	0	0	0	0	0	0	0	0	0	0	0	0	0	0	0	0	0	0	0	0	0	1	0	0	0	0	1	0	0	0	0	0	0	0	0	0	0	0	0	0	0	0	0
Malus ioensis	13	0	0	0	0	0	0	0	0	0	0	0	0	0	0	0	0	0	0	0	0	0	1	0	0	0	0	0	0	0	0	0	0	0	0	0	0	0	0	0	0	0	0	0	0	0	0	0	0
Malus malus	0	0	0	0	0	0	0	0	0	0	0	0	0	0	0	0	0	0	0	0	0	0	0	0	0	0	0	0	0	0	0	0	0	0	0	0	0	0	0	0	0	0	0	1	1	0	0	0	0
Malus pumila	15	0	0	0	21	0	0	0	1	0	0	0	0	0	0	0	0	0	0	0	1	1	28	0	0	0	0	0	0	0	0	0	1	0	0	14	0	1	2	0	0	0	0	5	7	10	0	0	0
Malus sylvestris	53	0	1	0	0	0	0	0	0	0	0	0	0	0	0	0	0	0	0	0	0	0	0	0	0	0	0	0	0	0	0	0	0	0	0	0	0	0	0	0	0	0	0	0	0	0	0	0	0
Malva	0	0	0	0	0	0	0	0	0	0	0	0	0	0	0	0	0	0	0	0	0	1	4	0	0	0	0	0	0	0	0	0	0	0	0	0	0	1	0	0	3	0	0	2	6	1	0	0	0
Malva moschata	0	0	0	0	0	0	0	0	0	0	0	0	0	0	0	0	0	0	0	0	0	0	0	0	0	0	0	0	0	0	0	0	0	0	0	2	0	1	0	0	0	0	0	1	0	0	0	0	0
Malva neglecta	0	0	0	0	0	0	0	0	0	0	0	0	0	0	0	0	0	0	0	0	0	0	0	0	0	0	0	0	0	0	0	0	0	0	0	3	0	0	0	0	0	0	0	0	0	0	0	0	0
Malvaceae	0	0	0	1	2	0	0	0	0	0	0	0	0	0	0	0	0	0	0	0	0	0	3	0	0	0	0	0	0	0	0	0	0	0	0	0	0	0	0	0	0	0	0	0	0	0	0	0	0
Malvaviscus arboreus	0	0	0	0	0	0	0	0	0	0	0	0	0	0	0	0	0	0	0	0	0	0	0	0	0	0	0	0	0	0	0	0	0	0	1	0	0	0	0	0	0	0	0	0	0	0	0	0	0
Marah oregana	0	0	0	0	0	0	0	1	0	0	0	0	0	0	0	0	0	0	0	0	0	0	0	0	0	0	0	0	0	0	0	0	0	0	0	0	0	0	0	0	0	0	0	0	0	0	0	0	0
Marjoram	0	0	0	0	0	0	0	0	0	0	0	0	0	0	0	0	0	0	0	0	0	0	0	0	0	0	0	0	0	0	0	0	0	0	0	0	0	0	0	0	0	0	0	0	0	0	0	0	0
Marrubium	0	0	0	0	1	0	0	0	2	0	0	0	0	0	0	0	0	0	0	0	0	1	0	0	0	0	0	0	0	0	0	0	0	0	0	0	0	0	0	0	0	0	0	0	0	0	0	0	0
Marrubium vulgare	0	0	0	0	0	0	0	0	3	0	0	0	0	0	17	0	0	0	0	0	0	2	0	0	0	0	0	0	0	0	0	0	0	0	0	0	0	0	0	0	0	0	0	0	0	0	0	0	0
Matricaria chamomilla	0	0	0	3	0	0	0	0	0	0	0	0	0	0	0	0	0	0	0	0	0	0	1	0	0	0	0	0	0	0	0	0	0	0	0	0	0	0	0	0	0	0	0	0	0	0	0	0	0
Matricaria recutita	0	0	0	0	0	0	0	0	0	0	0	0	0	0	0	0	0	0	0	0	0	0	0	0	0	0	0	0	0	0	0	0	0	0	0	0	0	0	0	0	2	0	0	0	0	0	0	0	0
Matrona sedum	0	0	0	0	0	0	0	0	0	0	0	0	0	0	0	0	0	0	0	0	0	0	1	0	0	0	0	0	0	0	0	0	0	0	0	0	0	0	0	0	1	0	0	0	0	0	0	0	0
Mecardonia	0	0	0	0	0	0	0	0	0	0	0	0	0	0	0	0	0	0	0	0	0	0	0	0	0	0	0	0	0	0	0	0	0	0	0	0	0	0	0	0	0	0	0	1	0	0	0	0	0
Medicago	0	0	0	0	1	0	0	0	0	0	0	0	0	0	1	0	0	0	0	0	0	0	0	0	0	0	0	0	0	0	0	0	0	0	0	0	0	0	0	0	0	0	0	0	0	0	0	0	0
Medicago lupulina	0	0	0	0	0	0	0	0	1	0	0	0	0	0	0	0	0	0	0	0	0	0	0	0	0	0	0	0	0	0	0	0	0	0	0	0	0	0	0	1	0	0	0	0	0	0	0	0	0
Medicago sativa	19	1	0	4	6	1	7	0	1	0	0	1	0	0	11	0	0	0	2	0	30	3	17	0	0	0	0	0	0	9	0	0	3	0	13	1	0	4	0	0	1	0	0	10	9	3	0	0	0
Melampyrum	0	0	0	0	0	0	0	0	0	0	0	0	0	0	0	0	0	0	0	0	0	0	1	0	0	0	0	0	0	0	0	0	0	0	0	0	0	0	0	0	0	0	0	0	0	0	0	0	0
Melampyrum lineare	0	0	0	0	2	0	0	0	0	0	0	0	0	0	0	0	0	0	0	0	0	0	1	0	0	0	0	0	0	0	0	0	0	0	0	2	0	0	5	0	0	0	0	38	0	11	0	0	0
Melampyrum pratense	0	0	0	0	1	0	0	0	0	0	0	0	0	0	0	0	0	0	0	0	0	0	1	0	0	0	0	0	0	0	0	0	0	0	0	3	0	0	0	0	0	0	0	17	0	1	0	0	0
Melilotus	4	4	2	63	22	0	10	1	12	1	0	0	0	0	5	0	5	0	3	0	7	28	53	4	0	0	0	1	12	1	0	0	2	9	8	0	0	37	1	0	6	1	28	19	8	60	0	0	0
Melilotus albus	5	0	0	13	66	4	5	2	2	6	0	0	9	0	11	2	9	1	0	0	32	27	293	4	1	0	0	7	3	3	0	0	1	213	4	73	0	109	0	0	16	0	3	266	70	121	2	0	0
Melilotus officinalis	3	0	5	51	12	0	2	0	2	2	0	0	0	0	16	1	3	0	0	0	52	42	14	3	0	0	0	1	2	8	0	0	4	4	3	2	0	27	3	1	7	0	1	22	13	3	0	0	0
Melissa officinalis	0	0	0	0	0	0	0	0	0	0	0	0	0	0	0	0	0	0	0	0	0	0	4	0	0	0	0	0	0	0	0	0	0	0	0	0	0	0	0	0	0	0	0	0	0	0	0	0	0
Mentha	0	0	0	0	7	0	1	0	0	0	0	0	0	0	0	0	2	0	0	0	5	0	45	0	0	0	0	0	0	0	0	0	0	0	0	1	0	0	0	0	0	0	0	5	0	23	0	0	0
Mentha arvensis	0	0	0	0	4	0	0	0	0	0	0	0	0	0	0	0	0	0	0	0	2	1	3	0	0	0	0	0	0	0	0	0	0	0	0	0	0	0	0	0	0	0	0	0	0	1	0	0	0
Mentha canadensis	0	0	0	17	0	0	0	0	0	0	0	0	0	0	0	1	1	0	0	0	0	0	0	1	0	0	0	0	1	0	0	0	0	0	0	0	0	0	0	0	2	0	0	0	0	1	0	0	0
Mentha pulegium	0	0	0	0	0	0	0	0	0	0	0	0	0	0	1	0	0	0	0	0	2	0	0	0	0	0	0	0	1	0	0	0	0	60	0	0	0	0	0	0	0	0	0	0	0	0	0	0	0
Mentha spicata	1	0	0	0	0	0	0	0	0	0	0	0	0	0	0	0	0	0	0	0	3	0	2	0	0	0	0	0	0	0	0	0	0	1	0	1	0	2	0	0	1	0	0	5	0	1	0	0	0
Mentha suaveolens	0	0	0	0	0	0	0	0	0	0	0	0	0	0	0	0	0	0	0	0	0	0	1	0	0	0	0	0	0	0	0	0	0	0	0	0	0	0	0	0	0	0	0	0	0	0	0	0	0
Mentha x piperita	0	0	0	0	0	0	0	0	0	0	0	0	0	0	1	0	0	0	0	0	3	0	10	0	0	0	0	0	0	0	0	0	0	0	0	0	0	2	1	0	1	0	0	1	0	2	0	0	0
Mentzelia	0	1	0	0	0	0	0	0	0	0	0	0	0	0	2	0	0	0	1	0	0	7	0	0	0	0	0	0	0	1	0	0	0	0	6	0	0	0	0	0	0	0	0	0	0	0	0	0	0
Mentzelia decapetala	0	0	0	0	0	0	0	0	0	0	0	0	0	0	0	0	0	0	0	0	0	0	0	0	0	0	0	0	0	0	0	0	0	0	2	0	0	0	0	0	0	0	0	0	0	0	0	0	0
Mentzelia laevicaulis	0	0	0	0	0	0	0	0	0	0	0	0	0	0	0	0	0	0	0	0	0	0	0	0	0	0	0	0	0	0	0	0	0	0	0	0	0	0	0	0	0	0	0	0	0	0	0	0	0
Mentzelia nuda	0	0	0	0	0	0	0	0	0	0	0	0	0	0	0	0	0	0	0	0	1	0	0	0	0	0	0	0	0	0	0	0	0	0	0	0	0	0	0	0	0	0	0	0	0	0	0	0	0
Mentzelia oligosperma	0	0	0	0	0	0	0	0	0	0	0	0	0	0	0	0	0	0	0	0	0	0	0	0	0	0	0	0	0	0	0	0	0	0	1	0	0	0	0	0	0	0	0	0	0	0	0	0	0
Mentzelia packardiae	0	0	0	0	0	0	0	0	0	0	0	0	0	0	0	0	0	0	0	0	2	0	0	0	0	0	0	0	0	0	0	0	0	0	0	0	0	0	0	0	0	0	0	0	0	0	0	0	0
Mentzelia speciosa	0	0	0	2	0	0	0	0	3	0	0	0	0	0	2	0	0	0	0	0	0	1	0	0	0	0	0	0	0	2	0	0	0	0	0	0	0	0	0	0	0	0	0	0	0	0	0	0	0
Mertensia	0	0	1	2	4	0	0	0	6	0	0	0	2	0	1	0	15	0	0	2	2	0	1	1	0	27	0	2	34	0	0	1	1	2	1	0	1	3	0	0	2	0	16	0	0	0	0	0	0
Mertensia alpina	0	0	0	0	0	0	0	0	0	0	0	0	0	0	0	0	0	0	0	0	0	0	0	0	0	0	0	1	0	0	0	0	0	0	0	0	0	0	0	0	0	0	0	0	0	0	0	0	0
Mertensia bakeri	0	0	0	0	0	0	0	0	0	0	0	0	0	0	0	0	0	0	0	0	0	0	0	0	0	1	0	0	0	0	0	0	0	0	0	0	0	0	0	0	0	0	0	0	0	0	0	0	0
Mertensia bella	0	0	0	0	0	0	0	0	0	0	0	0	0	0	0	0	0	0	0	0	0	0	0	0	0	0	0	0	1	0	0	0	0	0	0	0	0	0	0	0	0	0	0	0	0	0	0	0	0
Mertensia ciliata	0	0	0	9	0	0	0	0	0	0	0	0	0	0	0	0	6	0	0	1	0	0	0	0	0	0	0	2	7	0	0	0	0	0	0	0	0	2	0	2	2	1	1	0	0	0	0	0	0
Mertensia lanceolata	0	0	0	0	0	0	0	0	0	0	0	0	0	0	0	0	0	0	0	0	0	0	0	0	0	0	0	0	0	0	0	0	0	0	0	0	0	0	0	0	0	1	0	0	0	0	0	0	0
Mertensia paniculata	0	0	0	0	4	0	1	0	0	0	0	0	0	0	0	0	16	0	0	0	1	0	3	0	0	0	0	0	1	0	0	0	0	0	0	0	0	0	0	0	0	0	0	0	0	10	0	0	0
Mertensia virginica	57	0	1	0	34	0	0	0	0	1	0	0	0	0	0	0	0	0	0	0	0	0	5	0	0	0	0	0	0	0	0	0	0	0	0	9	0	0	0	0	2	0	0	0	0	1	0	0	0
Mesembryanthemim crystallinum	0	0	0	0	0	0	0	0	0	0	0	0	0	0	0	0	0	0	0	0	0	0	0	0	0	0	0	0	0	0	0	0	1	0	0	0	0	0	0	0	0	0	0	0	0	0	0	0	0
Microseris borealis	0	0	0	0	0	0	0	0	0	0	0	0	0	0	0	0	0	0	0	0	0	0	0	0	0	0	0	0	0	0	0	0	0	0	0	0	0	0	0	0	0	0	0	0	0	0	0	0	0
Microseris laciniata	0	0	0	0	0	0	0	0	0	0	0	0	0	0	0	0	0	0	0	0	0	0	0	0	0	0	0	0	0	0	0	0	0	0	0	0	0	0	0	0	0	0	0	0	0	0	0	0	0
Microseris nutans	0	0	0	0	0	0	0	0	0	0	0	0	0	0	0	0	0	0	0	0	0	0	0	0	0	0	0	0	3	0	0	0	0	0	0	0	0	0	0	0	0	0	0	0	0	0	0	0	0
Mikania cordifolia	0	0	0	0	0	0	0	0	0	0	0	0	0	0	0	0	0	0	0	0	0	0	8	0	0	0	0	0	0	0	0	0	0	0	0	0	0	0	0	0	0	0	0	0	0	0	0	0	0
Mimosa microphylla	0	0	0	0	0	0	0	0	0	0	0	0	0	0	0	0	0	0	0	0	0	0	0	0	0	0	0	0	0	0	0	0	0	0	1	0	0	0	0	0	0	0	0	0	0	0	0	0	0
Mimosa nuttallii	0	0	0	0	0	0	0	0	0	0	0	0	0	0	0	0	0	0	1	0	0	0	0	0	0	0	0	0	0	0	0	0	0	0	0	0	0	0	0	0	0	0	0	0	0	0	0	0	0
Mimosa quadrivalvis	0	0	0	0	0	0	0	0	0	0	0	0	0	0	0	0	0	0	0	0	47	0	2	0	0	0	0	0	0	0	0	0	0	0	1	0	0	0	0	0	0	0	0	0	0	0	0	0	0
Mimosa strigillosa	0	0	0	0	0	0	0	0	0	0	0	0	0	0	0	0	0	0	0	0	0	0	0	0	0	0	0	0	0	0	0	0	0	0	1	0	0	0	0	0	1	0	0	0	0	0	0	0	0
Mimulus	0	0	0	1	0	0	0	0	1	0	0	0	0	0	0	0	0	0	0	0	0	0	1	0	0	0	0	2	1	0	0	0	1	0	0	0	0	1	0	0	1	0	0	0	0	0	0	0	0
Mimulus aurantiacus	0	0	0	0	0	0	0	4	0	0	0	0	0	0	0	0	0	0	0	0	0	0	0	0	0	0	0	0	0	0	0	0	0	0	0	0	0	0	0	0	0	0	0	0	0	0	0	0	0
Mimulus guttatus	0	0	0	12	0	0	0	0	0	0	0	0	0	0	0	1	0	0	0	0	0	0	0	0	0	0	0	3	36	0	0	0	0	3	0	0	0	0	0	0	0	0	0	0	0	10	0	1	0
Mimulus lewisii	0	1	0	2	0	0	0	0	0	0	0	0	0	0	0	0	1	0	0	0	0	0	0	0	0	0	0	0	0	0	0	0	0	0	0	0	0	0	0	0	1	0	0	0	0	0	0	0	0
Mimulus moschatus	0	0	0	0	0	0	0	0	0	0	0	0	0	0	0	0	1	0	0	0	0	0	0	0	0	0	0	0	2	0	0	0	0	0	0	0	0	0	0	0	0	0	0	0	0	0	0	0	0
Mimulus nanus	0	0	0	0	0	0	0	0	0	0	0	0	0	0	0	0	0	0	0	0	0	0	0	0	0	0	0	0	1	0	0	0	0	0	0	0	0	0	0	0	0	0	0	0	0	0	0	0	0
Mimulus primuloides	0	0	0	1	0	0	0	0	0	0	0	0	0	0	0	0	0	0	0	0	0	0	0	0	0	0	0	1	0	0	0	0	0	0	0	0	0	0	0	0	0	0	0	0	0	0	0	0	0
Mimulus ringens	0	0	0	0	0	0	0	0	0	0	0	0	0	0	1	0	0	0	0	0	1	0	1	0	0	0	0	0	0	0	0	0	0	0	4	0	0	0	0	0	0	0	0	0	0	0	0	0	0
Mimulus tilingii	0	0	0	3	0	0	0	0	0	0	0	0	0	0	0	0	0	0	0	0	0	0	0	0	0	0	0	0	8	0	0	0	0	0	0	0	0	0	0	0	0	0	0	0	0	0	0	0	0
Minuartia groenlandica	0	0	0	0	0	0	0	0	0	0	0	0	0	0	0	0	0	0	0	0	0	0	0	0	0	0	0	0	0	0	0	0	0	0	0	0	0	0	0	0	0	0	0	0	3	0	0	0	0
Mirabilis californica	0	0	0	0	0	0	0	0	0	0	0	0	0	0	0	0	0	0	0	0	0	0	0	0	0	0	0	0	0	0	0	0	0	0	1	0	0	0	0	0	0	0	0	0	0	0	0	0	0
Mirabilis jalapa	0	0	0	0	0	0	0	0	0	0	0	0	0	0	0	0	0	0	0	0	0	0	1	0	0	0	0	0	0	0	0	0	0	0	0	0	0	0	0	0	0	0	0	0	0	0	0	0	0
Mitchella repens	0	0	0	0	2	0	0	0	0	0	0	0	0	0	0	0	0	0	0	0	0	0	0	0	0	0	0	0	0	0	0	0	0	0	0	0	0	0	0	0	0	0	0	0	0	8	0	0	0
Monarda	93	16	38	22	295	0	29	0	51	3	0	0	2	0	39	1	33	0	1	0	100	15	161	1	0	0	0	3	5	5	0	0	33	4	21	17	0	14	0	0	56	2	1	11	9	46	18	2	0
Monarda austromontana	0	0	0	0	0	0	0	0	0	0	0	0	0	0	0	0	0	0	0	0	0	0	0	0	0	0	0	0	0	0	0	0	0	0	12	0	0	0	0	0	0	0	0	0	0	0	0	0	0
Monarda bradburiana	0	0	3	0	6	0	0	0	0	0	0	0	0	0	0	0	0	0	0	0	0	0	0	0	0	0	0	0	0	0	0	0	0	0	1	0	0	0	0	0	0	0	0	0	0	0	0	0	0
Monarda citriodora	0	0	1	0	2	0	0	0	0	0	0	0	0	0	1	0	0	0	0	0	2	0	1	0	0	0	0	0	0	0	0	0	1	0	4	0	0	0	0	0	3	0	0	0	0	0	0	0	0
Monarda didyma	8	2	3	0	4	0	0	0	0	0	0	0	0	0	4	0	1	0	0	0	1	0	0	0	0	0	0	0	0	0	0	0	1	0	0	1	0	0	0	0	0	0	0	1	2	1	0	0	0
Monarda fistulosa	153	8	199	1	1032	2	27	0	18	26	0	0	0	0	64	0	5	0	0	0	354	1	420	2	0	0	0	1	0	1	0	0	14	2	33	32	0	11	2	0	13	0	0	9	6	234	2	0	0
Monarda menthaefolia	0	0	0	0	0	0	0	0	0	0	0	0	0	0	0	0	1	0	0	0	0	0	0	0	0	0	0	0	0	0	0	0	0	0	0	0	0	0	0	0	0	0	0	0	0	0	0	0	0
Monarda punctata	1	0	0	0	4	0	0	0	0	4	0	0	0	0	0	0	0	0	1	0	9	0	21	0	0	0	0	0	0	0	0	0	0	0	2	0	0	0	0	0	0	0	0	0	0	0	0	0	0
Monarda stricta	0	0	0	0	0	0	0	0	0	0	1	0	0	0	0	0	0	0	0	0	0	0	0	0	0	0	0	0	0	0	0	0	0	0	0	0	0	0	0	0	0	0	0	0	0	0	0	0	0
Monardella	0	0	0	17	0	0	0	0	19	0	0	2	0	0	12	0	22	27	0	0	0	7	0	1	0	0	0	1	0	0	0	0	1	3	0	0	0	0	0	0	0	0	0	0	0	0	0	1	0
Monardella australis	0	0	0	0	0	0	0	0	0	0	0	0	0	0	0	0	0	0	0	0	0	0	0	0	0	0	0	0	0	0	0	0	0	0	0	0	0	0	0	0	0	0	0	0	0	0	0	0	0
Monardella odoratissima	0	7	0	14	0	0	0	0	0	0	0	0	0	0	2	0	20	0	0	0	2	0	0	3	0	0	0	1	3	0	0	0	4	0	0	0	0	0	0	0	0	0	0	0	0	0	0	1	0
[truncated: 1,090 more rows]
[truncated: 3 more columns]
